# Supplementary material for: Crystal structure and Hirshfeld surface analysis of dimethyl 2-oxo-4-(pyridin-2-yl)-6-(thio­phen-2-yl)cyclo­hex-3-ene-1,3-di­carboxyl­ate
Source: Acta Crystallogr E Crystallogr Commun. 2024 May 24;80(Pt 6):654–8. doi: 10.1107/S2056989024004687 (PMC11151323; doi:10.1107/S2056989024004687)
Supplement: Supplementary file 1 [file e-80-00654-sup1.cif]

##############################################################################
#                                                                            #
# This CIF contains the data in a paper accepted for publication in          #
# Acta Crystallographica Section E. It conforms to the requirements of       #
# Notes for Authors for Acta Crystallographica Section E, and has been       #
# peer reviewed under the auspices of the IUCr Commission on Journals.       #
#                                                                            #
# Full details of the Crystallographic Information File format               #
# are given in the paper "The Crystallographic Information File (CIF):       #
# a New Standard Archive File for Crystallography" by S. R. Hall, F. H.      #
# Allen and I. D. Brown [Acta Cryst. (1991), A47, 655-685].                  #
#                                                                            #
# The current version of the core CIF dictionary is obtainable from          #
# ftp://ftp.iucr.org/pub/cif_core.dic.                                       #
#                                                                            #
# Software is freely available for graphical display of the structure(s)     #
# in this CIF. For information consult the CIF software page                 #
# http://www.iucr.org/resources/cif/software.                                #
#                                                                            #
# This file may be used for bona fide research purposes within the           #
# scientific community so long as proper attribution is given to the journal # 
# article from which it was obtained.                                        #
#                                                                            #
##############################################################################
data_I
_audit_creation_method     'SHELXL-2019/3'
_journal_date_recd_electronic     2024-04-24
_journal_date_accepted     2024-05-20
_journal_name_full     'Acta Crystallographica, Section E'
_journal_year     2024
_journal_volume     80
_journal_issue      6
_journal_page_first     0
_journal_page_last     0
_journal_paper_category     GO
_journal_paper_doi     10.1107/S2056989024004687
_journal_coeditor_code     OI2007
_publ_contact_author_name     'Ajaya Bhattarai'
_publ_contact_author_address
;
Department of Chemistry,
M.M.A.M.C (Tribhuvan University) Biratnagar,
Nepal
;
_publ_contact_author_email     'ajaya.bhattarai@mmamc.tu.edu.np'
_publ_contact_author_fax     ?
_publ_contact_author_phone     ?
_publ_section_title
;
Crystal structure and Hirshfeld surface analysis of dimethyl
2-oxo-4-(pyridin-2-yl)-6-(thiophen-2-yl)cyclohex-3-ene-1,3-dicarboxylate
;
loop_
    _publ_author_name
    _publ_author_address
    'Farid N. Naghiyev'
;
Department of Chemistry,
Baku State University,
Z. Khalilov str. 23, Az, 1148, Baku,
Azerbaijan
;
    'Victor N. Khrustalev'
;
Peoples' Friendship University of Russia (RUDN University),
Miklukho-Maklay St.6, Moscow, 117198
Russian Federation
N. D. Zelinsky Institute of Organic Chemistry RAS,
Leninsky Prosp. 47, Moscow, 119991
Russian Federation
;
    'Akkurt, Mehmet'
;
Department of Physics,
Faculty of Sciences,
Erciyes University,
38039 Kayseri,
Turkey
;
    'Elnur Z. Huseynov'
;
Department of Chemistry,
Baku State University,
Z. Khalilov str. 23, Az, 1148, Baku,
Azerbaijan
;
    'Ajaya Bhattarai'
;
Department of Chemistry,
M.M.A.M.C (Tribhuvan University) Biratnagar,
Nepal
;
    'Ali N. Khalilov'
;
"Composite Materials" Scientific Research Center,
Azerbaijan State Economic University (UNEC),
Murtuza Mukhtarov str. 194, Az 1065, Baku,
Azerbaijan
Department of Chemistry,
Baku State University,
Z. Khalilov str. 23, Az, 1148, Baku,
Azerbaijan
;
    '\.Ibrahim G. Mamedov'
;
Department of Chemistry,
Baku State University,
Z. Khalilov str. 23, Az, 1148, Baku,
Azerbaijan
;
_publ_section_synopsis
;
In the crystal, molecules are linked by C---H...O hydrogen bonds, forming a
three-dimensional network. In addition, C---H...\p interactions connect the
molecules by forming layers parallel to the (010) plane.
;
_chemical_name_systematic
;
Dimethyl
2-oxo-4-(pyridin-2-yl)-6-(thiophen-2-yl)cyclohex-3-ene-1,3-dicarboxylate
;
_chemical_name_common     ?
_chemical_formula_moiety     'C19 H17 N O5 S'
_chemical_formula_sum     'C19 H17 N O5 S'
_chemical_formula_iupac     'C19 H17 N O5 S'
_chemical_formula_weight     371.39
_chemical_melting_point     ?
_chemical_absolute_configuration     ad
_space_group_crystal_system     triclinic
_space_group_name_H-M_alt     'P 1'
_space_group_name_Hall     'P 1'
loop_
    _space_group_symop_operation_xyz
    'x, y, z'
_cell_length_a     5.52600(10)
_cell_length_b     8.50120(10)
_cell_length_c     10.1076(2)
_cell_angle_alpha     110.910(2)
_cell_angle_beta     98.1280(10)
_cell_angle_gamma     96.0060(10)
_cell_volume     432.884(14)
_cell_formula_units_Z     1
_cell_measurement_reflns_used     16321
_cell_measurement_theta_min     4.748
_cell_measurement_theta_max     77.366
_cell_measurement_temperature     100(2)
_exptl_crystal_description     prism
_exptl_crystal_colour     colourless
_exptl_crystal_size_max     0.250
_exptl_crystal_size_mid     0.230
_exptl_crystal_size_min     0.090
_exptl_crystal_density_diffrn     1.425
_exptl_crystal_density_meas     ?
_exptl_crystal_density_method     ?
_exptl_crystal_F_000     194
_exptl_absorpt_coefficient_mu     1.936
_exptl_absorpt_correction_type     gaussian
_exptl_absorpt_process_details
;
(CrysAlisPro; Rigaku OD, 2022)
;
_exptl_absorpt_correction_T_min     0.647
_exptl_absorpt_correction_T_max     0.840
_diffrn_ambient_temperature     100(2)
_diffrn_source     'micro-focus sealed X-ray tube'
_diffrn_radiation_type     CuK\a
_diffrn_radiation_wavelength     1.54184
_diffrn_measurement_device_type     'XtaLAB Synergy, Dualflex, HyPix'
_diffrn_measurement_method     '\f and \w scans'
_diffrn_reflns_number     18199
_diffrn_reflns_av_R_equivalents     0.0233
_diffrn_reflns_av_unetI/netI     0.0151
_diffrn_reflns_theta_min     4.773
_diffrn_reflns_theta_max     77.819
_diffrn_reflns_theta_full     67.684
_diffrn_measured_fraction_theta_max     0.992
_diffrn_measured_fraction_theta_full     0.999
_diffrn_reflns_limit_h_min     -6
_diffrn_reflns_limit_h_max     6
_diffrn_reflns_limit_k_min     -10
_diffrn_reflns_limit_k_max     10
_diffrn_reflns_limit_l_min     -12
_diffrn_reflns_limit_l_max     12
_diffrn_standards_number     0
_diffrn_standards_interval_count     0
_diffrn_standards_interval_time     0
_diffrn_standards_decay_%     0
_refine_special_details     ?
_reflns_number_total     3530
_reflns_number_gt     3524
_reflns_threshold_expression     'I > 2\s(I)'
_refine_ls_structure_factor_coef     Fsqd
_refine_ls_matrix_type     full
_refine_ls_R_factor_all     0.0227
_refine_ls_R_factor_gt     0.0226
_refine_ls_wR_factor_gt     0.0586
_refine_ls_wR_factor_ref     0.0586
_refine_ls_goodness_of_fit_ref     1.063
_refine_ls_restrained_S_all     1.062
_refine_ls_number_reflns     3530
_refine_ls_number_parameters     238
_refine_ls_number_restraints     3
_refine_ls_hydrogen_treatment     constr
_refine_ls_weighting_scheme     calc
_refine_ls_weighting_details
              'w=1/[\s^2^(Fo^2^)+(0.0337P)^2^+0.0970P] where P=(Fo^2^+2Fc^2^)/3'
_atom_sites_solution_hydrogens     geom
_atom_sites_solution_primary     ?
_atom_sites_solution_secondary     ?
_refine_ls_shift/su_max     0.000
_refine_ls_shift/su_mean     0.000
_refine_diff_density_max     0.223
_refine_diff_density_min     -0.175
_refine_ls_extinction_method
;
<i>SHELXL2019/2</i> (Sheldrick, 2015b)
;
_refine_ls_extinction_coef     0.0131(14)
_refine_ls_extinction_expression
                                  'Fc^*^=kFc[1+0.001xFc^2^\l^3^/sin(2\q)]^-1/4^'
_refine_ls_abs_structure_details
;
Flack <i>x</i> determined using 1675 quotients
[(<i>I</i>^+^)-(<i>I</i>^-^)]/[(<i>I</i>^+^)+(<i>I</i>^-^)]
(Parsons <i>et al.</i>,  2013)
;
_refine_ls_abs_structure_Flack     0.003(7)
loop_
    _atom_type_symbol
    _atom_type_description
    _atom_type_scat_dispersion_real
    _atom_type_scat_dispersion_imag
    _atom_type_scat_source
    'C' 'C' 0.0181 0.0091
                         'International Tables Vol C Tables 4.2.6.8 and 6.1.1.4'
    'H' 'H' 0.0000 0.0000
                         'International Tables Vol C Tables 4.2.6.8 and 6.1.1.4'
    'N' 'N' 0.0311 0.0180
                         'International Tables Vol C Tables 4.2.6.8 and 6.1.1.4'
    'O' 'O' 0.0492 0.0322
                         'International Tables Vol C Tables 4.2.6.8 and 6.1.1.4'
    'S' 'S' 0.3331 0.5567
                         'International Tables Vol C Tables 4.2.6.8 and 6.1.1.4'
_computing_data_collection
;
CrysAlisPro 1.171.42.72a (Rigaku OD, 2022)
;
_computing_cell_refinement
;
CrysAlisPro 1.171.42.72a (Rigaku OD, 2022)
;
_computing_data_reduction
;
CrysAlisPro 1.171.42.72a (Rigaku OD, 2022)
;
_computing_structure_solution
;
<i>SHELXT2014/5</i> (Sheldrick, 2015a)
;
_computing_structure_refinement
;
<i>SHELXL2019/3</i> (Sheldrick, 2015b)
;
_computing_molecular_graphics
;
ORTEP-3 for Windows (Farrugia, 2012)
;
_computing_publication_material
;
PLATON (Spek, 2020)
;
loop_
    _atom_site_type_symbol
    _atom_site_label
    _atom_site_fract_x
    _atom_site_fract_y
    _atom_site_fract_z
    _atom_site_U_iso_or_equiv
    _atom_site_adp_type
    _atom_site_calc_flag
    _atom_site_occupancy
    _atom_site_disorder_assembly
    _atom_site_disorder_group
    C C1 0.6259(4) 0.3716(2) 0.6011(2) 0.0132(4) Uani d 1 . .
    C C2 0.7320(4) 0.3495(2) 0.46536(19) 0.0127(4) Uani d 1 . .
    H H2 0.898999 0.422837 0.493270 0.015 Uiso calc 1 . .
    C C3 0.5592(4) 0.4059(2) 0.36259(19) 0.0136(4) Uani d 1 . .
    H H3 0.390686 0.337398 0.343691 0.016 Uiso calc 1 . .
    C C4 0.5382(4) 0.5930(2) 0.4416(2) 0.0146(4) Uani d 1 . .
    H H4A 0.703452 0.664844 0.465810 0.017 Uiso calc 1 . .
    H H4B 0.425908 0.630379 0.377470 0.017 Uiso calc 1 . .
    C C5 0.4396(3) 0.6170(2) 0.5780(2) 0.0134(4) Uani d 1 . .
    C C6 0.4809(4) 0.5121(2) 0.64983(19) 0.0129(4) Uani d 1 . .
    C C7 0.7580(4) 0.1653(2) 0.3869(2) 0.0142(4) Uani d 1 . .
    C C8 1.0028(4) -0.0161(3) 0.2524(3) 0.0281(5) Uani d 1 . .
    H H8A 0.894696 -0.044480 0.158603 0.042 Uiso calc 1 . .
    H H8B 0.954145 -0.100288 0.293541 0.042 Uiso calc 1 . .
    H H8C 1.175204 -0.017674 0.239795 0.042 Uiso calc 1 . .
    C C9 0.6332(4) 0.3713(2) 0.2190(2) 0.0144(4) Uani d 1 . .
    C C10 0.5052(4) 0.2567(3) 0.0887(2) 0.0188(4) Uani d 1 . .
    H H10 0.352786 0.185818 0.077251 0.023 Uiso calc 1 . .
    C C11 0.6230(4) 0.2541(3) -0.0286(2) 0.0211(4) Uani d 1 . .
    H H11 0.557058 0.181613 -0.126180 0.025 Uiso calc 1 . .
    C C12 0.8386(4) 0.3654(3) 0.0135(2) 0.0198(4) Uani d 1 . .
    H H12 0.941797 0.380424 -0.050162 0.024 Uiso calc 1 . .
    C C13 0.2915(4) 0.7557(2) 0.6266(2) 0.0138(4) Uani d 1 . .
    C C14 0.3097(4) 0.8926(2) 0.5803(2) 0.0170(4) Uani d 1 . .
    H H14 0.419867 0.900060 0.517866 0.020 Uiso calc 1 . .
    C C15 0.1640(4) 1.0168(2) 0.6273(2) 0.0193(4) Uani d 1 . .
    H H15 0.173481 1.111309 0.597847 0.023 Uiso calc 1 . .
    C C16 0.0042(4) 1.0017(3) 0.7177(2) 0.0192(4) Uani d 1 . .
    H H16 -0.098664 1.084695 0.750789 0.023 Uiso calc 1 . .
    C C17 -0.0018(4) 0.8619(3) 0.7589(2) 0.0182(4) Uani d 1 . .
    H H17 -0.109760 0.852595 0.822018 0.022 Uiso calc 1 . .
    C C18 0.3784(4) 0.5217(2) 0.7826(2) 0.0132(4) Uani d 1 . .
    C C19 0.3964(4) 0.6765(3) 1.0269(2) 0.0222(4) Uani d 1 . .
    H H19A 0.220812 0.685154 1.005687 0.033 Uiso calc 1 . .
    H H19B 0.484406 0.781046 1.106272 0.033 Uiso calc 1 . .
    H H19C 0.411825 0.578189 1.054703 0.033 Uiso calc 1 . .
    N N1 0.1361(3) 0.7402(2) 0.71452(18) 0.0161(3) Uani d 1 . .
    O O1 0.6615(3) 0.27874(17) 0.66693(15) 0.0178(3) Uani d 1 . .
    O O2 0.5944(3) 0.04488(18) 0.35502(15) 0.0196(3) Uani d 1 . .
    O O3 0.9794(3) 0.15282(18) 0.34916(15) 0.0188(3) Uani d 1 . .
    O O4 0.2142(3) 0.41766(17) 0.78248(15) 0.0175(3) Uani d 1 . .
    O O5 0.5031(3) 0.65445(18) 0.89989(14) 0.0168(3) Uani d 1 . .
    S S1 0.90193(7) 0.47674(5) 0.19781(5) 0.01854(13) Uani d 1 . .
loop_
    _atom_site_aniso_label
    _atom_site_aniso_U_11
    _atom_site_aniso_U_22
    _atom_site_aniso_U_33
    _atom_site_aniso_U_12
    _atom_site_aniso_U_13
    _atom_site_aniso_U_23
    C1 0.0118(9) 0.0139(8) 0.0134(8) 0.0017(7) 0.0025(7) 0.0047(7)
    C2 0.0131(9) 0.0131(8) 0.0128(8) 0.0041(7) 0.0039(7) 0.0049(7)
    C3 0.0140(9) 0.0149(9) 0.0123(8) 0.0022(7) 0.0033(7) 0.0056(7)
    C4 0.0166(10) 0.0143(8) 0.0152(9) 0.0053(7) 0.0044(7) 0.0072(7)
    C5 0.0122(9) 0.0125(8) 0.0144(8) 0.0016(7) 0.0026(7) 0.0039(7)
    C6 0.0133(9) 0.0129(8) 0.0125(9) 0.0028(7) 0.0048(7) 0.0039(7)
    C7 0.0157(10) 0.0173(9) 0.0114(8) 0.0058(7) 0.0039(7) 0.0065(7)
    C8 0.0193(11) 0.0212(11) 0.0342(12) 0.0067(8) 0.0092(9) -0.0032(9)
    C9 0.0153(10) 0.0160(8) 0.0149(9) 0.0054(7) 0.0059(7) 0.0075(7)
    C10 0.0185(10) 0.0228(10) 0.0153(9) 0.0030(8) 0.0048(8) 0.0071(8)
    C11 0.0245(11) 0.0256(10) 0.0137(9) 0.0051(9) 0.0059(8) 0.0071(8)
    C12 0.0226(11) 0.0253(10) 0.0147(9) 0.0066(8) 0.0083(8) 0.0088(8)
    C13 0.0136(10) 0.0125(8) 0.0137(8) 0.0024(7) 0.0019(7) 0.0033(7)
    C14 0.0189(11) 0.0157(9) 0.0179(9) 0.0036(8) 0.0040(8) 0.0078(8)
    C15 0.0211(11) 0.0135(9) 0.0223(10) 0.0032(8) 0.0002(8) 0.0067(8)
    C16 0.0182(10) 0.0152(9) 0.0204(9) 0.0068(7) 0.0016(8) 0.0019(7)
    C17 0.0167(10) 0.0201(9) 0.0173(9) 0.0064(8) 0.0054(7) 0.0046(8)
    C18 0.0166(10) 0.0119(8) 0.0129(8) 0.0061(7) 0.0048(7) 0.0049(7)
    C19 0.0245(11) 0.0264(10) 0.0127(9) 0.0052(9) 0.0070(8) 0.0023(8)
    N1 0.0166(9) 0.0159(8) 0.0165(8) 0.0055(6) 0.0050(6) 0.0057(6)
    O1 0.0222(8) 0.0200(7) 0.0170(6) 0.0095(6) 0.0071(6) 0.0107(5)
    O2 0.0192(8) 0.0158(7) 0.0218(7) 0.0010(6) 0.0061(6) 0.0045(5)
    O3 0.0150(7) 0.0166(7) 0.0222(7) 0.0055(5) 0.0065(6) 0.0023(6)
    O4 0.0219(8) 0.0150(6) 0.0170(6) 0.0035(6) 0.0083(6) 0.0059(5)
    O5 0.0183(7) 0.0181(7) 0.0128(6) 0.0020(5) 0.0049(5) 0.0039(5)
    S1 0.0179(2) 0.0223(2) 0.0148(2) -0.00028(18) 0.00576(16) 0.00623(17)
_geom_special_details
;
 All esds (except the esd in the dihedral angle between two l.s. planes)
 are estimated using the full covariance matrix.  The cell esds are taken
 into account individually in the estimation of esds in distances, angles
 and torsion angles; correlations between esds in cell parameters are only
 used when they are defined by crystal symmetry.  An approximate (isotropic)
 treatment of cell esds is used for estimating esds involving l.s. planes.
;
loop_
    _geom_bond_atom_site_label_1
    _geom_bond_atom_site_label_2
    _geom_bond_site_symmetry_2
    _geom_bond_distance
    _geom_bond_publ_flag
    C1 O1 . 1.215(2) ?
    C1 C6 . 1.484(3) ?
    C1 C2 . 1.526(2) ?
    C2 C7 . 1.515(3) ?
    C2 C3 . 1.546(3) ?
    C2 H2 . 1.0000 ?
    C3 C9 . 1.499(2) ?
    C3 C4 . 1.529(2) ?
    C3 H3 . 1.0000 ?
    C4 C5 . 1.509(3) ?
    C4 H4A . 0.9900 ?
    C4 H4B . 0.9900 ?
    C5 C6 . 1.353(3) ?
    C5 C13 . 1.485(3) ?
    C6 C18 . 1.508(2) ?
    C7 O2 . 1.207(2) ?
    C7 O3 . 1.335(2) ?
    C8 O3 . 1.452(2) ?
    C8 H8A . 0.9800 ?
    C8 H8B . 0.9800 ?
    C8 H8C . 0.9800 ?
    C9 C10 . 1.364(3) ?
    C9 S1 . 1.733(2) ?
    C10 C11 . 1.426(3) ?
    C10 H10 . 0.9500 ?
    C11 C12 . 1.353(3) ?
    C11 H11 . 0.9500 ?
    C12 S1 . 1.725(2) ?
    C12 H12 . 0.9500 ?
    C13 N1 . 1.349(2) ?
    C13 C14 . 1.400(3) ?
    C14 C15 . 1.384(3) ?
    C14 H14 . 0.9500 ?
    C15 C16 . 1.386(3) ?
    C15 H15 . 0.9500 ?
    C16 C17 . 1.391(3) ?
    C16 H16 . 0.9500 ?
    C17 N1 . 1.335(3) ?
    C17 H17 . 0.9500 ?
    C18 O4 . 1.199(2) ?
    C18 O5 . 1.344(2) ?
    C19 O5 . 1.448(2) ?
    C19 H19A . 0.9800 ?
    C19 H19B . 0.9800 ?
    C19 H19C . 0.9800 ?
loop_
    _geom_angle_atom_site_label_1
    _geom_angle_atom_site_label_2
    _geom_angle_atom_site_label_3
    _geom_angle_site_symmetry_1
    _geom_angle_site_symmetry_3
    _geom_angle
    _geom_angle_publ_flag
    O1 C1 C6 . . 121.66(16) ?
    O1 C1 C2 . . 121.05(17) ?
    C6 C1 C2 . . 117.28(15) ?
    C7 C2 C1 . . 111.28(15) ?
    C7 C2 C3 . . 108.90(15) ?
    C1 C2 C3 . . 109.64(15) ?
    C7 C2 H2 . . 109.0 ?
    C1 C2 H2 . . 109.0 ?
    C3 C2 H2 . . 109.0 ?
    C9 C3 C4 . . 113.33(15) ?
    C9 C3 C2 . . 113.64(16) ?
    C4 C3 C2 . . 108.56(15) ?
    C9 C3 H3 . . 107.0 ?
    C4 C3 H3 . . 107.0 ?
    C2 C3 H3 . . 107.0 ?
    C5 C4 C3 . . 110.93(15) ?
    C5 C4 H4A . . 109.5 ?
    C3 C4 H4A . . 109.5 ?
    C5 C4 H4B . . 109.5 ?
    C3 C4 H4B . . 109.5 ?
    H4A C4 H4B . . 108.0 ?
    C6 C5 C13 . . 122.14(17) ?
    C6 C5 C4 . . 120.52(17) ?
    C13 C5 C4 . . 117.32(16) ?
    C5 C6 C1 . . 122.52(16) ?
    C5 C6 C18 . . 123.87(17) ?
    C1 C6 C18 . . 113.58(15) ?
    O2 C7 O3 . . 123.86(18) ?
    O2 C7 C2 . . 124.32(18) ?
    O3 C7 C2 . . 111.70(16) ?
    O3 C8 H8A . . 109.5 ?
    O3 C8 H8B . . 109.5 ?
    H8A C8 H8B . . 109.5 ?
    O3 C8 H8C . . 109.5 ?
    H8A C8 H8C . . 109.5 ?
    H8B C8 H8C . . 109.5 ?
    C10 C9 C3 . . 126.53(18) ?
    C10 C9 S1 . . 110.34(15) ?
    C3 C9 S1 . . 123.13(14) ?
    C9 C10 C11 . . 113.26(19) ?
    C9 C10 H10 . . 123.4 ?
    C11 C10 H10 . . 123.4 ?
    C12 C11 C10 . . 112.96(18) ?
    C12 C11 H11 . . 123.5 ?
    C10 C11 H11 . . 123.5 ?
    C11 C12 S1 . . 111.23(15) ?
    C11 C12 H12 . . 124.4 ?
    S1 C12 H12 . . 124.4 ?
    N1 C13 C14 . . 122.33(18) ?
    N1 C13 C5 . . 116.34(17) ?
    C14 C13 C5 . . 121.32(17) ?
    C15 C14 C13 . . 118.75(18) ?
    C15 C14 H14 . . 120.6 ?
    C13 C14 H14 . . 120.6 ?
    C14 C15 C16 . . 119.19(19) ?
    C14 C15 H15 . . 120.4 ?
    C16 C15 H15 . . 120.4 ?
    C15 C16 C17 . . 118.38(19) ?
    C15 C16 H16 . . 120.8 ?
    C17 C16 H16 . . 120.8 ?
    N1 C17 C16 . . 123.48(19) ?
    N1 C17 H17 . . 118.3 ?
    C16 C17 H17 . . 118.3 ?
    O4 C18 O5 . . 125.11(17) ?
    O4 C18 C6 . . 123.28(18) ?
    O5 C18 C6 . . 111.52(16) ?
    O5 C19 H19A . . 109.5 ?
    O5 C19 H19B . . 109.5 ?
    H19A C19 H19B . . 109.5 ?
    O5 C19 H19C . . 109.5 ?
    H19A C19 H19C . . 109.5 ?
    H19B C19 H19C . . 109.5 ?
    C17 N1 C13 . . 117.88(17) ?
    C7 O3 C8 . . 114.76(16) ?
    C18 O5 C19 . . 113.04(15) ?
    C12 S1 C9 . . 92.21(10) ?
loop_
    _geom_torsion_atom_site_label_1
    _geom_torsion_atom_site_label_2
    _geom_torsion_atom_site_label_3
    _geom_torsion_atom_site_label_4
    _geom_torsion_site_symmetry_1
    _geom_torsion_site_symmetry_2
    _geom_torsion_site_symmetry_3
    _geom_torsion_site_symmetry_4
    _geom_torsion
    _geom_torsion_publ_flag
    O1 C1 C2 C7 . . . . 29.2(3) ?
    C6 C1 C2 C7 . . . . -151.60(17) ?
    O1 C1 C2 C3 . . . . 149.70(18) ?
    C6 C1 C2 C3 . . . . -31.1(2) ?
    C7 C2 C3 C9 . . . . -51.8(2) ?
    C1 C2 C3 C9 . . . . -173.75(15) ?
    C7 C2 C3 C4 . . . . -178.86(15) ?
    C1 C2 C3 C4 . . . . 59.17(19) ?
    C9 C3 C4 C5 . . . . 174.49(16) ?
    C2 C3 C4 C5 . . . . -58.3(2) ?
    C3 C4 C5 C6 . . . . 28.6(3) ?
    C3 C4 C5 C13 . . . . -149.71(17) ?
    C13 C5 C6 C1 . . . . 179.18(17) ?
    C4 C5 C6 C1 . . . . 0.9(3) ?
    C13 C5 C6 C18 . . . . 1.4(3) ?
    C4 C5 C6 C18 . . . . -176.85(18) ?
    O1 C1 C6 C5 . . . . 179.91(19) ?
    C2 C1 C6 C5 . . . . 0.7(3) ?
    O1 C1 C6 C18 . . . . -2.1(3) ?
    C2 C1 C6 C18 . . . . 178.65(16) ?
    C1 C2 C7 O2 . . . . 50.6(3) ?
    C3 C2 C7 O2 . . . . -70.3(2) ?
    C1 C2 C7 O3 . . . . -133.27(17) ?
    C3 C2 C7 O3 . . . . 105.76(18) ?
    C4 C3 C9 C10 . . . . -122.9(2) ?
    C2 C3 C9 C10 . . . . 112.5(2) ?
    C4 C3 C9 S1 . . . . 56.8(2) ?
    C2 C3 C9 S1 . . . . -67.7(2) ?
    C3 C9 C10 C11 . . . . 179.62(19) ?
    S1 C9 C10 C11 . . . . -0.2(2) ?
    C9 C10 C11 C12 . . . . 0.2(3) ?
    C10 C11 C12 S1 . . . . -0.2(2) ?
    C6 C5 C13 N1 . . . . -20.6(3) ?
    C4 C5 C13 N1 . . . . 157.70(17) ?
    C6 C5 C13 C14 . . . . 160.74(19) ?
    C4 C5 C13 C14 . . . . -20.9(3) ?
    N1 C13 C14 C15 . . . . 0.4(3) ?
    C5 C13 C14 C15 . . . . 178.96(17) ?
    C13 C14 C15 C16 . . . . -0.3(3) ?
    C14 C15 C16 C17 . . . . 0.5(3) ?
    C15 C16 C17 N1 . . . . -0.9(3) ?
    C5 C6 C18 O4 . . . . 107.7(2) ?
    C1 C6 C18 O4 . . . . -70.2(2) ?
    C5 C6 C18 O5 . . . . -75.7(2) ?
    C1 C6 C18 O5 . . . . 106.35(19) ?
    C16 C17 N1 C13 . . . . 0.9(3) ?
    C14 C13 N1 C17 . . . . -0.7(3) ?
    C5 C13 N1 C17 . . . . -179.31(17) ?
    O2 C7 O3 C8 . . . . 6.2(3) ?
    C2 C7 O3 C8 . . . . -169.87(18) ?
    O4 C18 O5 C19 . . . . -8.5(3) ?
    C6 C18 O5 C19 . . . . 174.97(15) ?
    C11 C12 S1 C9 . . . . 0.08(18) ?
    C10 C9 S1 C12 . . . . 0.06(16) ?
    C3 C9 S1 C12 . . . . -179.74(17) ?
loop_
    _geom_hbond_atom_site_label_D
    _geom_hbond_atom_site_label_H
    _geom_hbond_atom_site_label_A
    _geom_hbond_site_symmetry_A
    _geom_hbond_distance_DH
    _geom_hbond_distance_HA
    _geom_hbond_distance_DA
    _geom_hbond_angle_DHA
    _geom_hbond_publ_flag
    C3 H3 O3 1_455 1.00 2.64 3.625(2) 167.5 yes
    C8 H8C O2 1_655 0.98 2.35 3.215(3) 146.2 yes
    C11 H11 O1 1_554 0.95 2.62 3.193(2) 119.2 yes
    C12 H12 O4 1_654 0.95 2.50 3.446(2) 179.5 yes
    C14 H14 O2 1_565 0.95 2.61 3.468(2) 150.8 yes
    C16 H16 O1 1_465 0.95 2.52 3.305(3) 140.4 yes
    C19 H19B O2 1_566 0.98 2.64 3.584(3) 161.4 yes
    C4 H4A Cg2 1_655 0.99 2.94 3.841(2) 152 yes
    C19 H19C Cg1 1_556 0.98 2.78 3.659(3) 149 yes
_shelx_space_group_comment
;
The symmetry employed for this shelxl refinement is uniquely defined
by the following loop, which should always be used as a source of
symmetry information in preference to the above space-group names.
They are only intended as comments.
;
_shelx_estimated_absorpt_T_min     0.643
_shelx_estimated_absorpt_T_max     0.845
_shelx_hkl_file
;
  -6  -4   2  213.82    5.77
  -6  -4   3   93.33    4.21
  -6  -4   3   75.11    3.17
  -6  -4   4   13.30    1.63
  -6  -4   4   14.39    1.59
  -6  -4   5   87.95    3.85
  -6  -3   0  115.06    4.19
  -6  -3   1   22.38    2.15
  -6  -3   2  148.79    5.05
  -6  -3   2  178.31    6.93
  -6  -3   3  135.50    5.99
  -6  -3   4  150.11    4.87
  -6  -3   5  249.24    6.99
  -6  -3   6   93.33    3.94
  -6  -3   7   70.57    3.19
  -6  -2  -1   43.17    2.54
  -6  -2   0   97.76    5.44
  -6  -2   1   40.74    3.66
  -6  -2   1   37.02    3.22
  -6  -2   2    6.24    1.52
  -6  -2   2    8.13    1.50
  -6  -2   3  127.71    6.15
  -6  -2   4  130.37    5.68
  -6  -2   5   37.84    3.01
  -6  -2   6   79.69    4.65
  -6  -2   6   75.10    4.24
  -6  -2   7   99.16    4.49
  -6  -1  -1  120.87    5.84
  -6  -1   0  191.12    7.56
  -6  -1   1   41.02    4.07
  -6  -1   1   36.10    3.57
  -6  -1   2   63.57    4.57
  -6  -1   2   68.52    5.18
  -6  -1   3  313.10    9.34
  -6  -1   3  323.40   10.79
  -6  -1   4  179.72    8.36
  -6  -1   5  319.89    8.34
  -6  -1   6    8.77    1.43
  -6  -1   6   11.62    1.85
  -6  -1   7  117.84    4.68
  -6  -1   8   92.13    3.62
  -6   0  -1   56.05    4.04
  -6   0   0   22.70    3.04
  -6   0   1  483.95   12.56
  -6   0   1  496.93   13.91
  -6   0   2  148.06    7.39
  -6   0   3  559.98   13.53
  -6   0   3  589.38   15.76
  -6   0   4   61.47    4.90
  -6   0   5  117.98    6.32
  -6   0   6  103.85    5.39
  -6   0   7   74.91    3.85
  -6   1   0  186.51    8.19
  -6   1   2  246.05   10.08
  -6   1   3  232.92    9.47
  -6   1   4    7.74    1.67
  -6   1   5   42.43    3.56
  -6   1   6  140.06    6.22
  -6   1   7    8.50    1.25
  -6   2   1  118.27    6.51
  -6   2   2  290.19    9.88
  -6   2   3  108.61    5.72
  -6   2   4   63.48    4.10
  -6   2   5   34.65    3.21
  -6   2   6   64.60    3.00
  -6   2   7  103.95    3.62
  -6   3   4   22.78    2.51
  -5  -6   2  115.71    4.39
  -5  -6   2  112.00    3.90
  -5  -6   2  118.56    4.73
  -5  -6   3  155.34    5.57
  -5  -6   3  114.35    3.73
  -5  -6   4  127.95    5.43
  -5  -6   4  133.54    5.57
  -5  -6   4  126.20    4.80
  -5  -6   5   69.40    3.82
  -5  -6   6   43.54    3.06
  -5  -6   6   40.81    2.95
  -5  -6   7  165.20    5.51
  -5  -5  -1  104.56    3.71
  -5  -5   0  101.58    4.39
  -5  -5   0  112.39    4.96
  -5  -5   1  127.58    5.89
  -5  -5   1  121.50    4.85
  -5  -5   1  127.14    6.10
  -5  -5   2  126.27    6.60
  -5  -5   2  127.63    6.44
  -5  -5   2  136.46    6.81
  -5  -5   2  133.58    6.04
  -5  -5   3  256.34    9.15
  -5  -5   3  236.52    9.19
  -5  -5   3  251.73    8.05
  -5  -5   3  256.13    9.49
  -5  -5   4  165.34    7.15
  -5  -5   4  158.72    7.34
  -5  -5   5   26.59    2.86
  -5  -5   5   25.50    2.65
  -5  -5   5   24.31    2.88
  -5  -5   5   21.81    2.43
  -5  -5   6  168.70    6.50
  -5  -5   6  169.91    6.90
  -5  -5   6  174.21    7.13
  -5  -5   6  176.50    7.64
  -5  -5   7   38.94    3.25
  -5  -5   7   41.93    3.43
  -5  -5   7   41.08    3.53
  -5  -5   8   87.34    4.44
  -5  -5   8   92.10    4.57
  -5  -5   9   44.68    2.52
  -5  -4  -2  210.13    5.96
  -5  -4  -1   84.09    4.68
  -5  -4  -1   83.64    4.20
  -5  -4  -1   79.10    4.96
  -5  -4  -1   91.71    5.54
  -5  -4   0  143.52    6.68
  -5  -4   0  128.88    7.21
  -5  -4   0  137.08    7.30
  -5  -4   0  122.72    4.99
  -5  -4   1   69.10    5.53
  -5  -4   1   65.79    5.25
  -5  -4   1   67.58    5.49
  -5  -4   1   67.11    4.52
  -5  -4   1   64.96    5.33
  -5  -4   2  113.76    7.06
  -5  -4   2  119.05    7.31
  -5  -4   2  114.79    5.68
  -5  -4   2  120.77    7.33
  -5  -4   3   67.48    5.30
  -5  -4   3   77.96    5.83
  -5  -4   3   70.57    5.00
  -5  -4   3   57.93    5.20
  -5  -4   3   68.54    5.64
  -5  -4   4  101.16    6.40
  -5  -4   4   91.51    5.86
  -5  -4   4   89.86    5.35
  -5  -4   4   98.09    6.56
  -5  -4   4   97.90    6.62
  -5  -4   4   95.57    6.22
  -5  -4   4   92.24    5.59
  -5  -4   5  206.99    8.88
  -5  -4   5  200.62    8.39
  -5  -4   5  206.00    9.14
  -5  -4   5  201.09    8.67
  -5  -4   5  200.12    8.49
  -5  -4   6  347.63   11.41
  -5  -4   6  340.45   11.51
  -5  -4   6  309.43    9.15
  -5  -4   6  329.05   10.47
  -5  -4   6  325.84    9.60
  -5  -4   7  186.18    7.81
  -5  -4   7  185.94    7.26
  -5  -4   7  197.96    8.46
  -5  -4   7  187.62    8.29
  -5  -4   8   52.48    3.69
  -5  -4   8   45.67    3.83
  -5  -4   8   57.67    4.23
  -5  -4   9   92.85    4.21
  -5  -4   9   97.99    4.72
  -5  -3  -3   14.38    1.50
  -5  -3  -2  180.07    6.82
  -5  -3  -1   35.53    4.08
  -5  -3  -1   36.55    3.35
  -5  -3   0  216.86   10.36
  -5  -3   0  199.59    7.57
  -5  -3   0  204.55   10.00
  -5  -3   1   85.58    6.48
  -5  -3   1   80.89    6.43
  -5  -3   2  322.39   12.59
  -5  -3   2  340.69   13.36
  -5  -3   2  323.62   12.24
  -5  -3   2  317.93   10.51
  -5  -3   3  395.36   14.12
  -5  -3   3  402.34   13.67
  -5  -3   3  376.12   12.55
  -5  -3   3  386.82   11.62
  -5  -3   4  150.80    8.44
  -5  -3   4  159.15    8.91
  -5  -3   4  141.32    7.30
  -5  -3   4  148.54    7.82
  -5  -3   5   34.60    3.82
  -5  -3   5   30.07    3.76
  -5  -3   5   29.52    3.16
  -5  -3   5   32.88    3.95
  -5  -3   5   25.97    3.05
  -5  -3   6  574.82   15.57
  -5  -3   6  583.42   15.64
  -5  -3   6  586.28   14.66
  -5  -3   7   44.19    3.62
  -5  -3   7   44.04    4.07
  -5  -3   7   48.73    4.27
  -5  -3   7   45.01    4.02
  -5  -3   7   53.10    4.39
  -5  -3   8  135.29    6.06
  -5  -3   8  145.45    6.59
  -5  -3   8  145.05    6.84
  -5  -3   9  115.44    4.91
  -5  -3   9  120.19    5.50
  -5  -3   9  116.15    5.34
  -5  -3  10   17.79    1.57
  -5  -2  -3   95.19    4.58
  -5  -2  -2   45.55    4.73
  -5  -2  -2   35.33    3.03
  -5  -2  -1  263.68   11.60
  -5  -2   0   77.73    6.27
  -5  -2   1   75.27    6.00
  -5  -2   2   69.36    6.31
  -5  -2   2   72.47    5.95
  -5  -2   2   63.99    5.25
  -5  -2   2   73.96    6.49
  -5  -2   3  280.32   12.30
  -5  -2   3  291.40   12.12
  -5  -2   3  294.87   11.36
  -5  -2   3  277.39   12.49
  -5  -2   4   94.32    7.18
  -5  -2   4   97.76    7.09
  -5  -2   4  104.56    6.91
  -5  -2   4   99.95    5.97
  -5  -2   4   98.30    6.08
  -5  -2   5  125.36    7.72
  -5  -2   5  111.46    6.66
  -5  -2   5  125.69    7.57
  -5  -2   5  125.02    7.97
  -5  -2   6  133.35    7.50
  -5  -2   6  126.07    7.69
  -5  -2   6  132.73    6.81
  -5  -2   6  147.23    7.82
  -5  -2   7   70.92    5.09
  -5  -2   7   77.79    5.59
  -5  -2   7   77.43    5.61
  -5  -2   7   77.70    5.69
  -5  -2   7   81.12    5.36
  -5  -2   8  117.14    6.37
  -5  -2   8  106.80    6.01
  -5  -2   8  110.73    6.14
  -5  -2   8  106.63    5.87
  -5  -2   9  214.98    7.51
  -5  -2   9  214.88    7.29
  -5  -2   9  219.52    7.36
  -5  -2  10   30.70    2.09
  -5  -1  -4  120.34    5.82
  -5  -1  -3    8.20    2.02
  -5  -1  -2   44.77    4.35
  -5  -1  -2   43.23    4.69
  -5  -1  -1  248.95   11.21
  -5  -1   0  131.46    8.57
  -5  -1   0  145.32    9.55
  -5  -1   0  145.41    8.27
  -5  -1   1  571.84   17.66
  -5  -1   1  566.90   18.57
  -5  -1   2  450.39   16.33
  -5  -1   2  450.83   15.47
  -5  -1   2  442.20   13.91
  -5  -1   3   22.52    3.42
  -5  -1   3   16.88    3.09
  -5  -1   3   19.99    3.06
  -5  -1   3   22.25    3.43
  -5  -1   3   19.78    2.76
  -5  -1   4  250.56   10.69
  -5  -1   4  252.38   10.07
  -5  -1   4  269.15   11.43
  -5  -1   4  261.26   11.40
  -5  -1   4  254.43   11.62
  -5  -1   5   47.36    4.98
  -5  -1   5   32.14    3.99
  -5  -1   5   37.74    3.54
  -5  -1   5   40.33    4.25
  -5  -1   6  168.43    8.08
  -5  -1   6  182.67    9.27
  -5  -1   7  139.77    6.72
  -5  -1   7  148.01    7.52
  -5  -1   7  151.80    8.00
  -5  -1   7  150.42    7.98
  -5  -1   8   89.98    5.59
  -5  -1   8   88.63    5.43
  -5  -1   8   85.64    5.17
  -5  -1   8   86.46    5.48
  -5  -1   8   81.41    5.30
  -5  -1   9   42.59    3.27
  -5  -1  10    5.21    0.82
  -5  -1  10    6.31    0.93
  -5   0  -5   30.98    2.88
  -5   0  -4  350.85   10.72
  -5   0  -3  665.04   17.84
  -5   0  -2  412.03   14.02
  -5   0  -1   25.15    4.04
  -5   0  -1   21.67    3.27
  -5   0   0   10.97    2.66
  -5   0   1  222.44   11.48
  -5   0   2  343.30   13.23
  -5   0   2  334.28   13.70
  -5   0   3  111.25    6.55
  -5   0   3  129.57    7.85
  -5   0   3  129.64    7.63
  -5   0   3  128.18    7.60
  -5   0   3  127.98    8.23
  -5   0   4  339.56   13.43
  -5   0   4  314.17   11.62
  -5   0   4  298.87   12.16
  -5   0   4  317.63   11.83
  -5   0   4  332.31   13.73
  -5   0   4  319.69   12.62
  -5   0   5  347.03   13.22
  -5   0   5  372.07   11.92
  -5   0   5  373.67   13.62
  -5   0   5  380.36   12.25
  -5   0   6   58.10    5.14
  -5   0   6   60.13    5.31
  -5   0   6   52.18    4.60
  -5   0   6   47.03    3.80
  -5   0   7   45.47    4.28
  -5   0   7   40.30    4.07
  -5   0   7   41.29    3.49
  -5   0   8  323.18   10.09
  -5   0   8  314.80   10.13
  -5   0   8  303.81    8.68
  -5   0   9  112.48    5.10
  -5   0   9  107.94    4.82
  -5   1  -5   35.13    3.28
  -5   1  -4  104.07    6.07
  -5   1  -3  364.45   12.14
  -5   1  -2  157.97    8.44
  -5   1  -1  120.51    8.54
  -5   1   0  559.55   17.89
  -5   1   1   78.50    6.48
  -5   1   2  322.58   12.73
  -5   1   2  294.69   11.46
  -5   1   2  310.07   11.63
  -5   1   3  317.04   12.18
  -5   1   3  337.92   14.15
  -5   1   3  328.58   12.68
  -5   1   3  304.95   10.93
  -5   1   4 1166.30   24.37
  -5   1   4 1228.42   23.11
  -5   1   4 1206.55   22.11
  -5   1   5  227.82    9.75
  -5   1   5  231.81   10.31
  -5   1   5  224.40   10.67
  -5   1   6  143.66    7.65
  -5   1   6  144.40    7.73
  -5   1   6  153.56    8.07
  -5   1   7   28.06    3.17
  -5   1   7   30.37    3.25
  -5   1   8    5.95    1.23
  -5   1   8    5.77    1.30
  -5   1   8    6.63    1.46
  -5   1   9  128.86    4.88
  -5   2  -4  218.07    8.48
  -5   2  -3    0.62    0.67
  -5   2  -2   78.87    6.71
  -5   2  -2   70.19    5.43
  -5   2  -1   55.53    5.45
  -5   2   0   31.58    3.98
  -5   2   1  509.61   14.86
  -5   2   1  532.13   15.59
  -5   2   2   26.84    3.63
  -5   2   2   27.29    4.02
  -5   2   2   28.19    3.28
  -5   2   3  183.24    9.65
  -5   2   3  193.50    9.36
  -5   2   3  200.44   10.77
  -5   2   3  174.88    8.51
  -5   2   4   73.51    5.64
  -5   2   4   68.73    5.95
  -5   2   4   73.59    5.59
  -5   2   5  338.42   11.46
  -5   2   5  344.13   11.75
  -5   2   5  330.45   11.80
  -5   2   6   96.80    6.46
  -5   2   6   95.07    5.75
  -5   2   6   96.65    5.65
  -5   2   7   77.74    5.19
  -5   2   7   74.09    4.59
  -5   2   8  158.42    5.68
  -5   3  -1  243.85   11.26
  -5   3   0   65.22    5.97
  -5   3   1  114.24    7.43
  -5   3   1  126.86    8.34
  -5   3   1  111.65    6.59
  -5   3   2  369.34   13.68
  -5   3   2  397.86   14.77
  -5   3   2  378.91   12.64
  -5   3   3  221.01    9.83
  -5   3   3  212.52    8.78
  -5   3   3  201.32   10.18
  -5   3   4  103.25    6.69
  -5   3   5  160.56    6.55
  -5   3   5  171.20    8.49
  -5   3   6   39.69    3.09
  -5   3   6   46.04    4.13
  -5   3   6   44.69    4.03
  -5   3   7   15.01    1.89
  -5   3   7   16.00    2.10
  -5   3   7   12.86    1.89
  -5   3   7   12.90    1.49
  -5   3   8   30.45    2.01
  -5   4   0   44.00    4.54
  -5   4   1    6.14    1.66
  -5   4   1    8.06    2.06
  -5   4   2  310.35   11.63
  -5   4   2  297.65   12.36
  -5   4   3  441.37   13.37
  -5   4   3  428.13   13.54
  -5   4   4   32.56    3.55
  -5   4   5   20.16    2.74
  -5   4   5   18.82    2.53
  -5   4   5   19.01    2.18
  -5   4   6  104.33    5.40
  -5   4   6  108.34    4.43
  -5   4   7   58.26    2.95
  -5   5   0  418.03   12.93
  -5   5   1   78.96    5.74
  -5   5   2   82.89    5.28
  -5   5   3  253.35    9.14
  -5   5   4  167.16    7.10
  -5   5   5   48.42    2.91
  -5   5   6  240.18    5.76
  -5   6   0  190.62    8.11
  -5   6   1   35.20    3.61
  -5   6   2    9.98    1.92
  -5   6   3   53.67    2.92
  -5   6   4   35.08    2.20
  -5   7   2    5.62    0.85
  -4  -8   4   41.89    2.41
  -4  -8   4   39.82    2.55
  -4  -8   5  196.24    5.98
  -4  -8   5  200.94    5.61
  -4  -8   5  192.82    5.49
  -4  -8   6  142.18    4.72
  -4  -8   6  138.76    4.63
  -4  -7   0   65.90    2.98
  -4  -7   0   78.51    3.48
  -4  -7   1  224.20    7.05
  -4  -7   1  211.69    6.52
  -4  -7   1  204.12    6.08
  -4  -7   2  274.57    8.32
  -4  -7   2  249.32    7.17
  -4  -7   3   21.17    2.58
  -4  -7   3   16.41    2.15
  -4  -7   3   19.51    2.45
  -4  -7   3   18.89    2.37
  -4  -7   4   63.00    4.40
  -4  -7   4   60.21    4.31
  -4  -7   4   67.08    4.53
  -4  -7   5  400.82   11.28
  -4  -7   5  441.15   11.80
  -4  -7   6  274.67    8.76
  -4  -7   6  268.87    8.99
  -4  -7   7   45.60    3.55
  -4  -7   7   42.21    3.45
  -4  -7   8  128.29    5.10
  -4  -7   9    9.09    1.18
  -4  -6  -2  132.99    4.48
  -4  -6  -1    7.39    1.26
  -4  -6  -1    8.27    1.50
  -4  -6   0  162.91    6.26
  -4  -6   0  173.17    7.26
  -4  -6   0  157.45    6.96
  -4  -6   1  262.94    9.97
  -4  -6   1  247.99    9.76
  -4  -6   1  262.52    9.29
  -4  -6   1  263.83    9.69
  -4  -6   1  243.61    8.05
  -4  -6   2   47.70    4.08
  -4  -6   2   47.15    4.48
  -4  -6   2   46.13    4.48
  -4  -6   2   52.04    4.54
  -4  -6   2   46.93    4.29
  -4  -6   3  306.18   11.00
  -4  -6   3  286.02   11.66
  -4  -6   3  312.08   11.44
  -4  -6   3  279.16   11.12
  -4  -6   3  291.56   11.30
  -4  -6   3  288.77   11.18
  -4  -6   4  305.71   11.48
  -4  -6   4  289.20   11.57
  -4  -6   4  281.25   10.59
  -4  -6   4  319.46   11.79
  -4  -6   4  282.79   10.14
  -4  -6   4  272.27   10.81
  -4  -6   5  433.92   12.41
  -4  -6   5  451.15   14.23
  -4  -6   5  432.72   13.61
  -4  -6   5  437.63   13.66
  -4  -6   5  447.33   13.68
  -4  -6   5  450.91   13.24
  -4  -6   5  414.99   12.94
  -4  -6   6   67.26    5.12
  -4  -6   6   75.14    5.72
  -4  -6   6   62.65    4.64
  -4  -6   6   67.11    5.33
  -4  -6   6   70.82    5.22
  -4  -6   7  108.51    6.70
  -4  -6   7   94.90    5.36
  -4  -6   7   96.26    6.23
  -4  -6   7   95.71    5.55
  -4  -6   7  102.14    6.46
  -4  -6   8  429.61   11.16
  -4  -6   8  467.89   12.42
  -4  -6   8  431.23   12.49
  -4  -6   9  234.33    7.79
  -4  -6  10  306.64    7.37
  -4  -6  10  268.50    6.62
  -4  -5  -3  113.93    4.61
  -4  -5  -3  108.15    4.55
  -4  -5  -2   52.62    3.44
  -4  -5  -2   57.40    4.13
  -4  -5  -1  132.16    5.78
  -4  -5  -1  149.67    8.61
  -4  -5  -1  147.07    7.44
  -4  -5  -1  149.60    7.84
  -4  -5  -1  147.05    7.13
  -4  -5   0  178.65    8.77
  -4  -5   0  159.91    6.63
  -4  -5   0  179.69    9.37
  -4  -5   0  177.14    7.93
  -4  -5   0  167.41    8.64
  -4  -5   1   76.86    6.08
  -4  -5   1   69.31    5.07
  -4  -5   1   69.65    6.06
  -4  -5   1   73.21    6.53
  -4  -5   1   68.71    5.53
  -4  -5   1   70.73    5.94
  -4  -5   1   67.21    5.42
  -4  -5   2  223.10    9.85
  -4  -5   2  213.04   10.98
  -4  -5   2  216.47   10.09
  -4  -5   2  216.85   10.65
  -4  -5   3    8.29    2.08
  -4  -5   3    6.05    1.73
  -4  -5   3    7.12    2.02
  -4  -5   3    8.56    2.29
  -4  -5   3    6.43    1.64
  -4  -5   3    6.73    1.89
  -4  -5   3    4.81    1.69
  -4  -5   4  224.19   10.79
  -4  -5   4  225.92   10.44
  -4  -5   4  230.57   10.55
  -4  -5   4  224.43   10.15
  -4  -5   4  226.37   10.77
  -4  -5   5  391.11   13.62
  -4  -5   5  381.21   13.80
  -4  -5   5  392.57   13.86
  -4  -5   5  418.77   14.72
  -4  -5   5  394.30   11.75
  -4  -5   5  422.39   14.46
  -4  -5   5  396.89   13.86
  -4  -5   6  152.53    8.26
  -4  -5   6  161.03    8.35
  -4  -5   6  147.03    8.83
  -4  -5   6  147.85    7.71
  -4  -5   6  147.08    8.67
  -4  -5   6  148.69    8.06
  -4  -5   7    8.53    1.82
  -4  -5   7    6.06    1.54
  -4  -5   7    8.68    1.95
  -4  -5   7    9.26    2.07
  -4  -5   7    8.06    2.08
  -4  -5   8   38.67    3.95
  -4  -5   8   33.55    3.54
  -4  -5   9  106.74    5.98
  -4  -5   9  101.19    5.89
  -4  -5  10  315.82    8.98
  -4  -5  10  307.98    8.71
  -4  -4  -5   95.65    3.71
  -4  -4  -4  197.20    5.81
  -4  -4  -3  165.91    7.09
  -4  -4  -2  212.73    8.61
  -4  -4  -2  233.38    8.83
  -4  -4  -2  240.03    9.74
  -4  -4  -1   32.19    3.30
  -4  -4  -1   32.61    4.52
  -4  -4  -1   36.80    3.81
  -4  -4  -1   32.16    3.76
  -4  -4   0  278.18   13.13
  -4  -4   0  268.79    9.42
  -4  -4   0  281.17   10.56
  -4  -4   0  284.21   10.93
  -4  -4   1   48.78    5.49
  -4  -4   1   47.98    5.04
  -4  -4   1   42.34    4.17
  -4  -4   1   45.53    4.52
  -4  -4   2  275.07   10.53
  -4  -4   2  283.24   12.62
  -4  -4   2  267.04   10.00
  -4  -4   2  266.84   12.53
  -4  -4   2  257.94   11.68
  -4  -4   2  262.36   10.64
  -4  -4   2  277.64   12.53
  -4  -4   3  112.36    7.27
  -4  -4   3  107.19    6.91
  -4  -4   3  108.95    7.55
  -4  -4   3  117.80    8.03
  -4  -4   3  119.79    8.13
  -4  -4   3  112.69    7.85
  -4  -4   4   36.57    4.41
  -4  -4   4   35.90    4.26
  -4  -4   4   32.94    4.11
  -4  -4   4   30.78    4.10
  -4  -4   4   35.88    4.44
  -4  -4   4   36.02    4.38
  -4  -4   4   29.93    3.58
  -4  -4   5  334.19   12.59
  -4  -4   5  327.27   12.43
  -4  -4   5  344.85   12.91
  -4  -4   5  348.06   12.94
  -4  -4   5  341.01   12.02
  -4  -4   5  355.13   13.60
  -4  -4   5  323.35   12.95
  -4  -4   5  339.97   13.19
  -4  -4   5  340.98   13.97
  -4  -4   6  146.79    7.86
  -4  -4   6  149.83    8.18
  -4  -4   6  135.14    8.40
  -4  -4   6  145.91    7.94
  -4  -4   6  145.77    8.29
  -4  -4   6  144.89    7.84
  -4  -4   6  135.71    8.57
  -4  -4   6  138.32    8.36
  -4  -4   7  517.21   15.30
  -4  -4   7  498.73   13.58
  -4  -4   7  506.34   15.63
  -4  -4   7  512.95   13.54
  -4  -4   7  504.05   14.51
  -4  -4   7  518.55   14.72
  -4  -4   7  502.81   16.09
  -4  -4   8   20.30    3.06
  -4  -4   8   21.37    3.19
  -4  -4   8   25.12    3.07
  -4  -4   8   19.55    2.70
  -4  -4   8   22.88    3.10
  -4  -4   9  216.90    9.07
  -4  -4   9  229.62    9.44
  -4  -4   9  194.78    8.14
  -4  -4   9  219.26    9.29
  -4  -4  10   75.61    4.79
  -4  -4  11    9.39    1.25
  -4  -4  11    8.97    1.23
  -4  -3  -6   61.83    3.06
  -4  -3  -5   20.18    2.49
  -4  -3  -4  295.93    8.97
  -4  -3  -4  297.15   11.07
  -4  -3  -3  718.68   18.47
  -4  -3  -3  709.79   16.25
  -4  -3  -3  684.57   16.55
  -4  -3  -3  723.86   20.64
  -4  -3  -2   10.90    2.43
  -4  -3  -2   11.77    2.37
  -4  -3  -2   12.38    2.26
  -4  -3  -2   14.43    3.11
  -4  -3  -1  142.14    9.28
  -4  -3  -1  141.06    8.13
  -4  -3  -1  137.48    8.29
  -4  -3  -1  140.71    9.46
  -4  -3   0   46.27    4.36
  -4  -3   0   49.97    5.48
  -4  -3   0   46.65    4.73
  -4  -3   0   47.91    5.46
  -4  -3   1  229.35   11.51
  -4  -3   1  222.80   11.33
  -4  -3   2  286.87   10.59
  -4  -3   2  283.31   10.58
  -4  -3   2  316.09   13.00
  -4  -3   2  309.65   13.07
  -4  -3   3 1063.55   25.15
  -4  -3   3  994.93   23.30
  -4  -3   3  982.94   22.27
  -4  -3   3 1033.05   22.78
  -4  -3   3 1029.97   19.82
  -4  -3   3 1013.86   23.29
  -4  -3   4  615.05   15.58
  -4  -3   4  604.74   16.93
  -4  -3   4  622.77   18.89
  -4  -3   4  593.12   17.89
  -4  -3   4  606.70   16.70
  -4  -3   4  636.94   16.83
  -4  -3   4  644.40   18.26
  -4  -3   5   85.00    6.19
  -4  -3   5   86.60    6.16
  -4  -3   5   77.52    6.58
  -4  -3   5   77.73    6.55
  -4  -3   5   78.54    5.67
  -4  -3   5   86.67    6.69
  -4  -3   5   75.57    5.61
  -4  -3   5   80.57    6.29
  -4  -3   5   83.32    6.58
  -4  -3   5   78.24    6.21
  -4  -3   6  474.02   15.80
  -4  -3   6  463.14   15.05
  -4  -3   6  465.75   13.40
  -4  -3   6  454.86   15.74
  -4  -3   6  491.15   15.97
  -4  -3   6  481.39   14.92
  -4  -3   6  491.75   15.55
  -4  -3   6  477.62   13.23
  -4  -3   6  457.64   13.91
  -4  -3   6  489.43   15.64
  -4  -3   7  297.85   12.58
  -4  -3   7  295.72   11.86
  -4  -3   7  279.18   11.46
  -4  -3   7  280.85    9.57
  -4  -3   7  288.30   11.46
  -4  -3   7  308.74   12.25
  -4  -3   7  305.71   12.07
  -4  -3   7  275.20   11.79
  -4  -3   7  300.46   12.25
  -4  -3   8  177.79    8.79
  -4  -3   8  182.13    8.87
  -4  -3   8  179.41    9.07
  -4  -3   8  185.18    9.42
  -4  -3   8  176.61    9.25
  -4  -3   8  182.94    8.87
  -4  -3   9  132.70    6.81
  -4  -3   9  139.42    6.80
  -4  -3   9  122.11    7.22
  -4  -3   9  110.69    6.77
  -4  -3   9  127.30    6.77
  -4  -3   9  122.91    6.71
  -4  -3  10   88.87    5.42
  -4  -3  10   79.88    4.52
  -4  -3  10   87.28    5.20
  -4  -3  11    9.98    1.33
  -4  -3  11   12.34    1.60
  -4  -2  -6   74.27    4.70
  -4  -2  -6   67.36    3.94
  -4  -2  -5   40.38    4.07
  -4  -2  -4   34.63    3.94
  -4  -2  -4   37.73    4.01
  -4  -2  -4   44.15    4.63
  -4  -2  -4   36.55    3.44
  -4  -2  -3  479.76   15.01
  -4  -2  -3  476.79   14.46
  -4  -2  -3  498.58   15.93
  -4  -2  -2  370.37   13.76
  -4  -2  -2  387.77   13.66
  -4  -2  -1  454.69   14.99
  -4  -2  -1  459.31   14.09
  -4  -2   0   33.84    4.13
  -4  -2   0   37.37    4.57
  -4  -2   1  145.31    9.05
  -4  -2   1  137.09    8.31
  -4  -2   1  125.61    7.74
  -4  -2   2    7.58    1.61
  -4  -2   2    8.38    2.03
  -4  -2   2    7.86    1.95
  -4  -2   3  596.40   16.87
  -4  -2   3  607.09   15.47
  -4  -2   3  609.81   18.18
  -4  -2   3  614.89   15.94
  -4  -2   3  619.42   16.55
  -4  -2   4  416.47   12.52
  -4  -2   4  432.49   13.21
  -4  -2   4  427.92   14.38
  -4  -2   4  425.35   11.76
  -4  -2   4  441.23   15.22
  -4  -2   4  412.30   14.35
  -4  -2   4  456.67   14.52
  -4  -2   4  443.94   14.07
  -4  -2   5  111.46    6.09
  -4  -2   5  117.00    7.78
  -4  -2   5  111.22    7.41
  -4  -2   5  116.45    6.79
  -4  -2   5  116.34    6.54
  -4  -2   5  115.67    7.84
  -4  -2   5  118.04    7.80
  -4  -2   5  116.97    7.56
  -4  -2   5  116.06    7.21
  -4  -2   6  197.61   10.20
  -4  -2   6  167.96    8.62
  -4  -2   6  173.17    9.52
  -4  -2   6  183.52    8.88
  -4  -2   6  194.21   10.00
  -4  -2   6  175.55    9.56
  -4  -2   6  175.52    9.23
  -4  -2   7  453.72   15.62
  -4  -2   7  474.20   13.48
  -4  -2   7  468.78   15.23
  -4  -2   7  472.77   15.43
  -4  -2   7  472.13   14.94
  -4  -2   7  471.56   15.47
  -4  -2   7  437.63   15.04
  -4  -2   7  474.02   14.68
  -4  -2   8   13.47    2.61
  -4  -2   8    8.63    2.12
  -4  -2   8    8.19    1.96
  -4  -2   8   12.04    2.42
  -4  -2   8   10.00    2.01
  -4  -2   8    9.61    2.25
  -4  -2   8   10.11    2.10
  -4  -2   8    9.34    2.16
  -4  -2   9  127.17    6.52
  -4  -2   9  141.18    7.78
  -4  -2   9  143.84    7.72
  -4  -2   9  142.88    7.52
  -4  -2   9  138.83    7.39
  -4  -2  10   77.45    4.78
  -4  -2  10   79.95    4.89
  -4  -2  10   73.07    4.94
  -4  -2  11   43.42    2.73
  -4  -1  -7   14.39    1.51
  -4  -1  -6   86.61    5.77
  -4  -1  -5  224.64    9.74
  -4  -1  -5  224.70   10.30
  -4  -1  -4   34.33    4.09
  -4  -1  -4   31.80    3.82
  -4  -1  -4   35.30    4.19
  -4  -1  -3  350.59   13.30
  -4  -1  -2  413.05   14.18
  -4  -1  -1   51.09    4.98
  -4  -1   0  399.03   13.80
  -4  -1   1  115.58    7.86
  -4  -1   1  110.50    6.79
  -4  -1   1  101.69    5.39
  -4  -1   1  104.26    7.07
  -4  -1   2  752.40   19.33
  -4  -1   2  743.29   19.09
  -4  -1   2  724.74   15.94
  -4  -1   2  739.43   16.37
  -4  -1   2  711.57   18.49
  -4  -1   3   48.27    4.84
  -4  -1   3   44.28    4.72
  -4  -1   3   44.22    4.20
  -4  -1   3   49.13    3.99
  -4  -1   3   43.22    3.56
  -4  -1   3   43.47    4.02
  -4  -1   4  460.14   12.22
  -4  -1   4  478.97   14.72
  -4  -1   4  471.40   13.70
  -4  -1   4  459.27   15.05
  -4  -1   4  475.90   15.17
  -4  -1   4  442.38   14.27
  -4  -1   4  477.54   13.05
  -4  -1   5   60.74    5.53
  -4  -1   5   58.70    4.96
  -4  -1   5   58.90    4.86
  -4  -1   5   61.18    5.27
  -4  -1   5   65.31    4.89
  -4  -1   5   56.81    5.40
  -4  -1   5   64.30    5.59
  -4  -1   5   58.05    5.35
  -4  -1   5   62.24    5.59
  -4  -1   6  103.82    7.34
  -4  -1   6   93.52    6.01
  -4  -1   6   94.27    7.00
  -4  -1   6  104.58    6.91
  -4  -1   6   99.21    6.85
  -4  -1   6   96.96    6.49
  -4  -1   6   95.51    6.62
  -4  -1   6   90.84    6.67
  -4  -1   6   97.14    6.94
  -4  -1   7  130.10    7.41
  -4  -1   7  121.69    7.78
  -4  -1   7  134.24    7.99
  -4  -1   7  128.66    6.99
  -4  -1   7  145.89    8.64
  -4  -1   7  135.47    8.08
  -4  -1   7  123.83    7.25
  -4  -1   7  137.23    8.26
  -4  -1   7  138.75    7.54
  -4  -1   8  154.56    7.45
  -4  -1   8  136.55    7.93
  -4  -1   8  150.04    7.97
  -4  -1   8  153.66    8.00
  -4  -1   8  154.43    8.59
  -4  -1   8  159.31    7.83
  -4  -1   8  138.85    8.07
  -4  -1   9   75.33    5.40
  -4  -1   9   67.57    4.99
  -4  -1   9   71.76    4.80
  -4  -1   9   70.30    5.43
  -4  -1   9   66.10    4.81
  -4  -1   9   67.73    4.38
  -4  -1   9   71.64    5.31
  -4  -1  10   27.73    2.66
  -4  -1  10   25.78    2.59
  -4  -1  11   20.52    1.85
  -4  -1  11   18.55    1.71
  -4   0  -7   17.33    2.42
  -4   0  -6  179.39    8.43
  -4   0  -6  186.17    7.70
  -4   0  -5  190.27    9.20
  -4   0  -5  176.26    9.00
  -4   0  -5  176.07    7.94
  -4   0  -4  178.89    9.11
  -4   0  -4  169.11    9.00
  -4   0  -4  166.40    8.80
  -4   0  -3  282.92   11.65
  -4   0  -2  263.73   10.99
  -4   0  -2  245.71   10.77
  -4   0  -1  197.38    9.46
  -4   0   0  136.80    7.92
  -4   0   1   29.95    3.77
  -4   0   1   31.92    3.24
  -4   0   1   31.30    3.19
  -4   0   1   32.37    4.02
  -4   0   1   36.36    3.97
  -4   0   2  978.18   20.14
  -4   0   2  992.94   21.31
  -4   0   2  928.84   16.10
  -4   0   2  952.89   19.07
  -4   0   3   42.01    4.23
  -4   0   3   43.10    4.26
  -4   0   3   43.76    4.51
  -4   0   3   44.96    3.91
  -4   0   3   48.70    4.51
  -4   0   4  197.07    9.58
  -4   0   4  214.99    9.29
  -4   0   4  202.28    7.98
  -4   0   4  196.81    8.78
  -4   0   4  203.30    9.43
  -4   0   4  212.25    9.88
  -4   0   5  519.99   14.68
  -4   0   5  558.38   16.69
  -4   0   5  552.63   15.84
  -4   0   5  547.83   16.50
  -4   0   5  526.51   15.48
  -4   0   5  519.36   16.15
  -4   0   5  538.10   14.52
  -4   0   5  563.58   15.65
  -4   0   6  281.86   11.49
  -4   0   6  276.70   11.88
  -4   0   6  271.09   11.69
  -4   0   6  256.01   11.21
  -4   0   6  260.06   10.97
  -4   0   6  256.18   10.99
  -4   0   6  262.53    9.90
  -4   0   6  262.49    9.93
  -4   0   6  280.37   11.53
  -4   0   7  115.71    7.68
  -4   0   7  130.53    8.09
  -4   0   7  128.74    7.92
  -4   0   7  127.52    8.03
  -4   0   7  135.89    7.78
  -4   0   7  130.05    7.22
  -4   0   7  131.10    7.92
  -4   0   7  126.93    7.63
  -4   0   7  132.84    7.85
  -4   0   7  120.30    7.26
  -4   0   7  125.43    6.58
  -4   0   8   58.11    5.00
  -4   0   8   65.12    5.08
  -4   0   8   62.94    4.89
  -4   0   8   60.40    5.24
  -4   0   8   66.88    5.53
  -4   0   8   57.21    5.05
  -4   0   8   58.81    5.06
  -4   0   9  126.71    6.56
  -4   0   9  132.55    6.90
  -4   0   9  119.17    6.42
  -4   0   9  123.12    6.67
  -4   0   9  120.79    6.13
  -4   0  10   55.26    3.60
  -4   0  10   60.32    3.93
  -4   0  10   53.75    3.20
  -4   0  10   63.69    4.02
  -4   1  -8   71.48    3.23
  -4   1  -7   11.21    1.88
  -4   1  -6  223.33    8.90
  -4   1  -6  232.16    9.78
  -4   1  -5  164.36    8.48
  -4   1  -5  151.94    8.26
  -4   1  -5  147.46    8.32
  -4   1  -5  158.23    8.45
  -4   1  -4  454.35   14.43
  -4   1  -4  437.71   14.00
  -4   1  -4  435.32   13.96
  -4   1  -3  349.15   12.39
  -4   1  -2  438.44   13.90
  -4   1  -1  654.31   16.94
  -4   1   0  367.71   10.76
  -4   1   0  365.22   12.86
  -4   1   0  394.38   11.76
  -4   1   1  184.72    9.06
  -4   1   1  181.36    7.88
  -4   1   1  175.35    8.08
  -4   1   1  164.93    6.90
  -4   1   2  160.77    7.48
  -4   1   2  165.59    8.31
  -4   1   2  180.53    7.77
  -4   1   2  169.33    8.48
  -4   1   3  776.57   16.60
  -4   1   3  767.86   16.66
  -4   1   3  755.18   17.59
  -4   1   3  762.07   18.63
  -4   1   3  798.81   17.42
  -4   1   4   59.07    5.41
  -4   1   4   59.86    5.25
  -4   1   4   69.64    5.06
  -4   1   4   62.38    4.62
  -4   1   4   57.05    4.96
  -4   1   4   62.31    5.66
  -4   1   4   62.16    4.93
  -4   1   4   60.94    4.99
  -4   1   5  625.68   17.21
  -4   1   5  653.63   17.31
  -4   1   5  606.27   16.21
  -4   1   5  600.39   13.82
  -4   1   5  603.79   15.66
  -4   1   5  642.90   18.11
  -4   1   5  589.03   15.57
  -4   1   6  522.08   15.75
  -4   1   6  522.47   16.10
  -4   1   6  519.61   15.74
  -4   1   6  510.13   14.23
  -4   1   6  529.43   15.97
  -4   1   6  531.54   15.02
  -4   1   6  521.26   16.30
  -4   1   6  522.03   14.41
  -4   1   6  531.06   16.44
  -4   1   7  150.55    8.48
  -4   1   7  144.82    7.50
  -4   1   7  157.36    8.06
  -4   1   7  149.07    8.40
  -4   1   7  165.53    8.75
  -4   1   7  159.01    8.48
  -4   1   7  151.23    8.63
  -4   1   8    3.23    1.21
  -4   1   8    3.48    1.21
  -4   1   8    4.21    1.41
  -4   1   8    1.49    0.85
  -4   1   8    1.37    0.97
  -4   1   8    3.36    1.19
  -4   1   9  208.70    7.59
  -4   1   9  215.69    8.26
  -4   1   9  221.74    8.52
  -4   1   9  208.73    7.93
  -4   1  10   44.26    2.84
  -4   1  10   45.03    2.90
  -4   1  10   40.47    2.88
  -4   2  -7  164.31    7.27
  -4   2  -6   79.20    5.55
  -4   2  -6   77.50    5.56
  -4   2  -5   85.67    5.92
  -4   2  -5   89.88    6.38
  -4   2  -5   90.53    6.21
  -4   2  -4   35.28    3.86
  -4   2  -4   29.94    3.50
  -4   2  -4   29.37    3.61
  -4   2  -3  367.51   12.18
  -4   2  -3  363.03   12.03
  -4   2  -2    3.55    1.26
  -4   2  -1  411.13   11.50
  -4   2  -1  397.07   13.04
  -4   2   0  277.45   10.78
  -4   2   1  256.43    9.95
  -4   2   2  260.11   10.01
  -4   2   2  251.09    9.57
  -4   2   2  254.72   10.81
  -4   2   3  690.80   18.37
  -4   2   3  673.92   16.99
  -4   2   3  711.33   19.06
  -4   2   3  661.04   15.30
  -4   2   3  679.48   16.86
  -4   2   3  636.87   14.54
  -4   2   4 1349.09   26.30
  -4   2   4 1367.23   24.95
  -4   2   4 1326.37   23.85
  -4   2   5  900.13   21.58
  -4   2   5  904.55   20.78
  -4   2   5  933.17   22.39
  -4   2   5  915.74   20.38
  -4   2   5  942.62   20.17
  -4   2   5  899.18   20.19
  -4   2   6  140.91    8.23
  -4   2   6  153.20    8.59
  -4   2   6  138.10    7.24
  -4   2   6  133.43    8.42
  -4   2   6  152.19    8.66
  -4   2   6  140.83    7.71
  -4   2   6  138.10    8.56
  -4   2   6  143.25    8.03
  -4   2   7  347.72   11.70
  -4   2   7  343.51   11.47
  -4   2   7  352.99   12.85
  -4   2   7  373.35   11.81
  -4   2   8   24.14    2.95
  -4   2   8   26.02    2.98
  -4   2   8   23.21    2.71
  -4   2   8   24.02    3.00
  -4   2   8   21.95    2.66
  -4   2   9   88.24    4.63
  -4   2   9   87.59    4.67
  -4   2   9   85.83    4.25
  -4   3  -8   21.94    2.39
  -4   3  -6  175.48    7.61
  -4   3  -5   28.56    3.43
  -4   3  -4  101.87    6.07
  -4   3  -4  106.11    6.49
  -4   3  -3  241.06    9.29
  -4   3  -2  122.17    6.92
  -4   3  -1  181.80    8.47
  -4   3  -1  164.60    8.34
  -4   3   0  179.50    7.42
  -4   3   1  550.41   12.69
  -4   3   1  579.53   16.96
  -4   3   2  136.00    8.35
  -4   3   2  130.60    6.89
  -4   3   3   90.68    5.76
  -4   3   3  100.83    6.21
  -4   3   3  109.15    7.54
  -4   3   3   92.25    7.06
  -4   3   3   91.53    5.88
  -4   3   3  101.89    6.89
  -4   3   4  113.15    7.00
  -4   3   4  118.88    8.04
  -4   3   4  104.87    7.16
  -4   3   4  102.33    6.18
  -4   3   4   96.44    6.18
  -4   3   5  110.35    6.57
  -4   3   5  118.74    6.57
  -4   3   5  125.43    8.01
  -4   3   5  105.61    7.35
  -4   3   5  108.97    7.30
  -4   3   5  112.55    7.21
  -4   3   5  111.66    7.82
  -4   3   6  286.95   11.77
  -4   3   6  297.51    9.80
  -4   3   7   66.60    5.29
  -4   3   7   61.10    4.54
  -4   3   7   55.17    4.45
  -4   3   7   54.98    3.89
  -4   3   8  148.39    6.69
  -4   3   8  127.21    4.87
  -4   3   8  137.37    5.80
  -4   3   8  131.94    6.00
  -4   3   9   22.85    1.91
  -4   3   9   22.32    1.88
  -4   4  -7   95.14    5.28
  -4   4  -6   47.37    4.67
  -4   4  -5  128.37    7.95
  -4   4  -5  126.14    7.56
  -4   4  -4  141.82    8.08
  -4   4  -2  431.34   13.55
  -4   4  -1  121.62    7.27
  -4   4  -1  112.49    6.73
  -4   4   0   66.96    5.62
  -4   4   0   72.25    5.24
  -4   4   1  139.84    8.37
  -4   4   1  128.27    6.86
  -4   4   2  301.23   12.51
  -4   4   2  284.30   10.14
  -4   4   3   98.88    6.97
  -4   4   3   96.06    7.24
  -4   4   3   83.38    5.91
  -4   4   3   87.26    5.60
  -4   4   4  587.78   17.50
  -4   4   4  638.10   17.37
  -4   4   4  641.51   18.60
  -4   4   4  595.35   16.22
  -4   4   4  607.04   17.15
  -4   4   5  290.68   11.52
  -4   4   5  302.04   12.01
  -4   4   5  260.88   10.82
  -4   4   6  101.03    6.16
  -4   4   6   99.06    6.38
  -4   4   6   93.56    6.28
  -4   4   6   93.13    5.26
  -4   4   7    7.14    1.46
  -4   4   7    7.71    1.33
  -4   4   7    8.53    1.52
  -4   4   7    8.24    1.70
  -4   4   8  111.52    4.43
  -4   4   8  117.70    4.42
  -4   5  -7  125.51    5.71
  -4   5  -6  861.22   19.92
  -4   5  -5  117.47    7.42
  -4   5  -4  565.96   17.45
  -4   5  -3  395.31   14.06
  -4   5  -2  118.08    7.55
  -4   5  -2  118.94    7.32
  -4   5  -1  572.98   16.12
  -4   5   0  178.87    8.76
  -4   5   1  628.76   16.09
  -4   5   1  636.97   17.58
  -4   5   2  283.32   10.65
  -4   5   2  289.70   12.16
  -4   5   2  298.40   10.82
  -4   5   3    1.99    1.10
  -4   5   3    0.44    0.51
  -4   5   3    2.87    1.13
  -4   5   4  102.81    6.80
  -4   5   4  111.18    6.68
  -4   5   4  114.09    7.16
  -4   5   5  179.72    8.36
  -4   5   5  184.07    8.59
  -4   5   5  179.21    7.36
  -4   5   6  232.43    8.64
  -4   5   6  244.56    7.48
  -4   5   7   38.33    2.60
  -4   5   7   29.30    2.01
  -4   5   7   33.11    2.07
  -4   5   7   35.37    2.39
  -4   6  -5  213.22   10.03
  -4   6  -4  249.76   10.65
  -4   6  -3  133.58    8.24
  -4   6  -2   57.77    5.32
  -4   6  -1   16.89    2.84
  -4   6   0  228.71   10.05
  -4   6   1  220.01    9.51
  -4   6   2  112.12    6.49
  -4   6   2  113.83    7.51
  -4   6   3  200.05    8.68
  -4   6   3  207.61    9.72
  -4   6   4  106.03    5.96
  -4   6   5   98.29    4.59
  -4   6   6  240.17    5.33
  -4   6   6  292.07    6.57
  -4   7  -5  193.65    7.53
  -4   7  -1  138.36    7.22
  -4   7   0  117.44    7.09
  -4   7   1   70.97    5.52
  -4   7   2   19.32    2.59
  -4   7   2   22.75    3.01
  -4   7   3  262.46    8.89
  -4   7   4   46.49    2.88
  -4   8  -4  214.77    7.20
  -4   8  -1   48.15    3.74
  -4   8   0   37.99    3.42
  -4   8   1  103.40    5.45
  -3  -9   3   34.57    2.15
  -3  -9   4   29.31    2.22
  -3  -9   4   28.91    2.26
  -3  -9   4   30.27    2.22
  -3  -9   5   22.04    1.95
  -3  -9   5   19.68    2.01
  -3  -9   6    7.11    1.08
  -3  -9   6    8.77    1.27
  -3  -9   6    8.15    1.18
  -3  -9   7   64.36    3.13
  -3  -8   0    1.50    0.60
  -3  -8   0    1.14    0.47
  -3  -8   1   80.91    4.06
  -3  -8   1   90.42    4.80
  -3  -8   1   84.69    4.45
  -3  -8   2   45.72    3.58
  -3  -8   2   48.72    3.83
  -3  -8   2   49.43    3.66
  -3  -8   3  132.59    6.50
  -3  -8   3  135.95    6.64
  -3  -8   3  131.73    6.77
  -3  -8   4   73.85    5.37
  -3  -8   4   65.62    4.36
  -3  -8   4   65.23    4.74
  -3  -8   4   71.35    4.98
  -3  -8   4   68.52    4.66
  -3  -8   5  115.10    6.18
  -3  -8   6  183.51    7.78
  -3  -8   6  192.20    8.28
  -3  -8   7   48.90    3.27
  -3  -8   7   55.83    3.93
  -3  -8   7   52.71    3.92
  -3  -8   8   34.54    3.10
  -3  -8   8   29.58    2.56
  -3  -8   9   89.79    3.97
  -3  -7  -2   84.87    4.18
  -3  -7  -1   52.54    3.75
  -3  -7  -1   48.34    3.74
  -3  -7  -1   48.84    3.23
  -3  -7  -1   40.72    2.59
  -3  -7   0   99.47    5.98
  -3  -7   0   87.07    4.98
  -3  -7   0  104.34    6.01
  -3  -7   0  110.02    5.96
  -3  -7   1  107.27    6.24
  -3  -7   1   99.77    6.52
  -3  -7   1   91.63    6.36
  -3  -7   1  101.17    6.15
  -3  -7   1  101.89    6.40
  -3  -7   2   45.86    4.33
  -3  -7   2   45.94    4.42
  -3  -7   2   45.67    4.71
  -3  -7   2   39.69    3.93
  -3  -7   2   38.20    4.15
  -3  -7   3   52.17    4.98
  -3  -7   3   53.74    5.23
  -3  -7   3   46.44    4.56
  -3  -7   3   54.30    5.00
  -3  -7   4   15.50    2.78
  -3  -7   4   12.54    2.43
  -3  -7   4   12.75    2.56
  -3  -7   4   14.68    2.77
  -3  -7   4   15.96    2.80
  -3  -7   4   13.89    2.65
  -3  -7   5   15.68    2.55
  -3  -7   5   14.76    2.67
  -3  -7   5   16.44    2.84
  -3  -7   5   12.02    2.51
  -3  -7   5   14.28    2.58
  -3  -7   6  509.99   15.30
  -3  -7   6  555.84   15.10
  -3  -7   6  516.28   15.61
  -3  -7   6  526.16   14.28
  -3  -7   7  212.86    9.39
  -3  -7   7  198.10    8.89
  -3  -7   7  189.92    9.30
  -3  -7   7  203.77    9.24
  -3  -7   7  196.41    9.43
  -3  -7   8   49.41    4.44
  -3  -7   8   44.37    3.86
  -3  -7   8   49.79    4.45
  -3  -7   9   42.23    3.56
  -3  -7   9   44.24    3.97
  -3  -7   9   39.74    3.46
  -3  -7  10    8.31    1.53
  -3  -6  -4  137.30    4.30
  -3  -6  -3   52.73    3.76
  -3  -6  -2   27.00    2.92
  -3  -6  -2   25.97    3.13
  -3  -6  -2   28.25    3.23
  -3  -6  -2   24.38    2.41
  -3  -6  -1   18.52    2.81
  -3  -6  -1   15.89    2.87
  -3  -6  -1   16.97    2.31
  -3  -6  -1   21.19    2.80
  -3  -6   0  146.69    9.05
  -3  -6   0  148.91    8.22
  -3  -6   0  172.02    8.65
  -3  -6   0  158.76    8.76
  -3  -6   0  158.95    8.60
  -3  -6   0  153.47    7.76
  -3  -6   1  153.29    9.49
  -3  -6   1  172.11    9.35
  -3  -6   1  170.32    9.17
  -3  -6   1  177.13    9.62
  -3  -6   1  157.65    8.30
  -3  -6   1  158.41    8.72
  -3  -6   1  148.19    8.23
  -3  -6   2  340.17   13.08
  -3  -6   2  324.39   13.06
  -3  -6   2  320.30   12.29
  -3  -6   2  339.47   13.32
  -3  -6   2  325.14   13.88
  -3  -6   3  567.02   17.42
  -3  -6   3  566.82   17.26
  -3  -6   3  557.13   17.90
  -3  -6   3  561.84   16.74
  -3  -6   3  529.41   14.45
  -3  -6   3  566.86   17.03
  -3  -6   3  525.29   15.75
  -3  -6   3  592.24   17.68
  -3  -6   4  411.35   14.90
  -3  -6   4  421.33   15.15
  -3  -6   4  422.25   14.72
  -3  -6   4  433.00   15.38
  -3  -6   4  422.64   14.68
  -3  -6   4  414.96   13.07
  -3  -6   4  437.99   15.28
  -3  -6   4  444.37   14.91
  -3  -6   5  549.93   15.69
  -3  -6   5  493.16   14.24
  -3  -6   5  522.02   16.82
  -3  -6   5  536.20   17.41
  -3  -6   5  529.49   15.84
  -3  -6   5  547.07   15.16
  -3  -6   5  545.12   16.48
  -3  -6   5  537.12   17.11
  -3  -6   6  705.67   19.76
  -3  -6   6  701.08   18.61
  -3  -6   6  686.81   16.94
  -3  -6   6  687.00   18.66
  -3  -6   6  665.74   18.47
  -3  -6   6  686.96   16.12
  -3  -6   6  724.28   18.26
  -3  -6   7  154.06    8.38
  -3  -6   7  152.31    8.65
  -3  -6   7  152.98    7.90
  -3  -6   7  157.69    8.45
  -3  -6   7  136.39    8.56
  -3  -6   8  260.04   11.51
  -3  -6   8  247.57    9.75
  -3  -6   8  248.72    9.98
  -3  -6   8  248.37   10.83
  -3  -6   8  234.19   10.60
  -3  -6   9  204.86    9.31
  -3  -6   9  195.69    8.06
  -3  -6   9  195.50    9.11
  -3  -6   9  199.90    8.74
  -3  -6   9  202.34    8.16
  -3  -6  10  230.48    8.71
  -3  -6  11   47.72    2.79
  -3  -6  11   57.95    3.68
  -3  -5  -5    4.31    1.03
  -3  -5  -5    2.73    0.67
  -3  -5  -4  160.92    6.87
  -3  -5  -3   20.98    2.91
  -3  -5  -3   19.06    2.41
  -3  -5  -3   17.42    2.90
  -3  -5  -2  355.87   14.35
  -3  -5  -2  365.65   12.78
  -3  -5  -2  380.79   12.58
  -3  -5  -2  358.99   11.06
  -3  -5  -1  202.98    8.68
  -3  -5  -1  195.55   11.02
  -3  -5  -1  214.43   10.62
  -3  -5  -1  207.60   10.19
  -3  -5  -1  209.20    9.42
  -3  -5  -1  197.40    9.85
  -3  -5   0  176.11   10.49
  -3  -5   0  187.28    9.88
  -3  -5   0  174.09    9.80
  -3  -5   0  166.46    8.46
  -3  -5   0  184.13    9.38
  -3  -5   1  139.74    7.81
  -3  -5   1  142.25    8.17
  -3  -5   1  133.30    8.71
  -3  -5   1  137.17    7.93
  -3  -5   1  149.47    8.87
  -3  -5   2   31.95    3.95
  -3  -5   2   31.19    4.00
  -3  -5   2   22.83    3.15
  -3  -5   2   28.86    3.46
  -3  -5   2   27.61    3.85
  -3  -5   2   28.53    3.68
  -3  -5   2   27.15    3.90
  -3  -5   3   55.17    5.12
  -3  -5   3   58.53    5.56
  -3  -5   3   57.99    5.82
  -3  -5   3   57.99    4.69
  -3  -5   3   51.56    4.67
  -3  -5   3   53.81    5.09
  -3  -5   3   55.60    5.43
  -3  -5   4  673.15   19.43
  -3  -5   4  659.32   16.68
  -3  -5   4  701.13   16.52
  -3  -5   4  689.59   19.52
  -3  -5   4  722.28   19.82
  -3  -5   4  697.03   17.53
  -3  -5   4  727.50   19.34
  -3  -5   4  719.16   19.27
  -3  -5   4  704.79   18.15
  -3  -5   4  687.32   18.92
  -3  -5   5   83.74    6.42
  -3  -5   5   72.85    5.76
  -3  -5   5   78.84    6.35
  -3  -5   5   75.86    5.20
  -3  -5   5   67.48    6.00
  -3  -5   5   80.15    6.68
  -3  -5   5   68.33    5.72
  -3  -5   5   79.53    5.84
  -3  -5   5   64.22    5.84
  -3  -5   6  278.29   12.22
  -3  -5   6  273.77   11.70
  -3  -5   6  262.43   11.30
  -3  -5   6  257.25    9.51
  -3  -5   6  267.81   11.57
  -3  -5   6  249.89   10.44
  -3  -5   6  251.65   11.96
  -3  -5   6  265.60   11.41
  -3  -5   6  266.40   11.21
  -3  -5   6  262.58   10.78
  -3  -5   6  250.09   11.33
  -3  -5   7  542.22   17.46
  -3  -5   7  575.15   17.59
  -3  -5   7  558.46   15.93
  -3  -5   7  551.61   16.05
  -3  -5   7  558.05   16.16
  -3  -5   7  548.30   17.07
  -3  -5   7  566.76   16.62
  -3  -5   7  528.81   16.08
  -3  -5   7  530.74   15.42
  -3  -5   8   31.39    4.13
  -3  -5   8   30.73    4.13
  -3  -5   8   29.28    3.67
  -3  -5   8   29.29    3.52
  -3  -5   8   30.09    3.99
  -3  -5   8   35.97    4.29
  -3  -5   8   34.03    4.32
  -3  -5   9  162.46    8.98
  -3  -5   9  168.40    8.10
  -3  -5   9  167.65    9.01
  -3  -5   9  156.89    7.94
  -3  -5   9  156.94    7.43
  -3  -5   9  160.33    8.33
  -3  -5   9  150.18    8.53
  -3  -5  10   27.35    3.03
  -3  -5  10   31.75    3.25
  -3  -5  11  575.78   12.10
  -3  -5  11  525.89   10.81
  -3  -4  -6   19.73    2.13
  -3  -4  -6   22.79    2.39
  -3  -4  -5   11.97    1.85
  -3  -4  -4    8.26    2.17
  -3  -4  -4    6.57    1.91
  -3  -4  -4    7.25    1.68
  -3  -4  -4    8.46    1.87
  -3  -4  -4    8.25    1.87
  -3  -4  -3   52.28    4.45
  -3  -4  -3   51.21    5.69
  -3  -4  -3   47.91    4.77
  -3  -4  -3   57.33    5.83
  -3  -4  -3   49.03    4.48
  -3  -4  -3   48.29    4.50
  -3  -4  -2  818.68   19.15
  -3  -4  -2  802.36   18.26
  -3  -4  -2  783.96   17.03
  -3  -4  -2  759.41   16.62
  -3  -4  -2  795.99   19.50
  -3  -4  -2  753.52   18.13
  -3  -4  -2  866.93   22.48
  -3  -4  -2  812.92   22.96
  -3  -4  -1  398.18   12.03
  -3  -4  -1  417.09   13.28
  -3  -4  -1  403.41   13.42
  -3  -4  -1  381.60   14.40
  -3  -4  -1  410.13   12.69
  -3  -4   0   63.45    5.52
  -3  -4   0   67.71    5.22
  -3  -4   0   63.74    5.56
  -3  -4   0   62.35    5.03
  -3  -4   1  256.63   10.16
  -3  -4   1  266.52   10.82
  -3  -4   1  263.67    9.93
  -3  -4   1  243.33   10.55
  -3  -4   1  280.84   12.60
  -3  -4   2   54.80    4.95
  -3  -4   2   52.01    4.77
  -3  -4   2   47.29    4.41
  -3  -4   2   51.55    4.00
  -3  -4   2   48.22    5.10
  -3  -4   2   46.54    4.11
  -3  -4   3  547.38   13.23
  -3  -4   3  585.31   16.49
  -3  -4   3  586.36   16.88
  -3  -4   3  582.75   15.91
  -3  -4   3  578.52   17.09
  -3  -4   3  576.26   15.87
  -3  -4   3  560.19   14.33
  -3  -4   4   15.90    2.64
  -3  -4   4   20.66    2.83
  -3  -4   4   15.90    2.82
  -3  -4   4   13.45    2.50
  -3  -4   4   19.07    3.15
  -3  -4   4   14.96    2.40
  -3  -4   4   16.10    2.88
  -3  -4   4   17.33    2.35
  -3  -4   4   13.97    2.62
  -3  -4   5  340.83   12.76
  -3  -4   5  331.18   12.24
  -3  -4   5  336.93   12.47
  -3  -4   5  337.71   12.40
  -3  -4   5  323.93   12.84
  -3  -4   5  322.82   11.78
  -3  -4   5  330.86   12.39
  -3  -4   5  337.15   11.71
  -3  -4   5  325.41   11.21
  -3  -4   5  346.56   12.79
  -3  -4   5  337.57   12.72
  -3  -4   6   38.90    4.54
  -3  -4   6   40.30    4.53
  -3  -4   6   38.78    4.19
  -3  -4   6   42.42    4.47
  -3  -4   6   41.09    4.61
  -3  -4   6   44.69    4.74
  -3  -4   6   42.11    4.25
  -3  -4   6   38.11    4.21
  -3  -4   6   50.03    4.78
  -3  -4   6   41.67    4.50
  -3  -4   7  184.58    8.84
  -3  -4   7  179.43    8.72
  -3  -4   7  179.99    8.70
  -3  -4   7  179.03    9.82
  -3  -4   7  177.92    8.67
  -3  -4   7  176.94    9.50
  -3  -4   7  164.77    9.55
  -3  -4   7  181.81    9.90
  -3  -4   7  170.68    9.08
  -3  -4   7  165.45    9.17
  -3  -4   8  444.65   14.68
  -3  -4   8  434.79   14.46
  -3  -4   8  424.70   15.12
  -3  -4   8  462.81   14.77
  -3  -4   8  448.98   14.80
  -3  -4   8  460.31   15.63
  -3  -4   8  422.30   15.13
  -3  -4   8  460.39   13.67
  -3  -4   8  454.49   13.33
  -3  -4   8  453.38   13.67
  -3  -4   8  455.15   15.92
  -3  -4   9   78.34    6.12
  -3  -4   9   82.55    6.08
  -3  -4   9   82.61    6.52
  -3  -4   9   90.73    6.54
  -3  -4   9   82.24    5.61
  -3  -4   9   78.64    5.39
  -3  -4   9   78.33    5.82
  -3  -4   9   88.79    6.79
  -3  -4  10   64.22    5.15
  -3  -4  10   72.21    5.49
  -3  -4  10   68.38    4.97
  -3  -4  11   82.77    5.02
  -3  -4  11   81.46    4.67
  -3  -3  -7  362.72    8.98
  -3  -3  -6   48.88    4.24
  -3  -3  -5   18.70    2.84
  -3  -3  -5   19.58    3.27
  -3  -3  -5   20.99    2.71
  -3  -3  -5   18.49    2.55
  -3  -3  -4   50.67    4.91
  -3  -3  -4   49.45    5.30
  -3  -3  -4   53.06    4.91
  -3  -3  -4   39.36    4.10
  -3  -3  -4   46.91    4.51
  -3  -3  -4   45.67    4.34
  -3  -3  -4   59.37    5.57
  -3  -3  -3  379.68   14.83
  -3  -3  -3  344.60   12.58
  -3  -3  -3  340.63   11.99
  -3  -3  -3  383.94   14.00
  -3  -3  -3  371.85   12.34
  -3  -3  -3  357.62   11.75
  -3  -3  -2  832.51   18.93
  -3  -3  -2  868.59   21.34
  -3  -3  -2  868.73   20.12
  -3  -3  -1  791.69   19.26
  -3  -3  -1  829.40   19.02
  -3  -3   0  205.10    9.06
  -3  -3   0  207.89    9.11
  -3  -3   0  212.00   10.54
  -3  -3   0  228.14    9.50
  -3  -3   1  175.70    7.83
  -3  -3   1  186.44    8.24
  -3  -3   1  183.22    9.02
  -3  -3   1  177.55    7.69
  -3  -3   1  183.98    9.34
  -3  -3   2  160.53    7.40
  -3  -3   2  173.47    8.66
  -3  -3   2  159.03    8.22
  -3  -3   2  168.02    6.95
  -3  -3   3  320.94   10.41
  -3  -3   3  291.69    8.37
  -3  -3   3  295.07   11.06
  -3  -3   3  303.30   10.06
  -3  -3   3  294.12   11.07
  -3  -3   3  289.76   10.96
  -3  -3   4   41.93    4.07
  -3  -3   4   40.80    3.55
  -3  -3   4   49.93    4.48
  -3  -3   4   44.48    4.39
  -3  -3   4   47.89    4.11
  -3  -3   4   41.73    3.73
  -3  -3   4   41.48    4.13
  -3  -3   4   39.21    4.14
  -3  -3   5  818.49   18.95
  -3  -3   5  783.04   17.18
  -3  -3   5  754.63   17.26
  -3  -3   5  782.51   18.27
  -3  -3   5  759.66   17.64
  -3  -3   5  780.59   16.06
  -3  -3   5  771.37   18.39
  -3  -3   5  808.03   18.45
  -3  -3   5  774.01   17.49
  -3  -3   6  226.86    9.96
  -3  -3   6  224.05    9.27
  -3  -3   6  222.39   10.05
  -3  -3   6  224.69    9.27
  -3  -3   6  218.64   10.30
  -3  -3   6  212.80   10.18
  -3  -3   6  216.46   10.14
  -3  -3   6  208.15    9.97
  -3  -3   6  220.38    9.85
  -3  -3   7    7.63    2.05
  -3  -3   7    6.74    1.83
  -3  -3   7    6.99    1.97
  -3  -3   7    8.15    1.79
  -3  -3   7    8.05    1.99
  -3  -3   7   10.36    2.20
  -3  -3   7    8.26    2.14
  -3  -3   7    9.94    2.24
  -3  -3   7    6.77    1.92
  -3  -3   7    7.16    1.94
  -3  -3   7    6.69    1.58
  -3  -3   7    7.89    1.95
  -3  -3   7    8.56    2.09
  -3  -3   8  287.70   11.47
  -3  -3   8  253.44   10.86
  -3  -3   8  260.11    9.49
  -3  -3   8  245.37   11.18
  -3  -3   8  264.87   11.82
  -3  -3   8  261.48   11.14
  -3  -3   8  273.51   12.18
  -3  -3   8  284.44   12.21
  -3  -3   8  273.08   11.31
  -3  -3   8  272.33   11.70
  -3  -3   9   85.50    6.42
  -3  -3   9   89.73    6.66
  -3  -3   9   76.99    6.21
  -3  -3   9   96.70    7.10
  -3  -3   9   82.35    6.01
  -3  -3   9   86.91    6.46
  -3  -3   9   89.84    6.91
  -3  -3   9   97.14    6.47
  -3  -3   9   84.68    6.10
  -3  -3  10  143.16    7.94
  -3  -3  10  143.93    7.28
  -3  -3  10  148.24    8.17
  -3  -3  10  141.27    7.26
  -3  -3  10  148.87    7.71
  -3  -3  10  129.65    7.60
  -3  -3  11   20.81    2.70
  -3  -3  11   18.52    2.41
  -3  -3  11   18.90    2.50
  -3  -3  12   45.46    2.89
  -3  -2  -8   35.30    2.58
  -3  -2  -8   30.45    2.15
  -3  -2  -8   38.59    2.87
  -3  -2  -7  347.35   10.49
  -3  -2  -7  292.99   10.46
  -3  -2  -6   91.72    6.78
  -3  -2  -6   87.63    6.19
  -3  -2  -5  600.66   14.56
  -3  -2  -5  561.06   15.91
  -3  -2  -5  590.24   17.16
  -3  -2  -5  575.20   16.44
  -3  -2  -5  601.73   18.30
  -3  -2  -5  564.19   16.61
  -3  -2  -4   41.79    4.58
  -3  -2  -4   39.18    3.97
  -3  -2  -4   44.35    4.99
  -3  -2  -4   42.94    4.42
  -3  -2  -4   43.00    4.16
  -3  -2  -4   49.75    4.77
  -3  -2  -3  821.83   18.41
  -3  -2  -3  833.96   17.45
  -3  -2  -3  863.19   19.67
  -3  -2  -3  836.70   17.97
  -3  -2  -2  150.81    8.00
  -3  -2  -1  351.92   11.94
  -3  -2  -1  355.10   11.82
  -3  -2   0 1308.88   21.59
  -3  -2   0 1291.26   20.00
  -3  -2   1   17.66    2.49
  -3  -2   1   19.52    2.23
  -3  -2   1   17.51    1.99
  -3  -2   1   21.11    2.86
  -3  -2   2  826.87   12.16
  -3  -2   2  857.51   17.44
  -3  -2   2  818.33   16.70
  -3  -2   2  844.18   18.02
  -3  -2   2  875.65   15.49
  -3  -2   3   15.83    2.39
  -3  -2   3   16.19    2.30
  -3  -2   3   19.14    2.82
  -3  -2   3   15.32    1.95
  -3  -2   3   16.11    2.33
  -3  -2   4 1013.41   18.00
  -3  -2   4  998.71   18.01
  -3  -2   4 1011.22   19.11
  -3  -2   4 1039.69   19.94
  -3  -2   4 1000.60   19.34
  -3  -2   4 1038.89   20.58
  -3  -2   4 1019.93   17.50
  -3  -2   4 1031.27   18.15
  -3  -2   5 1292.52   22.72
  -3  -2   5 1308.16   23.15
  -3  -2   5 1304.76   20.32
  -3  -2   5 1320.79   22.98
  -3  -2   5 1297.13   21.72
  -3  -2   5 1289.45   23.59
  -3  -2   5 1313.12   23.39
  -3  -2   5 1285.99   20.09
  -3  -2   5 1280.62   21.39
  -3  -2   6  810.03   19.45
  -3  -2   6  751.22   16.85
  -3  -2   6  770.81   15.43
  -3  -2   6  776.01   18.75
  -3  -2   6  802.11   18.83
  -3  -2   6  765.10   16.13
  -3  -2   6  794.62   17.18
  -3  -2   6  810.44   18.38
  -3  -2   6  795.04   18.93
  -3  -2   6  796.13   15.55
  -3  -2   6  807.27   18.30
  -3  -2   7   21.97    3.47
  -3  -2   7   17.91    2.85
  -3  -2   7   21.76    3.30
  -3  -2   7   19.75    2.46
  -3  -2   7   20.66    3.12
  -3  -2   7   24.25    3.41
  -3  -2   7   21.62    3.20
  -3  -2   7   22.46    3.27
  -3  -2   7   21.13    3.07
  -3  -2   7   22.62    3.15
  -3  -2   7   20.89    3.21
  -3  -2   8  411.38   13.53
  -3  -2   8  393.53   13.88
  -3  -2   8  395.01   15.16
  -3  -2   8  388.44   13.65
  -3  -2   8  425.02   14.63
  -3  -2   8  415.49   14.38
  -3  -2   8  413.97   14.55
  -3  -2   8  396.26   13.92
  -3  -2   8  431.37   14.43
  -3  -2   8  398.76   12.54
  -3  -2   8  415.11   14.28
  -3  -2   9   96.42    6.61
  -3  -2   9   96.68    7.02
  -3  -2   9   89.53    6.42
  -3  -2   9   91.37    6.68
  -3  -2   9   98.26    6.35
  -3  -2   9  100.61    7.04
  -3  -2   9   93.12    6.55
  -3  -2   9  102.80    6.91
  -3  -2  10  177.62    8.90
  -3  -2  10  167.43    7.55
  -3  -2  10  177.45    8.02
  -3  -2  10  169.69    8.19
  -3  -2  10  181.46    8.83
  -3  -2  10  180.97    8.73
  -3  -2  11  120.61    5.88
  -3  -2  11  115.42    6.05
  -3  -2  11  131.36    6.66
  -3  -2  12   43.46    2.74
  -3  -1  -9   93.69    3.70
  -3  -1  -8  134.57    5.54
  -3  -1  -8  134.70    6.04
  -3  -1  -8  128.35    6.36
  -3  -1  -7    6.76    1.64
  -3  -1  -7    3.10    1.22
  -3  -1  -6  342.33   12.74
  -3  -1  -6  331.67   11.83
  -3  -1  -6  353.38   13.35
  -3  -1  -5   66.14    5.89
  -3  -1  -5   70.90    5.83
  -3  -1  -5   59.03    4.95
  -3  -1  -5   71.54    5.77
  -3  -1  -4 1064.74   21.66
  -3  -1  -4 1074.17   22.83
  -3  -1  -4 1031.55   18.86
  -3  -1  -4 1019.43   19.13
  -3  -1  -4 1084.66   21.04
  -3  -1  -3  396.99   13.11
  -3  -1  -3  379.41   10.68
  -3  -1  -3  396.78   11.59
  -3  -1  -2  358.74   11.70
  -3  -1  -2  349.60   11.65
  -3  -1  -1    5.10    1.43
  -3  -1  -1    5.09    1.38
  -3  -1   0 1868.07   23.84
  -3  -1   0 1785.12   17.67
  -3  -1   1  272.27    8.64
  -3  -1   1  267.52    9.00
  -3  -1   1  274.71    7.87
  -3  -1   2  379.41   10.16
  -3  -1   2  379.17   10.17
  -3  -1   2  379.12    8.71
  -3  -1   2  377.20   11.50
  -3  -1   2  389.81    8.16
  -3  -1   3   93.95    4.74
  -3  -1   3   94.52    5.06
  -3  -1   3  102.90    5.72
  -3  -1   3  105.62    5.18
  -3  -1   3   93.46    4.88
  -3  -1   3   97.70    5.82
  -3  -1   3   94.44    5.79
  -3  -1   4  780.31   15.44
  -3  -1   4  777.89   14.14
  -3  -1   4  803.25   16.98
  -3  -1   4  754.25   16.70
  -3  -1   4  750.51   13.49
  -3  -1   4  751.01   15.08
  -3  -1   4  786.80   16.50
  -3  -1   4  778.01   15.39
  -3  -1   4  735.81   16.30
  -3  -1   5  401.59   12.85
  -3  -1   5  400.74    9.64
  -3  -1   5  414.09   12.65
  -3  -1   5  434.64   12.49
  -3  -1   5  392.18   12.61
  -3  -1   5  411.09   12.60
  -3  -1   5  429.96   12.41
  -3  -1   5  400.93   11.02
  -3  -1   5  425.06   12.39
  -3  -1   6  367.43   12.74
  -3  -1   6  355.45   11.83
  -3  -1   6  358.72   12.55
  -3  -1   6  370.44   11.75
  -3  -1   6  370.01   12.52
  -3  -1   6  353.08   11.48
  -3  -1   6  365.45   12.96
  -3  -1   6  374.73   11.96
  -3  -1   6  380.35   12.54
  -3  -1   7  175.62    8.85
  -3  -1   7  173.44    9.04
  -3  -1   7  183.18    9.19
  -3  -1   7  164.21    7.94
  -3  -1   7  176.29    8.97
  -3  -1   7  173.54    9.12
  -3  -1   7  168.11    8.59
  -3  -1   7  177.81    9.61
  -3  -1   7  164.70    8.23
  -3  -1   7  187.99    9.41
  -3  -1   8  129.81    8.58
  -3  -1   8  131.90    7.87
  -3  -1   8  133.65    8.07
  -3  -1   8  126.95    7.98
  -3  -1   8  115.12    6.90
  -3  -1   8  117.68    7.55
  -3  -1   8  123.56    7.63
  -3  -1   8  126.15    7.87
  -3  -1   8  126.79    7.48
  -3  -1   9    1.79    0.99
  -3  -1   9    3.97    1.35
  -3  -1   9    3.75    1.48
  -3  -1   9    2.81    1.27
  -3  -1   9    2.55    1.05
  -3  -1   9    4.06    1.52
  -3  -1   9    3.34    1.37
  -3  -1   9    1.49    0.85
  -3  -1  10  173.07    8.48
  -3  -1  10  182.29    8.35
  -3  -1  10  178.24    8.71
  -3  -1  10  174.92    8.50
  -3  -1  10  168.17    6.99
  -3  -1  11    8.57    1.66
  -3  -1  11    8.23    1.65
  -3   0  -9   82.85    4.09
  -3   0  -8   53.05    4.46
  -3   0  -8   48.84    4.35
  -3   0  -7  140.31    8.26
  -3   0  -7  123.67    7.65
  -3   0  -7  137.11    7.14
  -3   0  -7  127.33    7.65
  -3   0  -7  129.83    7.32
  -3   0  -6  106.56    7.34
  -3   0  -6  106.49    7.36
  -3   0  -6  110.78    7.24
  -3   0  -6  106.44    6.85
  -3   0  -6  109.20    7.39
  -3   0  -5  453.61   14.68
  -3   0  -5  429.91   14.42
  -3   0  -5  386.44   13.40
  -3   0  -5  409.50   12.68
  -3   0  -5  421.90   14.00
  -3   0  -4  120.44    7.19
  -3   0  -4  110.62    6.01
  -3   0  -4  121.66    7.24
  -3   0  -4  116.00    6.93
  -3   0  -3    4.28    1.04
  -3   0  -3    2.43    1.05
  -3   0  -3    4.47    1.12
  -3   0  -3    5.08    1.44
  -3   0  -2  329.20   10.62
  -3   0  -2  299.86    7.47
  -3   0  -1   15.27    2.29
  -3   0  -1   13.61    2.22
  -3   0   0  649.57   14.35
  -3   0   0  650.47   11.56
  -3   0   1 1140.89   18.21
  -3   0   1 1186.49   17.15
  -3   0   1 1138.86   14.65
  -3   0   1 1182.02   16.47
  -3   0   2  413.67    9.93
  -3   0   2  418.61    9.06
  -3   0   2  419.23    8.54
  -3   0   2  445.83   11.77
  -3   0   2  439.83   11.40
  -3   0   2  439.13   11.20
  -3   0   3  773.61   14.60
  -3   0   3  764.25   13.56
  -3   0   3  778.86   15.19
  -3   0   3  776.09   15.64
  -3   0   3  805.91   15.93
  -3   0   3  776.64   15.95
  -3   0   4  239.68    8.92
  -3   0   4  257.78    8.94
  -3   0   4  257.11    7.86
  -3   0   4  254.39    8.82
  -3   0   4  252.53    9.25
  -3   0   4  249.53    9.21
  -3   0   4  231.76    9.27
  -3   0   5  343.58   11.71
  -3   0   5  342.58   11.40
  -3   0   5  356.69   11.66
  -3   0   5  348.78   10.63
  -3   0   5  353.28   11.51
  -3   0   5  342.26   11.18
  -3   0   5  356.52   11.67
  -3   0   6   28.20    3.45
  -3   0   6   27.66    3.45
  -3   0   6   30.95    3.54
  -3   0   6   31.82    3.56
  -3   0   6   24.17    3.30
  -3   0   6   25.77    3.25
  -3   0   6   31.00    3.66
  -3   0   6   31.76    3.85
  -3   0   6   28.99    3.18
  -3   0   6   21.74    3.19
  -3   0   6   32.34    3.83
  -3   0   7  536.11   15.72
  -3   0   7  552.28   15.94
  -3   0   7  553.69   14.00
  -3   0   7  541.68   15.61
  -3   0   7  537.57   16.69
  -3   0   7  563.64   16.34
  -3   0   7  559.09   16.50
  -3   0   7  537.70   15.85
  -3   0   7  535.50   15.22
  -3   0   7  559.03   15.51
  -3   0   8  368.04   12.32
  -3   0   8  381.45   13.59
  -3   0   8  378.16   12.73
  -3   0   8  386.40   13.63
  -3   0   8  398.56   14.13
  -3   0   8  369.53   11.22
  -3   0   8  378.15   12.74
  -3   0   8  376.19   11.83
  -3   0   8  371.64   13.44
  -3   0   8  369.72   14.19
  -3   0   8  380.83   13.57
  -3   0   8  395.39   13.64
  -3   0   8  401.48   14.11
  -3   0   8  378.15   13.50
  -3   0   9  230.82   10.19
  -3   0   9  207.52    8.53
  -3   0   9  210.66    9.42
  -3   0   9  216.66    9.82
  -3   0   9  225.41   10.16
  -3   0   9  215.84    9.73
  -3   0   9  211.37   10.01
  -3   0  10   91.93    5.44
  -3   0  10  100.32    6.12
  -3   0  10   94.26    6.02
  -3   0  10   86.75    5.61
  -3   0  11   84.04    4.49
  -3   0  11   84.98    4.50
  -3   1 -10   58.27    2.93
  -3   1  -9  215.93    8.02
  -3   1  -9  226.75    8.14
  -3   1  -9  225.60    7.07
  -3   1  -8    9.39    2.00
  -3   1  -8    9.56    1.94
  -3   1  -8   11.34    2.25
  -3   1  -8    8.74    1.71
  -3   1  -7   22.60    2.88
  -3   1  -7   29.28    3.56
  -3   1  -7   28.66    3.74
  -3   1  -7   24.47    3.46
  -3   1  -6   51.25    4.97
  -3   1  -6   49.45    4.23
  -3   1  -6   52.89    4.74
  -3   1  -6   50.34    4.90
  -3   1  -6   45.31    4.63
  -3   1  -6   57.33    5.34
  -3   1  -5  518.07   15.11
  -3   1  -5  532.60   15.40
  -3   1  -5  553.76   15.43
  -3   1  -5  496.55   12.49
  -3   1  -5  506.87   13.73
  -3   1  -4    9.98    2.02
  -3   1  -4    6.28    1.64
  -3   1  -3  256.40    9.29
  -3   1  -3  251.42    9.17
  -3   1  -2  488.66   14.43
  -3   1  -2  527.37   12.79
  -3   1  -1  777.95   15.54
  -3   1  -1  798.67   16.97
  -3   1   0  142.11    6.78
  -3   1   1  139.89    4.47
  -3   1   1  140.38    4.46
  -3   1   1  136.96    5.78
  -3   1   1  153.31    6.68
  -3   1   2  153.69    5.62
  -3   1   2  149.99    6.11
  -3   1   2  166.38    6.85
  -3   1   2  147.55    4.73
  -3   1   3  750.87   15.10
  -3   1   3  791.12   14.59
  -3   1   3  759.67   13.85
  -3   1   3  791.48   15.15
  -3   1   3  768.57   14.78
  -3   1   3  746.55   11.58
  -3   1   3  806.60   16.66
  -3   1   4  406.13    9.53
  -3   1   4  435.37   12.42
  -3   1   4  401.36   11.66
  -3   1   4  438.10   10.68
  -3   1   4  453.29   12.68
  -3   1   4  440.12   13.13
  -3   1   4  430.19   11.81
  -3   1   4  442.86   11.80
  -3   1   5  439.83   10.86
  -3   1   5  469.95   14.01
  -3   1   5  462.27   13.58
  -3   1   5  470.31   13.74
  -3   1   5  432.58   10.90
  -3   1   5  443.97   13.75
  -3   1   5  445.68   12.92
  -3   1   5  436.06   12.28
  -3   1   5  440.20   13.16
  -3   1   5  460.69   13.79
  -3   1   6   56.71    5.16
  -3   1   6   64.91    5.39
  -3   1   6   55.41    4.00
  -3   1   6   57.09    5.19
  -3   1   6   59.06    4.72
  -3   1   6   54.18    4.81
  -3   1   6   49.72    4.83
  -3   1   6   51.92    4.07
  -3   1   6   48.89    4.11
  -3   1   6   47.93    4.65
  -3   1   7  164.47    8.78
  -3   1   7  189.72    8.50
  -3   1   7  174.62    8.75
  -3   1   7  166.72    7.82
  -3   1   7  178.04    9.13
  -3   1   7  178.90    9.12
  -3   1   7  169.94    9.44
  -3   1   7  177.72    9.04
  -3   1   7  166.21    8.90
  -3   1   7  189.07    8.51
  -3   1   7  171.00    8.97
  -3   1   7  183.39    9.66
  -3   1   7  176.61    9.19
  -3   1   8   41.81    4.38
  -3   1   8   41.79    4.71
  -3   1   8   33.67    3.61
  -3   1   8   34.04    3.65
  -3   1   8   35.73    4.13
  -3   1   8   37.79    4.24
  -3   1   8   32.88    4.06
  -3   1   8   31.38    3.86
  -3   1   8   35.17    4.05
  -3   1   8   37.80    4.36
  -3   1   8   37.40    4.12
  -3   1   9  167.96    8.35
  -3   1   9  189.36    9.05
  -3   1   9  174.05    7.69
  -3   1   9  173.56    7.82
  -3   1   9  180.64    8.52
  -3   1  10  209.92    7.85
  -3   1  10  206.96    8.10
  -3   1  10  207.91    8.04
  -3   1  11  279.39    6.58
  -3   1  11  265.42    6.26
  -3   2 -10  182.42    6.06
  -3   2  -9  112.09    6.11
  -3   2  -8   11.55    2.03
  -3   2  -8   11.73    2.21
  -3   2  -7  145.77    8.18
  -3   2  -7  134.19    7.79
  -3   2  -7  132.07    7.06
  -3   2  -7  140.61    7.83
  -3   2  -7  139.27    8.33
  -3   2  -6    7.27    1.82
  -3   2  -6    9.56    2.20
  -3   2  -6   11.47    2.18
  -3   2  -6    7.53    1.74
  -3   2  -6   10.09    2.17
  -3   2  -5  528.94   15.06
  -3   2  -5  541.41   14.19
  -3   2  -5  536.26   14.55
  -3   2  -5  552.21   14.69
  -3   2  -4  168.98    7.60
  -3   2  -4  162.32    7.21
  -3   2  -4  171.70    7.87
  -3   2  -4  159.75    7.29
  -3   2  -3  158.23    6.94
  -3   2  -3  160.08    6.95
  -3   2  -2  573.40   13.15
  -3   2  -1 2243.17   19.75
  -3   2   0  132.58    4.77
  -3   2   0  132.78    4.31
  -3   2   1  445.62   10.69
  -3   2   1  445.59    9.15
  -3   2   1  446.66    9.36
  -3   2   1  446.83    8.68
  -3   2   1  457.99   10.00
  -3   2   2  101.24    4.55
  -3   2   2  103.37    4.82
  -3   2   2  103.44    5.14
  -3   2   2   99.44    4.69
  -3   2   2   99.82    4.98
  -3   2   2  109.75    6.28
  -3   2   3  812.86   15.97
  -3   2   3  803.31   14.38
  -3   2   3  832.18   18.19
  -3   2   3  805.85   14.38
  -3   2   3  794.15   15.99
  -3   2   3  780.79   13.96
  -3   2   4  492.44   11.95
  -3   2   4  488.99   14.20
  -3   2   4  458.71   13.23
  -3   2   4  502.78   12.48
  -3   2   4  463.87   11.36
  -3   2   4  503.75   13.25
  -3   2   4  506.02   13.61
  -3   2   4  471.54   13.66
  -3   2   5  181.56    9.05
  -3   2   5  192.54    8.41
  -3   2   5  183.86    9.37
  -3   2   5  183.54    7.47
  -3   2   5  195.71    8.76
  -3   2   5  203.71    9.16
  -3   2   5  197.10    9.44
  -3   2   5  193.76    8.01
  -3   2   6 2768.57   31.86
  -3   2   6 2798.54   35.36
  -3   2   6 2823.86   33.04
  -3   2   6 2702.75   36.78
  -3   2   6 2847.22   34.99
  -3   2   6 2766.54   37.55
  -3   2   6 2834.48   34.52
  -3   2   6 2769.19   37.49
  -3   2   6 2791.81   35.30
  -3   2   6 2833.83   35.84
  -3   2   7  204.42    8.96
  -3   2   7  208.67    9.16
  -3   2   7  198.93    8.97
  -3   2   7  196.76    9.27
  -3   2   7  200.60    9.93
  -3   2   7  198.81   10.17
  -3   2   7  202.55    9.72
  -3   2   7  201.19   10.11
  -3   2   7  204.99    9.63
  -3   2   8   96.28    6.03
  -3   2   8   96.34    6.42
  -3   2   8   90.99    6.42
  -3   2   8   86.84    5.86
  -3   2   8   96.95    6.50
  -3   2   8   96.80    6.51
  -3   2   8   94.23    6.18
  -3   2   8   96.93    6.77
  -3   2   9  159.56    7.50
  -3   2   9  157.04    7.56
  -3   2   9  155.90    7.08
  -3   2   9  164.75    7.37
  -3   2   9  156.39    6.88
  -3   2  10  155.37    5.48
  -3   2  10  159.14    6.06
  -3   3 -10   32.10    2.60
  -3   3  -9   16.03    2.17
  -3   3  -9   19.30    2.54
  -3   3  -8  177.36    8.43
  -3   3  -8  176.76    7.99
  -3   3  -8  194.95    9.91
  -3   3  -7  117.61    6.84
  -3   3  -7  123.61    7.14
  -3   3  -7  120.41    8.05
  -3   3  -7  122.16    7.61
  -3   3  -6   98.67    6.16
  -3   3  -6  108.03    6.50
  -3   3  -6  107.02    6.90
  -3   3  -5  623.26   14.59
  -3   3  -5  600.44   14.38
  -3   3  -5  638.51   15.72
  -3   3  -4  516.41   13.00
  -3   3  -4  506.85   11.83
  -3   3  -4  499.05   12.13
  -3   3  -3   25.12    2.58
  -3   3  -3   23.55    2.56
  -3   3  -2   96.36    6.37
  -3   3  -2  106.14    5.50
  -3   3  -1  134.61    7.11
  -3   3   0  613.46   11.43
  -3   3   0  627.62   12.84
  -3   3   0  644.28   12.01
  -3   3   1   52.00    3.89
  -3   3   1   47.04    3.33
  -3   3   1   49.68    3.64
  -3   3   1   44.69    2.99
  -3   3   1   51.44    4.35
  -3   3   2  868.71   16.53
  -3   3   2  842.21   13.67
  -3   3   2  863.02   16.01
  -3   3   2  865.95   15.23
  -3   3   3   41.92    3.94
  -3   3   3   34.79    3.93
  -3   3   3   37.70    3.52
  -3   3   3   31.80    3.10
  -3   3   3   37.72    3.47
  -3   3   4 1571.81   25.89
  -3   3   4 1539.13   27.27
  -3   3   4 1517.68   21.78
  -3   3   4 1442.02   22.72
  -3   3   4 1476.31   22.08
  -3   3   4 1490.79   23.02
  -3   3   5  341.28   12.46
  -3   3   5  312.53   12.20
  -3   3   5  323.23   11.20
  -3   3   5  313.67   11.96
  -3   3   5  316.59   10.73
  -3   3   5  334.63   12.84
  -3   3   5  330.91   11.44
  -3   3   6  238.06   10.36
  -3   3   6  211.77   10.35
  -3   3   6  209.07    8.94
  -3   3   6  231.52   11.02
  -3   3   6  220.85   10.82
  -3   3   6  224.62    9.73
  -3   3   6  212.75    9.31
  -3   3   6  208.91    9.39
  -3   3   7  658.20   16.23
  -3   3   7  668.79   15.51
  -3   3   7  665.52   18.21
  -3   3   7  677.68   17.94
  -3   3   7  647.40   16.03
  -3   3   8   98.08    5.76
  -3   3   8  105.74    5.91
  -3   3   8  107.74    6.29
  -3   3   8   97.42    6.19
  -3   3   8  104.67    6.34
  -3   3   9   91.42    4.58
  -3   3   9   90.01    4.46
  -3   3   9   98.59    5.14
  -3   4 -10  142.05    4.65
  -3   4  -9    9.07    1.79
  -3   4  -9    9.55    1.74
  -3   4  -8  164.88    7.81
  -3   4  -8  157.43    9.01
  -3   4  -7   73.53    6.44
  -3   4  -7   81.32    6.67
  -3   4  -6  242.26   11.46
  -3   4  -6  230.00   11.00
  -3   4  -5   33.77    4.14
  -3   4  -4   49.85    4.64
  -3   4  -3  259.78    9.70
  -3   4  -3  248.96    8.86
  -3   4  -2   21.78    2.47
  -3   4  -2   19.63    2.44
  -3   4  -1  403.50   12.02
  -3   4  -1  420.65   11.72
  -3   4   0  132.01    6.86
  -3   4   0  118.26    6.23
  -3   4   0  131.74    5.93
  -3   4   0  122.43    6.73
  -3   4   1   39.04    4.00
  -3   4   1   39.05    3.78
  -3   4   1   47.13    3.81
  -3   4   1   36.17    3.49
  -3   4   2  149.60    8.13
  -3   4   2  149.36    7.62
  -3   4   2  132.81    6.29
  -3   4   2  140.39    7.24
  -3   4   3  201.89   10.05
  -3   4   3  202.44    9.40
  -3   4   3  186.65    7.36
  -3   4   3  190.85    9.21
  -3   4   3  207.73    9.04
  -3   4   4  579.45   16.45
  -3   4   4  567.10   17.44
  -3   4   4  567.47   16.58
  -3   4   4  575.46   16.97
  -3   4   4  572.90   16.52
  -3   4   4  588.75   15.59
  -3   4   5   43.18    4.49
  -3   4   5   52.20    5.13
  -3   4   5   49.32    5.07
  -3   4   5   45.63    5.03
  -3   4   5   37.43    4.38
  -3   4   5   44.29    4.37
  -3   4   5   35.60    3.98
  -3   4   6   24.42    3.21
  -3   4   6   22.66    3.40
  -3   4   6   17.95    3.01
  -3   4   6   24.43    3.19
  -3   4   6   18.04    2.75
  -3   4   6   20.50    2.88
  -3   4   7   77.63    5.19
  -3   4   8   12.45    1.98
  -3   4   8   13.11    1.98
  -3   4   8   12.45    1.82
  -3   4   9  151.51    4.62
  -3   4   9  143.47    4.31
  -3   5  -9    8.11    1.57
  -3   5  -9    8.93    1.71
  -3   5  -8  245.79   11.32
  -3   5  -7   91.74    7.00
  -3   5  -6  172.08    9.74
  -3   5  -6  154.04    7.28
  -3   5  -6  161.01    9.13
  -3   5  -5  248.59   10.75
  -3   5  -5  236.15   10.99
  -3   5  -4  130.41    7.08
  -3   5  -4  137.48    8.00
  -3   5  -4  123.29    7.38
  -3   5  -3 1350.34   22.70
  -3   5  -3 1328.83   21.89
  -3   5  -2  104.50    6.99
  -3   5  -1  154.53    7.51
  -3   5  -1  165.18    8.34
  -3   5   0  370.21   12.05
  -3   5   0  387.73   12.42
  -3   5   0  373.23   10.85
  -3   5   0  401.57   13.30
  -3   5   1  443.00   13.94
  -3   5   1  437.08   13.87
  -3   5   1  439.89   13.48
  -3   5   1  427.96   12.61
  -3   5   2  227.49    9.95
  -3   5   2  236.07   10.66
  -3   5   2  220.00   10.05
  -3   5   2  214.80    8.74
  -3   5   2  215.62    9.85
  -3   5   2  226.40    9.48
  -3   5   3  231.48   10.07
  -3   5   3  258.95   11.26
  -3   5   3  237.65   10.25
  -3   5   3  230.16   10.64
  -3   5   3  238.31   11.23
  -3   5   4  148.42    8.50
  -3   5   4  134.28    7.63
  -3   5   4  127.92    7.60
  -3   5   4  133.01    8.21
  -3   5   4  138.95    8.40
  -3   5   4  142.04    8.13
  -3   5   4  137.08    8.59
  -3   5   4  127.99    6.38
  -3   5   5   81.74    5.67
  -3   5   5   97.26    6.62
  -3   5   5   91.52    6.70
  -3   5   6   76.60    5.15
  -3   5   6   84.14    5.41
  -3   5   6   79.55    5.80
  -3   5   7  160.17    6.37
  -3   5   7  153.85    6.33
  -3   5   7  162.48    7.15
  -3   5   8   19.04    1.60
  -3   5   8   20.77    1.70
  -3   5   8   20.48    1.75
  -3   6 -10   84.97    3.56
  -3   6  -8  330.99    9.64
  -3   6  -7   69.57    4.76
  -3   6  -7   77.61    6.46
  -3   6  -6  269.53   11.99
  -3   6  -6  263.85   10.07
  -3   6  -6  267.55   12.15
  -3   6  -5  181.67    9.39
  -3   6  -5  174.30   10.44
  -3   6  -5  201.72   10.14
  -3   6  -4  410.28   15.50
  -3   6  -4  389.83   13.20
  -3   6  -3 2502.52   36.83
  -3   6  -3 2485.67   35.40
  -3   6  -2   43.18    4.73
  -3   6  -2   46.83    4.62
  -3   6  -2   47.46    4.38
  -3   6  -1  127.35    7.18
  -3   6  -1  127.73    7.84
  -3   6  -1  123.48    7.90
  -3   6   0  106.87    6.15
  -3   6   0   90.81    6.72
  -3   6   0   95.59    6.55
  -3   6   1  131.72    7.37
  -3   6   1  127.03    7.60
  -3   6   1  138.31    8.07
  -3   6   1  133.22    7.44
  -3   6   1  132.48    7.94
  -3   6   2  473.28   14.77
  -3   6   2  455.71   14.87
  -3   6   2  436.96   13.04
  -3   6   2  456.50   14.90
  -3   6   2  472.51   15.96
  -3   6   2  470.71   14.65
  -3   6   3    5.12    1.62
  -3   6   3    2.58    1.17
  -3   6   3    4.42    1.30
  -3   6   3    3.53    1.39
  -3   6   4  316.86   12.04
  -3   6   4  316.00   10.82
  -3   6   4  351.51   12.49
  -3   6   4  328.78    9.62
  -3   6   5   20.91    2.77
  -3   6   5   21.01    2.70
  -3   6   5   18.94    2.78
  -3   6   6  160.48    6.13
  -3   6   6  149.15    6.54
  -3   6   6  159.37    6.71
  -3   6   7   77.52    3.11
  -3   6   7   82.00    3.15
  -3   7  -8   94.93    5.04
  -3   7  -7   79.18    5.07
  -3   7  -6  137.76    7.33
  -3   7  -6  139.52    8.06
  -3   7  -6  122.23    8.21
  -3   7  -5  218.09   10.98
  -3   7  -4  188.90   10.03
  -3   7  -4  198.39   10.60
  -3   7  -3  422.31   15.20
  -3   7  -3  439.08   15.76
  -3   7  -3  455.85   14.94
  -3   7  -3  433.30   12.74
  -3   7  -2  200.87   10.42
  -3   7  -2  217.62   10.60
  -3   7  -2  210.08    9.23
  -3   7  -2  213.29    9.74
  -3   7  -1   77.82    5.59
  -3   7  -1   80.32    6.39
  -3   7  -1   78.73    6.20
  -3   7  -1   83.75    6.31
  -3   7  -1   87.68    5.92
  -3   7   0   12.94    2.59
  -3   7   0   13.61    2.70
  -3   7   0   17.41    2.88
  -3   7   1  171.48    8.81
  -3   7   1  177.60    9.63
  -3   7   2   81.03    6.30
  -3   7   3    9.71    1.69
  -3   7   3    9.60    1.92
  -3   7   3   10.02    2.13
  -3   7   4  161.41    7.27
  -3   7   4  151.31    5.19
  -3   7   4  162.97    7.02
  -3   7   4  171.55    7.81
  -3   7   4  164.23    6.79
  -3   7   5  169.43    5.73
  -3   8  -6   26.79    3.05
  -3   8  -5  275.14    9.69
  -3   8  -4   77.28    5.85
  -3   8  -3  222.63    8.70
  -3   8  -3  213.63    9.47
  -3   8  -2    7.47    1.81
  -3   8  -1   94.44    6.20
  -3   8  -1   99.15    6.65
  -3   8   0   48.98    4.31
  -3   8   0   57.90    5.03
  -3   8   1   24.33    3.06
  -3   8   1   29.01    3.43
  -3   8   2  236.99    8.99
  -3   8   2  249.23    9.32
  -3   8   2  235.43    7.36
  -3   8   3   27.90    1.99
  -3   8   4  127.50    3.92
  -3   9  -5  158.52    6.35
  -3   9  -4  137.87    6.60
  -3   9  -3   30.27    3.28
  -3   9  -3   30.42    2.56
  -3   9  -2   20.45    2.45
  -3   9  -1  153.47    6.83
  -3   9  -1  129.45    4.80
  -3   9   0   32.42    2.66
  -3   9   0   34.24    3.13
  -3   9   1   83.54    3.53
  -3  10  -2  216.64    5.14
  -2  -9   1  171.48    6.09
  -2  -9   1  180.14    6.10
  -2  -9   2   39.17    3.24
  -2  -9   2   41.48    3.32
  -2  -9   2   38.97    2.98
  -2  -9   3   89.41    5.21
  -2  -9   3   94.66    5.15
  -2  -9   3   98.68    5.49
  -2  -9   4  190.75    7.60
  -2  -9   4  194.52    7.81
  -2  -9   4  180.35    6.95
  -2  -9   4  195.39    8.33
  -2  -9   5   53.41    4.02
  -2  -9   5   56.73    4.30
  -2  -9   6  356.45   10.81
  -2  -9   6  349.86   10.86
  -2  -9   7   17.27    1.99
  -2  -9   7   20.15    2.57
  -2  -9   7   23.64    2.53
  -2  -9   8  164.92    6.02
  -2  -9   9  136.41    4.72
  -2  -9   9  137.75    4.72
  -2  -8  -2   20.55    1.90
  -2  -8  -1   19.46    2.32
  -2  -8  -1   20.40    2.22
  -2  -8  -1   19.64    2.29
  -2  -8   0    5.86    1.40
  -2  -8   0    4.89    1.44
  -2  -8   0    4.29    1.29
  -2  -8   0    6.09    1.48
  -2  -8   1  123.66    6.52
  -2  -8   1  131.74    7.16
  -2  -8   1  132.81    7.35
  -2  -8   2  106.46    6.85
  -2  -8   2  102.59    6.79
  -2  -8   2  107.50    6.83
  -2  -8   3    3.54    1.37
  -2  -8   3    4.52    1.59
  -2  -8   3    2.91    1.21
  -2  -8   3    1.09    0.77
  -2  -8   4  120.75    7.41
  -2  -8   4  120.54    6.66
  -2  -8   4  109.53    7.63
  -2  -8   4  121.53    7.08
  -2  -8   4  110.71    6.87
  -2  -8   4  113.05    7.13
  -2  -8   5  218.20    9.54
  -2  -8   5  203.65    9.53
  -2  -8   5  209.81    9.41
  -2  -8   5  212.23    8.88
  -2  -8   6  223.54   10.31
  -2  -8   6  224.20    9.60
  -2  -8   6  220.17    9.45
  -2  -8   6  226.64    9.74
  -2  -8   7   79.54    5.91
  -2  -8   7   75.44    5.33
  -2  -8   7   80.84    5.67
  -2  -8   7   71.00    5.33
  -2  -8   8   64.73    5.26
  -2  -8   8   60.89    4.94
  -2  -8   9   94.27    5.85
  -2  -8   9   87.83    5.11
  -2  -8  10   18.46    2.24
  -2  -7  -4   70.04    3.24
  -2  -7  -3  138.50    6.23
  -2  -7  -3  115.93    4.71
  -2  -7  -2   21.12    2.53
  -2  -7  -2   24.46    2.88
  -2  -7  -1  199.84    9.19
  -2  -7  -1  197.67    9.26
  -2  -7  -1  199.22    8.69
  -2  -7  -1  210.63    9.23
  -2  -7  -1  203.83    9.32
  -2  -7   0  102.99    6.82
  -2  -7   0  101.40    6.73
  -2  -7   0  107.71    6.98
  -2  -7   0  112.80    6.70
  -2  -7   0  114.83    7.40
  -2  -7   0   99.11    7.00
  -2  -7   1  163.44    8.98
  -2  -7   1  159.86    8.98
  -2  -7   1  154.83    8.84
  -2  -7   1  166.99    8.65
  -2  -7   2  182.68    9.77
  -2  -7   2  180.51    8.71
  -2  -7   2  183.93    8.92
  -2  -7   2  182.11    9.79
  -2  -7   2  181.36    9.75
  -2  -7   3   19.91    2.78
  -2  -7   3   12.73    2.49
  -2  -7   3   17.74    3.10
  -2  -7   3   19.24    3.24
  -2  -7   3   19.51    3.26
  -2  -7   4  195.55   10.25
  -2  -7   4  221.46   10.60
  -2  -7   4  212.51   10.65
  -2  -7   4  218.38   10.23
  -2  -7   4  229.09   10.97
  -2  -7   4  211.44    9.58
  -2  -7   4  219.99   10.26
  -2  -7   5  185.54    9.83
  -2  -7   5  175.46    9.77
  -2  -7   5  195.85    9.69
  -2  -7   5  176.48    9.61
  -2  -7   5  186.32    9.56
  -2  -7   5  170.76    9.69
  -2  -7   5  181.42    8.70
  -2  -7   5  180.73    9.53
  -2  -7   6   24.48    3.50
  -2  -7   6   28.32    3.91
  -2  -7   6   27.07    3.69
  -2  -7   6   26.84    3.41
  -2  -7   6   24.81    3.56
  -2  -7   7   46.07    4.93
  -2  -7   7   34.37    4.26
  -2  -7   7   40.65    4.35
  -2  -7   7   44.12    4.45
  -2  -7   8   84.92    6.19
  -2  -7   8   85.56    6.27
  -2  -7   9  261.15    9.07
  -2  -7   9  267.57    9.96
  -2  -7   9  247.49    9.53
  -2  -7   9  272.44    9.77
  -2  -7  10   28.92    2.77
  -2  -7  10   25.01    2.57
  -2  -7  11   49.46    3.45
  -2  -7  11   38.35    2.52
  -2  -6  -5   91.29    4.22
  -2  -6  -4    7.35    1.64
  -2  -6  -4    7.57    1.66
  -2  -6  -3   60.44    4.64
  -2  -6  -3   59.23    5.10
  -2  -6  -3   53.62    4.05
  -2  -6  -2   40.36    4.38
  -2  -6  -2   38.21    3.87
  -2  -6  -2   43.06    4.47
  -2  -6  -2   42.06    4.22
  -2  -6  -1 1031.74   22.75
  -2  -6  -1 1044.77   21.73
  -2  -6  -1 1000.48   22.75
  -2  -6  -1 1046.02   23.72
  -2  -6  -1 1025.08   22.09
  -2  -6  -1 1042.98   20.17
  -2  -6   0  495.24   15.49
  -2  -6   0  460.84   14.52
  -2  -6   0  505.09   16.80
  -2  -6   0  476.24   15.31
  -2  -6   0  474.95   15.48
  -2  -6   0  483.19   16.06
  -2  -6   1  366.76   13.57
  -2  -6   1  318.67   12.33
  -2  -6   1  350.37   14.03
  -2  -6   1  355.86   12.78
  -2  -6   1  360.96   13.63
  -2  -6   1  339.60   11.64
  -2  -6   2   27.67    3.91
  -2  -6   2   28.58    3.83
  -2  -6   2   31.20    3.67
  -2  -6   2   25.90    3.68
  -2  -6   2   25.70    3.46
  -2  -6   2   27.14    3.65
  -2  -6   2   27.92    3.81
  -2  -6   3   77.18    6.40
  -2  -6   3   95.88    7.29
  -2  -6   3   84.73    6.52
  -2  -6   3   84.47    6.49
  -2  -6   3   77.12    5.00
  -2  -6   3   81.77    6.04
  -2  -6   3   83.47    6.39
  -2  -6   4  426.93   14.07
  -2  -6   4  414.42   13.32
  -2  -6   4  413.43   13.68
  -2  -6   4  431.32   14.97
  -2  -6   4  388.64   13.31
  -2  -6   4  417.22   14.27
  -2  -6   4  413.24   14.58
  -2  -6   4  393.94   13.42
  -2  -6   4  386.80   11.61
  -2  -6   4  409.18   14.74
  -2  -6   5  187.83    8.71
  -2  -6   5  190.62    9.58
  -2  -6   5  192.51   10.51
  -2  -6   5  180.99    8.74
  -2  -6   5  183.30    9.48
  -2  -6   5  178.63    8.19
  -2  -6   5  181.42    9.64
  -2  -6   5  188.10   10.14
  -2  -6   6  120.13    8.10
  -2  -6   6  119.38    8.26
  -2  -6   6  118.55    7.96
  -2  -6   6  104.43    6.46
  -2  -6   6  103.05    6.43
  -2  -6   7   12.26    2.74
  -2  -6   7   13.04    2.74
  -2  -6   7   12.78    2.72
  -2  -6   7   15.73    2.99
  -2  -6   7   12.09    2.53
  -2  -6   7   17.40    3.21
  -2  -6   7   13.62    2.44
  -2  -6   8  302.01   11.87
  -2  -6   8  279.03   11.65
  -2  -6   8  285.01   12.61
  -2  -6   8  281.94   11.83
  -2  -6   8  280.56   12.58
  -2  -6   8  290.60   10.94
  -2  -6   8  293.22   12.44
  -2  -6   9  179.03    9.31
  -2  -6   9  182.61    8.98
  -2  -6   9  165.40    9.39
  -2  -6   9  179.39    8.56
  -2  -6   9  178.67    8.64
  -2  -6   9  180.77    8.37
  -2  -6  10   96.17    6.38
  -2  -6  10   94.83    5.65
  -2  -6  10  104.26    6.62
  -2  -6  11   62.81    4.45
  -2  -6  11   65.80    4.56
  -2  -6  12  104.19    4.13
  -2  -5  -6  199.42    7.32
  -2  -5  -6  187.44    6.29
  -2  -5  -6  181.57    5.84
  -2  -5  -5  160.61    7.98
  -2  -5  -5  154.32    7.34
  -2  -5  -4  166.29    7.33
  -2  -5  -4  180.03    9.00
  -2  -5  -4  190.82    9.35
  -2  -5  -3  344.35   12.13
  -2  -5  -3  315.43   10.64
  -2  -5  -3  347.20   13.09
  -2  -5  -3  325.69   12.57
  -2  -5  -3  323.11   13.26
  -2  -5  -3  345.94   11.45
  -2  -5  -2   57.86    5.02
  -2  -5  -2   58.41    5.37
  -2  -5  -2   52.44    4.66
  -2  -5  -2   57.68    5.44
  -2  -5  -2   52.87    5.79
  -2  -5  -2   73.08    6.54
  -2  -5  -2   58.48    5.10
  -2  -5  -2   60.56    5.39
  -2  -5  -1  287.74   12.00
  -2  -5  -1  284.09   11.14
  -2  -5  -1  273.77   10.19
  -2  -5  -1  280.05   11.32
  -2  -5  -1  286.75   12.89
  -2  -5   0  872.54   20.41
  -2  -5   0  842.69   19.41
  -2  -5   0  893.27   22.25
  -2  -5   0  853.55   16.60
  -2  -5   0  862.36   20.06
  -2  -5   0  888.26   20.18
  -2  -5   1   41.72    3.35
  -2  -5   1   41.35    4.28
  -2  -5   1   42.96    4.40
  -2  -5   1   40.72    3.99
  -2  -5   1   44.67    4.85
  -2  -5   1   45.52    4.37
  -2  -5   1   47.75    4.73
  -2  -5   2  175.65    8.90
  -2  -5   2  185.30    9.17
  -2  -5   2  183.75    9.09
  -2  -5   2  161.82    7.55
  -2  -5   2  171.00    8.47
  -2  -5   2  177.96    9.35
  -2  -5   2  179.07    7.64
  -2  -5   2  161.36    6.76
  -2  -5   2  159.01    8.07
  -2  -5   3  327.44   11.93
  -2  -5   3  330.40   12.39
  -2  -5   3  327.89   11.74
  -2  -5   3  314.04   10.62
  -2  -5   3  338.79   12.25
  -2  -5   3  309.71    9.55
  -2  -5   3  307.53   10.26
  -2  -5   3  361.99   11.61
  -2  -5   4   80.08    5.27
  -2  -5   4   82.61    6.17
  -2  -5   4   81.99    5.93
  -2  -5   4   76.96    5.34
  -2  -5   4   75.00    5.76
  -2  -5   4   78.66    4.98
  -2  -5   4   85.11    5.99
  -2  -5   4   84.10    5.78
  -2  -5   5  244.65   10.74
  -2  -5   5  231.16   10.21
  -2  -5   5  221.76   10.01
  -2  -5   5  237.11   10.21
  -2  -5   5  247.44    9.86
  -2  -5   5  242.89   10.50
  -2  -5   5  251.57   10.94
  -2  -5   5  246.05    9.24
  -2  -5   5  241.89   10.09
  -2  -5   5  236.54    9.84
  -2  -5   6  829.51   20.73
  -2  -5   6  832.85   19.67
  -2  -5   6  804.36   20.06
  -2  -5   6  791.87   18.95
  -2  -5   6  805.63   18.44
  -2  -5   6  822.72   20.45
  -2  -5   6  822.35   20.53
  -2  -5   6  803.02   19.64
  -2  -5   6  812.15   18.33
  -2  -5   6  801.57   17.41
  -2  -5   7 1735.51   28.47
  -2  -5   7 1854.62   30.10
  -2  -5   7 1803.54   31.25
  -2  -5   7 1802.84   28.78
  -2  -5   7 1653.75   26.26
  -2  -5   7 1681.26   26.43
  -2  -5   7 1759.85   31.54
  -2  -5   7 1806.53   30.40
  -2  -5   7 1770.85   30.84
  -2  -5   7 1771.92   28.18
  -2  -5   8  892.14   20.05
  -2  -5   8  854.26   22.28
  -2  -5   8  825.71   21.30
  -2  -5   8  888.85   22.01
  -2  -5   8  831.69   18.45
  -2  -5   8  843.20   19.21
  -2  -5   8  878.43   19.90
  -2  -5   8  878.50   20.80
  -2  -5   8  847.26   21.93
  -2  -5   9  190.97    8.95
  -2  -5   9  177.49    9.97
  -2  -5   9  191.82    9.18
  -2  -5   9  182.09    8.82
  -2  -5   9  175.46    9.62
  -2  -5   9  187.03   10.18
  -2  -5   9  185.18    9.70
  -2  -5  10  102.41    6.43
  -2  -5  10  111.89    7.55
  -2  -5  10  117.94    7.22
  -2  -5  11   64.02    5.07
  -2  -5  12  223.14    7.16
  -2  -5  12  193.81    6.82
  -2  -4  -7  172.41    6.86
  -2  -4  -7  174.88    7.14
  -2  -4  -6   43.69    3.72
  -2  -4  -5    9.02    2.33
  -2  -4  -5    9.82    2.25
  -2  -4  -5    9.04    2.08
  -2  -4  -5   11.13    2.21
  -2  -4  -5    8.80    2.16
  -2  -4  -5   11.51    2.20
  -2  -4  -4   21.33    3.27
  -2  -4  -4   22.24    2.86
  -2  -4  -4   27.34    3.49
  -2  -4  -4   21.58    3.32
  -2  -4  -4   15.79    2.61
  -2  -4  -4   21.39    3.24
  -2  -4  -4   20.84    3.34
  -2  -4  -3  971.77   21.14
  -2  -4  -3 1014.99   20.62
  -2  -4  -3  960.82   18.85
  -2  -4  -3  985.43   20.04
  -2  -4  -3  925.94   20.86
  -2  -4  -3  947.71   23.95
  -2  -4  -3  919.87   18.97
  -2  -4  -3  974.82   21.57
  -2  -4  -3  970.84   21.52
  -2  -4  -2  199.48    9.29
  -2  -4  -2  173.69    8.40
  -2  -4  -2  202.98   10.52
  -2  -4  -2  188.56    8.31
  -2  -4  -2  185.52    7.45
  -2  -4  -2  185.48    8.83
  -2  -4  -2  185.86    8.46
  -2  -4  -2  191.47    8.24
  -2  -4  -1  706.55   16.08
  -2  -4  -1  696.54   14.45
  -2  -4  -1  706.22   16.62
  -2  -4  -1  688.30   15.63
  -2  -4  -1  682.92   18.27
  -2  -4   0  143.92    7.26
  -2  -4   0  145.70    8.26
  -2  -4   0  148.97    7.30
  -2  -4   0  140.53    7.77
  -2  -4   0  135.47    6.35
  -2  -4   1  166.20    8.45
  -2  -4   1  164.52    7.15
  -2  -4   1  157.72    6.06
  -2  -4   1  169.84    7.99
  -2  -4   1  164.38    6.48
  -2  -4   2  118.71    5.28
  -2  -4   2  122.96    5.85
  -2  -4   2  123.06    6.82
  -2  -4   2  109.38    5.69
  -2  -4   3  214.79    9.19
  -2  -4   3  216.66    8.91
  -2  -4   3  213.46    8.48
  -2  -4   3  212.81    7.41
  -2  -4   3  225.41    8.55
  -2  -4   3  216.85    6.50
  -2  -4   3  212.47    8.01
  -2  -4   4 1027.75   19.04
  -2  -4   4 1055.11   20.21
  -2  -4   4 1006.29   17.99
  -2  -4   4 1078.23   20.20
  -2  -4   4 1047.25   19.89
  -2  -4   4 1041.47   17.97
  -2  -4   4 1007.29   19.13
  -2  -4   5  239.83    9.91
  -2  -4   5  241.13    9.65
  -2  -4   5  233.40    9.63
  -2  -4   5  236.06    8.44
  -2  -4   5  255.17   10.04
  -2  -4   5  256.12    9.45
  -2  -4   5  241.32    9.66
  -2  -4   5  241.37    9.87
  -2  -4   5  256.76    9.80
  -2  -4   5  234.06    9.32
  -2  -4   6  350.00   11.89
  -2  -4   6  327.68   12.32
  -2  -4   6  274.69   11.16
  -2  -4   6  354.98   11.86
  -2  -4   6  317.28   11.89
  -2  -4   6  313.70   11.79
  -2  -4   6  349.28   11.96
  -2  -4   6  316.23   11.28
  -2  -4   6  318.90   11.16
  -2  -4   6  329.38   12.38
  -2  -4   6  330.75   10.43
  -2  -4   6  326.47   10.32
  -2  -4   6  327.61   11.56
  -2  -4   7 1101.41   24.21
  -2  -4   7 1177.68   24.12
  -2  -4   7 1111.47   21.38
  -2  -4   7 1102.84   19.97
  -2  -4   7 1070.29   19.62
  -2  -4   7 1102.82   23.34
  -2  -4   7 1083.30   23.66
  -2  -4   7 1120.46   22.17
  -2  -4   7 1054.28   21.21
  -2  -4   7 1074.68   21.72
  -2  -4   8   61.90    5.71
  -2  -4   8   60.83    4.83
  -2  -4   8   59.56    5.02
  -2  -4   8   56.90    4.73
  -2  -4   8   57.31    5.60
  -2  -4   8   57.33    5.86
  -2  -4   8   55.48    5.34
  -2  -4   8   58.00    5.61
  -2  -4   8   55.92    5.11
  -2  -4   8   56.96    5.02
  -2  -4   9   36.28    4.20
  -2  -4   9   42.84    4.32
  -2  -4   9   38.23    4.44
  -2  -4   9   45.75    4.32
  -2  -4   9   45.80    5.17
  -2  -4   9   39.03    4.91
  -2  -4   9   41.83    4.55
  -2  -4   9   37.74    4.61
  -2  -4   9   42.79    4.18
  -2  -4  10   19.31    2.89
  -2  -4  10   17.80    3.03
  -2  -4  10   22.44    3.17
  -2  -4  10   21.40    2.83
  -2  -4  10   22.16    3.55
  -2  -4  10   16.49    2.94
  -2  -4  10   20.53    3.37
  -2  -4  11   32.40    3.36
  -2  -4  11   36.79    4.07
  -2  -4  11   38.83    4.12
  -2  -4  12  324.03    9.54
  -2  -3  -8   56.10    3.86
  -2  -3  -8   58.88    4.00
  -2  -3  -7  346.99   11.88
  -2  -3  -7  339.14   10.27
  -2  -3  -7  378.08   12.62
  -2  -3  -7  354.95   11.79
  -2  -3  -6  422.38   13.82
  -2  -3  -6  414.23   12.48
  -2  -3  -6  401.16   14.60
  -2  -3  -6  403.88   14.07
  -2  -3  -6  386.31   13.72
  -2  -3  -5  237.65   11.12
  -2  -3  -5  243.28   11.83
  -2  -3  -5  237.74   10.60
  -2  -3  -5  233.19   10.01
  -2  -3  -5  243.25   10.35
  -2  -3  -5  222.93   10.39
  -2  -3  -5  231.01    9.76
  -2  -3  -5  237.05   11.50
  -2  -3  -5  238.77   10.90
  -2  -3  -4  589.77   17.41
  -2  -3  -4  544.26   16.26
  -2  -3  -4  548.87   15.54
  -2  -3  -4  549.59   15.54
  -2  -3  -4  549.07   15.80
  -2  -3  -4  542.74   14.63
  -2  -3  -4  568.25   16.94
  -2  -3  -4  507.85   15.23
  -2  -3  -3  167.46    8.23
  -2  -3  -3  179.82    8.05
  -2  -3  -3  169.66    8.39
  -2  -3  -3  167.74    9.25
  -2  -3  -3  159.12    8.47
  -2  -3  -3  179.34    8.39
  -2  -3  -3  164.05    8.49
  -2  -3  -3  190.14    8.04
  -2  -3  -2  563.26   14.35
  -2  -3  -2  564.08   13.58
  -2  -3  -2  547.62   13.58
  -2  -3  -2  575.43   15.92
  -2  -3  -2  568.95   14.39
  -2  -3  -1   77.54    4.92
  -2  -3  -1   82.35    5.66
  -2  -3  -1   72.08    4.30
  -2  -3   0  328.62    7.02
  -2  -3   0  343.92    9.56
  -2  -3   0  347.51    9.68
  -2  -3   0  332.10   10.28
  -2  -3   1 1987.79   21.72
  -2  -3   1 2031.49   19.81
  -2  -3   1 2023.63   26.13
  -2  -3   1 1968.91   22.89
  -2  -3   2  819.51   14.98
  -2  -3   2  813.80   11.78
  -2  -3   2  791.06   12.95
  -2  -3   2  806.35   13.57
  -2  -3   2  806.23   16.20
  -2  -3   3  480.73   12.31
  -2  -3   3  501.35   11.79
  -2  -3   3  494.72   12.13
  -2  -3   3  478.10   10.21
  -2  -3   3  482.57    9.87
  -2  -3   3  497.65   12.22
  -2  -3   3  497.80   11.49
  -2  -3   4  279.78    9.38
  -2  -3   4  283.42    9.48
  -2  -3   4  293.13    9.69
  -2  -3   4  288.80    8.91
  -2  -3   4  268.96    9.03
  -2  -3   4  275.50    9.72
  -2  -3   4  291.15    9.43
  -2  -3   4  293.17    9.63
  -2  -3   5  328.97   10.22
  -2  -3   5  310.59   10.56
  -2  -3   5  318.75    9.87
  -2  -3   5  317.48   10.19
  -2  -3   5  318.95   10.33
  -2  -3   5  328.18   10.71
  -2  -3   5  304.70   10.13
  -2  -3   5  310.65   10.99
  -2  -3   5  315.96   10.35
  -2  -3   6  278.29    9.84
  -2  -3   6  269.65    9.70
  -2  -3   6  280.41    9.86
  -2  -3   6  272.33    9.50
  -2  -3   6  264.24    9.86
  -2  -3   6  294.40   11.47
  -2  -3   6  290.84   10.57
  -2  -3   6  285.60   10.42
  -2  -3   6  277.09   10.45
  -2  -3   6  270.13   10.58
  -2  -3   6  274.41   10.25
  -2  -3   6  281.17   10.82
  -2  -3   7  236.27    9.85
  -2  -3   7  207.48    9.83
  -2  -3   7  235.65   10.92
  -2  -3   7  222.22   10.05
  -2  -3   7  236.66   10.21
  -2  -3   7  235.25    9.23
  -2  -3   7  224.43    9.44
  -2  -3   7  243.78    9.79
  -2  -3   7  237.22   10.08
  -2  -3   7  227.24    9.68
  -2  -3   7  231.33   10.12
  -2  -3   7  234.82   10.36
  -2  -3   7  231.31   11.05
  -2  -3   8  701.63   19.84
  -2  -3   8  689.45   18.22
  -2  -3   8  696.25   18.80
  -2  -3   8  684.15   16.19
  -2  -3   8  687.73   17.26
  -2  -3   8  705.95   17.40
  -2  -3   8  654.37   17.22
  -2  -3   8  639.17   17.43
  -2  -3   8  661.86   18.70
  -2  -3   8  674.74   18.80
  -2  -3   8  690.40   17.90
  -2  -3   8  749.52   18.22
  -2  -3   8  663.62   19.62
  -2  -3   9   97.45    6.71
  -2  -3   9   80.89    6.29
  -2  -3   9   82.72    6.86
  -2  -3   9   94.65    7.13
  -2  -3   9   92.03    6.69
  -2  -3   9   93.18    6.51
  -2  -3   9   92.40    7.47
  -2  -3   9   88.33    6.31
  -2  -3   9   86.52    6.30
  -2  -3   9   98.55    7.27
  -2  -3  10   22.28    3.62
  -2  -3  10   24.05    3.17
  -2  -3  10   23.63    3.46
  -2  -3  10   20.29    3.33
  -2  -3  10   19.91    3.08
  -2  -3  10   25.51    3.77
  -2  -3  10   21.81    3.11
  -2  -3  10   23.20    3.18
  -2  -3  11   42.34    3.83
  -2  -3  11   42.04    3.86
  -2  -3  11   47.48    4.65
  -2  -3  11   54.36    4.93
  -2  -3  11   41.11    3.80
  -2  -3  12   42.61    3.48
  -2  -2  -9  377.14    9.40
  -2  -2  -9  369.58    9.23
  -2  -2  -9  349.35    7.88
  -2  -2  -9  371.68    9.17
  -2  -2  -8   20.77    2.79
  -2  -2  -8   20.85    2.73
  -2  -2  -8   24.74    3.21
  -2  -2  -7  131.57    8.24
  -2  -2  -7  141.55    8.38
  -2  -2  -7  143.49    8.41
  -2  -2  -7  140.34    8.21
  -2  -2  -7  156.66    8.78
  -2  -2  -7  127.81    6.99
  -2  -2  -7  144.27    8.52
  -2  -2  -6   98.09    7.20
  -2  -2  -6  106.45    7.70
  -2  -2  -6   93.79    7.26
  -2  -2  -6  109.86    6.45
  -2  -2  -6  103.99    7.08
  -2  -2  -6  103.34    7.45
  -2  -2  -6  104.45    7.02
  -2  -2  -6  106.94    7.76
  -2  -2  -6  108.43    7.41
  -2  -2  -5    3.29    1.37
  -2  -2  -5    3.15    1.31
  -2  -2  -5    3.19    1.21
  -2  -2  -5    3.95    1.33
  -2  -2  -5    2.63    1.24
  -2  -2  -5    4.44    1.43
  -2  -2  -5    3.24    1.29
  -2  -2  -4  957.12   20.61
  -2  -2  -4  959.42   19.84
  -2  -2  -4  954.49   17.76
  -2  -2  -4  978.87   18.93
  -2  -2  -4  929.35   19.58
  -2  -2  -4  977.30   20.20
  -2  -2  -4  912.93   19.06
  -2  -2  -4  985.80   19.31
  -2  -2  -3  188.18    7.82
  -2  -2  -3  203.05    8.37
  -2  -2  -3  193.58    8.07
  -2  -2  -3  177.81    7.99
  -2  -2  -3  191.46    7.83
  -2  -2  -3  171.84    8.08
  -2  -2  -2 1081.61   17.44
  -2  -2  -2 1082.42   16.67
  -2  -2  -2 1135.42   18.83
  -2  -2  -1  637.82   13.06
  -2  -2  -1  646.64   13.23
  -2  -2  -1  617.93   11.34
  -2  -2  -1  625.18   10.67
  -2  -2   0  705.14   11.34
  -2  -2   0  721.68   12.86
  -2  -2   0  697.01    9.30
  -2  -2   1  816.77   10.78
  -2  -2   1  839.56   13.47
  -2  -2   1  813.96   11.49
  -2  -2   1  830.72    9.16
  -2  -2   2 2168.82   23.07
  -2  -2   2 2193.08   20.89
  -2  -2   2 2193.40   23.24
  -2  -2   2 2117.88   17.73
  -2  -2   3  464.83   10.22
  -2  -2   3  489.02    9.79
  -2  -2   3  474.14   10.57
  -2  -2   3  475.50   10.95
  -2  -2   3  451.76   10.40
  -2  -2   3  452.68   10.51
  -2  -2   4 1082.34   16.26
  -2  -2   4 1102.23   16.68
  -2  -2   4 1086.58   16.51
  -2  -2   4 1120.95   17.58
  -2  -2   4 1117.12   17.51
  -2  -2   4 1140.37   17.75
  -2  -2   4 1106.92   17.11
  -2  -2   5  503.60   12.43
  -2  -2   5  507.06   11.55
  -2  -2   5  469.57   12.71
  -2  -2   5  503.76   12.37
  -2  -2   5  496.27   10.49
  -2  -2   5  485.23   12.18
  -2  -2   5  486.17   11.77
  -2  -2   5  493.08   11.21
  -2  -2   6  185.22    7.22
  -2  -2   6  185.88    8.14
  -2  -2   6  178.46    8.01
  -2  -2   6  186.25    7.06
  -2  -2   6  181.54    7.94
  -2  -2   6  180.63    8.10
  -2  -2   6  188.67    8.84
  -2  -2   6  186.87    8.01
  -2  -2   6  183.43    8.11
  -2  -2   6  181.40    8.15
  -2  -2   6  174.47    6.41
  -2  -2   6  175.08    7.99
  -2  -2   6  182.90    8.44
  -2  -2   7  123.52    7.29
  -2  -2   7  121.84    7.03
  -2  -2   7  128.43    7.75
  -2  -2   7  120.59    7.77
  -2  -2   7  132.43    7.24
  -2  -2   7  127.93    7.48
  -2  -2   7  118.35    7.04
  -2  -2   7  111.02    6.83
  -2  -2   7  122.48    7.08
  -2  -2   7  130.34    6.38
  -2  -2   7  138.05    7.59
  -2  -2   8  157.77    8.55
  -2  -2   8  146.03    7.14
  -2  -2   8  160.72    8.59
  -2  -2   8  150.37    8.16
  -2  -2   8  156.88    8.09
  -2  -2   8  150.16    8.61
  -2  -2   8  161.28    9.39
  -2  -2   8  161.55    8.31
  -2  -2   8  143.72    8.55
  -2  -2   8  139.76    7.77
  -2  -2   8  152.97    8.50
  -2  -2   8  149.49    8.39
  -2  -2   8  163.15    8.89
  -2  -2   9  394.29   13.94
  -2  -2   9  427.93   14.52
  -2  -2   9  416.66   15.14
  -2  -2   9  421.47   14.43
  -2  -2   9  395.30   13.91
  -2  -2   9  426.30   13.57
  -2  -2   9  413.64   14.92
  -2  -2   9  419.66   15.54
  -2  -2   9  412.54   15.50
  -2  -2   9  425.72   14.69
  -2  -2   9  403.42   13.48
  -2  -2   9  429.04   13.10
  -2  -2  10  137.69    7.87
  -2  -2  10  133.21    7.81
  -2  -2  10  144.45    8.07
  -2  -2  10  141.35    8.56
  -2  -2  10  129.80    7.54
  -2  -2  10  137.01    8.67
  -2  -2  10  135.91    7.46
  -2  -2  11  193.65    8.42
  -2  -2  11  189.00    7.77
  -2  -2  11  196.12    9.22
  -2  -2  11  186.35    7.86
  -2  -2  12   96.67    4.88
  -2  -2  12   97.68    5.01
  -2  -2  12   91.22    4.22
  -2  -1 -10   66.55    3.28
  -2  -1  -9   52.51    4.23
  -2  -1  -9   47.28    3.56
  -2  -1  -9   49.31    4.03
  -2  -1  -8  141.87    8.24
  -2  -1  -8  128.39    6.94
  -2  -1  -8  145.47    7.97
  -2  -1  -8  134.29    7.92
  -2  -1  -8  142.14    7.75
  -2  -1  -7  164.20    9.04
  -2  -1  -7  136.02    8.08
  -2  -1  -7  146.37    8.75
  -2  -1  -7  133.60    7.66
  -2  -1  -7  155.31    9.14
  -2  -1  -7  141.37    8.50
  -2  -1  -7  146.51    9.05
  -2  -1  -6  325.67   12.25
  -2  -1  -6  350.26   13.24
  -2  -1  -6  339.46   12.00
  -2  -1  -6  345.71   13.51
  -2  -1  -6  342.98   13.52
  -2  -1  -6  368.73   13.29
  -2  -1  -5  108.63    6.55
  -2  -1  -5  104.78    6.79
  -2  -1  -5  109.47    6.31
  -2  -1  -5   93.40    6.48
  -2  -1  -5  111.20    7.22
  -2  -1  -5  100.76    6.56
  -2  -1  -4  464.05   12.17
  -2  -1  -4  444.42   11.25
  -2  -1  -4  444.88   12.44
  -2  -1  -4  477.56   13.52
  -2  -1  -4  454.27   12.46
  -2  -1  -3 1208.96   17.50
  -2  -1  -3 1186.18   15.89
  -2  -1  -3 1204.58   17.69
  -2  -1  -2 2311.97   24.83
  -2  -1  -2 2295.06   21.03
  -2  -1  -1  374.40    4.95
  -2  -1  -1  368.87    6.88
  -2  -1   0  692.74    9.10
  -2  -1   0  733.38   11.54
  -2  -1   1 1646.57   13.05
  -2  -1   1 1641.00   15.92
  -2  -1   1 1664.22   13.32
  -2  -1   2  251.55    6.17
  -2  -1   2  246.48    6.89
  -2  -1   2  242.24    6.00
  -2  -1   2  235.57    6.52
  -2  -1   3  928.31   12.94
  -2  -1   3  910.72   13.40
  -2  -1   3  929.14   14.56
  -2  -1   3  899.62    8.31
  -2  -1   3  952.82   14.76
  -2  -1   3  928.81   14.87
  -2  -1   3  915.10   13.43
  -2  -1   3  938.53   14.52
  -2  -1   4 2065.23   19.71
  -2  -1   4 2044.28   22.41
  -2  -1   4 2069.45   17.01
  -2  -1   4 2060.52   23.54
  -2  -1   4 2111.42   23.32
  -2  -1   4 2068.69   23.23
  -2  -1   4 2140.04   23.00
  -2  -1   4 2062.82   21.14
  -2  -1   5 1646.33   17.94
  -2  -1   5 1610.37   18.05
  -2  -1   5 1720.07   22.85
  -2  -1   5 1734.16   23.59
  -2  -1   5 1705.60   21.80
  -2  -1   5 1717.52   22.52
  -2  -1   5 1709.05   18.70
  -2  -1   5 1707.86   23.09
  -2  -1   5 1644.91   22.39
  -2  -1   5 1713.87   20.81
  -2  -1   6  417.41   10.75
  -2  -1   6  423.13   12.18
  -2  -1   6  410.46   12.79
  -2  -1   6  416.87   11.50
  -2  -1   6  399.06   11.86
  -2  -1   6  414.31   10.82
  -2  -1   6  404.41   11.98
  -2  -1   6  420.38   12.15
  -2  -1   6  419.40   12.48
  -2  -1   6  416.54    9.90
  -2  -1   6  411.54   12.42
  -2  -1   7  438.80   12.82
  -2  -1   7  438.25   13.67
  -2  -1   7  453.11   12.63
  -2  -1   7  438.37   12.58
  -2  -1   7  427.66   13.43
  -2  -1   7  449.22   13.06
  -2  -1   7  446.49   14.24
  -2  -1   7  440.19   14.34
  -2  -1   7  436.92   12.75
  -2  -1   7  449.95   13.92
  -2  -1   7  415.07   13.02
  -2  -1   7  421.40   11.45
  -2  -1   7  442.32   13.52
  -2  -1   8  102.22    7.05
  -2  -1   8   96.36    6.32
  -2  -1   8   97.04    5.76
  -2  -1   8  101.35    6.63
  -2  -1   8  101.38    7.05
  -2  -1   8  101.71    7.37
  -2  -1   8  110.90    6.71
  -2  -1   8  100.65    7.12
  -2  -1   8  101.75    6.29
  -2  -1   8  100.66    6.86
  -2  -1   8   98.86    6.71
  -2  -1   9  274.60   10.57
  -2  -1   9  261.81   10.33
  -2  -1   9  265.47   10.01
  -2  -1   9  245.08   10.66
  -2  -1   9  247.23   11.71
  -2  -1   9  271.05   11.97
  -2  -1   9  258.46   11.11
  -2  -1   9  271.80   11.30
  -2  -1   9  254.15   11.99
  -2  -1  10   10.59    2.07
  -2  -1  10   10.11    2.27
  -2  -1  10    7.63    1.73
  -2  -1  10   11.09    2.13
  -2  -1  10    7.43    1.93
  -2  -1  10    8.20    2.10
  -2  -1  11  334.53   11.00
  -2  -1  11  306.70    9.99
  -2  -1  11  320.76   11.10
  -2  -1  12  150.37    5.54
  -2  -1  12  151.89    5.21
  -2   0 -10   69.30    4.25
  -2   0 -10   78.81    4.62
  -2   0 -10   66.41    3.73
  -2   0 -10   68.06    3.78
  -2   0  -9   12.66    2.14
  -2   0  -9   15.37    2.57
  -2   0  -9   13.15    2.40
  -2   0  -9   11.68    2.08
  -2   0  -9   17.10    2.63
  -2   0  -9   12.81    1.98
  -2   0  -9   13.82    2.37
  -2   0  -8   36.74    4.48
  -2   0  -8   39.25    4.18
  -2   0  -8   46.37    4.88
  -2   0  -8   44.52    4.75
  -2   0  -8   44.18    4.85
  -2   0  -8   46.81    4.49
  -2   0  -7   95.69    7.13
  -2   0  -7   80.64    6.16
  -2   0  -7   81.92    6.54
  -2   0  -7   94.41    7.09
  -2   0  -7   89.37    6.81
  -2   0  -7   91.70    6.42
  -2   0  -7   81.72    6.40
  -2   0  -7   84.45    6.66
  -2   0  -6  159.97    8.72
  -2   0  -6  147.84    7.87
  -2   0  -6  165.77    8.95
  -2   0  -6  157.95    7.96
  -2   0  -6  160.25    8.50
  -2   0  -6  157.45    8.67
  -2   0  -5  809.09   17.88
  -2   0  -5  795.13   16.28
  -2   0  -5  773.91   17.70
  -2   0  -5  765.10   17.32
  -2   0  -5  771.06   15.88
  -2   0  -5  767.30   16.74
  -2   0  -4  139.72    5.94
  -2   0  -4  142.71    6.44
  -2   0  -4  142.69    6.09
  -2   0  -4  137.88    6.73
  -2   0  -4  148.29    6.99
  -2   0  -3  473.54    9.62
  -2   0  -3  469.66   11.06
  -2   0  -3  473.41   11.29
  -2   0  -2  306.29    8.31
  -2   0  -1  727.00   12.29
  -2   0  -1  700.59    8.37
  -2   0   0 1140.15   14.78
  -2   0   0 1076.37    6.37
  -2   0   1 1896.18   10.62
  -2   0   1 1856.93   13.37
  -2   0   2  816.40   12.58
  -2   0   2  828.11   12.55
  -2   0   2  770.08    9.69
  -2   0   2  819.74   11.73
  -2   0   2  793.89   10.80
  -2   0   2  829.34   12.70
  -2   0   2  777.96    7.97
  -2   0   3  974.41   10.91
  -2   0   3  973.70   14.33
  -2   0   3  965.85   14.58
  -2   0   3  962.16   14.16
  -2   0   3  948.81   13.72
  -2   0   3  960.12   13.83
  -2   0   4  521.33    9.44
  -2   0   4  536.60   11.98
  -2   0   4  541.23   11.75
  -2   0   4  539.09   11.59
  -2   0   4  514.59   11.21
  -2   0   4  519.36    8.27
  -2   0   4  523.76   11.94
  -2   0   4  539.87   11.60
  -2   0   4  538.53   10.92
  -2   0   4  520.92   11.65
  -2   0   5  326.32   10.02
  -2   0   5  331.69    9.79
  -2   0   5  328.80    9.71
  -2   0   5  342.24   10.33
  -2   0   5  341.79   10.59
  -2   0   5  340.25    9.31
  -2   0   5  332.44   10.32
  -2   0   5  347.42   10.19
  -2   0   5  311.30    8.50
  -2   0   6  657.99   14.11
  -2   0   6  701.58   14.88
  -2   0   6  684.44   15.21
  -2   0   6  686.35   15.94
  -2   0   6  678.94   16.10
  -2   0   6  658.82   15.59
  -2   0   6  662.76   15.37
  -2   0   6  667.63   15.02
  -2   0   6  667.58   15.51
  -2   0   6  669.62   14.15
  -2   0   6  683.91   16.39
  -2   0   7  390.16   12.18
  -2   0   7  396.41   11.94
  -2   0   7  380.47   12.15
  -2   0   7  379.29   13.25
  -2   0   7  381.70   12.09
  -2   0   7  347.47   12.52
  -2   0   7  407.10   12.68
  -2   0   7  377.65   12.91
  -2   0   7  384.80   12.66
  -2   0   7  386.71   11.43
  -2   0   7  361.57   12.58
  -2   0   7  384.58   12.94
  -2   0   7  378.55   13.14
  -2   0   8  355.83   13.72
  -2   0   8  352.73   12.63
  -2   0   8  356.08   12.99
  -2   0   8  362.63   12.84
  -2   0   8  333.19   10.77
  -2   0   8  365.95   13.89
  -2   0   8  365.86   12.07
  -2   0   8  377.17   13.70
  -2   0   8  368.88   12.66
  -2   0   8  367.32   13.52
  -2   0   8  369.40   11.67
  -2   0   8  357.10   13.10
  -2   0   8  365.90   13.05
  -2   0   8  360.13   11.87
  -2   0   8  367.87   12.75
  -2   0   9  126.51    7.30
  -2   0   9  142.02    8.09
  -2   0   9  135.59    8.12
  -2   0   9  124.90    8.13
  -2   0   9  145.99    8.44
  -2   0   9  142.46    8.77
  -2   0   9  144.84    7.21
  -2   0   9  138.32    8.45
  -2   0  10  161.54    8.03
  -2   0  10  171.97    8.35
  -2   0  10  161.30    8.67
  -2   0  10  172.97    8.60
  -2   0  11   39.26    3.44
  -2   0  11   41.66    3.46
  -2   0  11   38.74    3.28
  -2   0  11   43.70    3.74
  -2   1 -11  276.93    6.38
  -2   1 -10    7.69    1.42
  -2   1 -10   12.13    1.73
  -2   1 -10   11.43    2.01
  -2   1  -9  186.37    9.41
  -2   1  -9  200.60    8.98
  -2   1  -9  183.35    8.68
  -2   1  -9  175.31    8.84
  -2   1  -9  182.06    8.54
  -2   1  -9  196.64    9.49
  -2   1  -8   73.32    6.21
  -2   1  -8   75.27    6.15
  -2   1  -8   80.99    6.52
  -2   1  -8   77.82    6.52
  -2   1  -8   77.50    5.94
  -2   1  -8   72.35    6.00
  -2   1  -8   79.42    6.05
  -2   1  -7  356.32   13.36
  -2   1  -7  342.82   12.25
  -2   1  -7  346.81   13.24
  -2   1  -7  354.40   13.43
  -2   1  -7  347.25   12.86
  -2   1  -7  352.04   12.35
  -2   1  -7  340.43   12.80
  -2   1  -6   71.04    5.61
  -2   1  -6   66.99    4.99
  -2   1  -6   67.85    5.49
  -2   1  -6   68.21    5.36
  -2   1  -6   73.98    5.69
  -2   1  -6   69.78    5.37
  -2   1  -6   73.83    5.27
  -2   1  -5  111.92    6.32
  -2   1  -5  117.31    5.88
  -2   1  -5  116.32    6.42
  -2   1  -5  114.41    6.33
  -2   1  -5  125.12    6.73
  -2   1  -4 1614.06   18.49
  -2   1  -4 1490.80   20.71
  -2   1  -4 1586.15   21.14
  -2   1  -4 1522.73   20.67
  -2   1  -3  160.75    5.91
  -2   1  -3  169.54    4.99
  -2   1  -3  166.05    6.19
  -2   1  -2  160.77    3.92
  -2   1  -2  155.10    5.60
  -2   1  -1   10.08    0.46
  -2   1   0 1967.28   19.64
  -2   1   0 1862.42   12.31
  -2   1   1  462.26    7.58
  -2   1   1  457.38    6.57
  -2   1   1  454.70    7.58
  -2   1   1  455.59    8.77
  -2   1   1  476.13    8.32
  -2   1   2  324.38    7.02
  -2   1   2  318.52    6.69
  -2   1   2  314.52    7.40
  -2   1   2  327.99    5.36
  -2   1   2  335.03    7.52
  -2   1   2  340.43    7.69
  -2   1   3  307.89    8.47
  -2   1   3  302.16    5.63
  -2   1   3  309.33    8.31
  -2   1   3  317.94    8.51
  -2   1   3  295.26    7.03
  -2   1   3  290.54    7.80
  -2   1   3  311.50    7.83
  -2   1   3  302.26    7.32
  -2   1   4   10.55    1.24
  -2   1   4   10.56    1.74
  -2   1   4   13.24    2.01
  -2   1   4   16.42    1.96
  -2   1   4    9.73    1.40
  -2   1   4   13.21    1.86
  -2   1   4   13.68    2.05
  -2   1   4   10.91    1.64
  -2   1   4   10.91    1.77
  -2   1   5  431.35   11.85
  -2   1   5  430.72   12.15
  -2   1   5  409.38    8.59
  -2   1   5  445.70   12.41
  -2   1   5  429.60   11.87
  -2   1   5  427.60   11.70
  -2   1   5  420.08   10.86
  -2   1   5  443.62   12.43
  -2   1   5  448.08   11.16
  -2   1   5  432.37   11.65
  -2   1   5  428.30    9.89
  -2   1   6  329.58   10.63
  -2   1   6  328.86   10.90
  -2   1   6  354.18   10.99
  -2   1   6  320.52   10.95
  -2   1   6  326.73    9.35
  -2   1   6  335.71   11.21
  -2   1   6  358.75   11.80
  -2   1   6  317.42   10.29
  -2   1   6  332.03   11.53
  -2   1   6  359.70   12.04
  -2   1   6  335.66   11.41
  -2   1   6  333.96   11.92
  -2   1   7   46.41    4.42
  -2   1   7   47.22    4.49
  -2   1   7   46.15    4.01
  -2   1   7   36.73    4.11
  -2   1   7   46.57    3.78
  -2   1   7   45.61    4.54
  -2   1   7   42.71    4.21
  -2   1   7   44.47    4.61
  -2   1   7   53.47    4.49
  -2   1   7   40.28    4.28
  -2   1   7   41.53    4.31
  -2   1   7   49.38    4.93
  -2   1   7   47.32    4.57
  -2   1   8  392.80   14.26
  -2   1   8  387.47   14.18
  -2   1   8  367.42   12.93
  -2   1   8  397.12   13.62
  -2   1   8  368.79   13.07
  -2   1   8  396.41   13.53
  -2   1   8  389.91   14.21
  -2   1   8  361.44   12.23
  -2   1   8  368.64   12.79
  -2   1   8  381.45   13.64
  -2   1   8  375.79   13.84
  -2   1   9    0.24    0.55
  -2   1   9    1.04    0.85
  -2   1   9    0.19    0.51
  -2   1   9    1.23    0.87
  -2   1   9    0.81    0.66
  -2   1   9    2.27    1.09
  -2   1  10  226.75    9.38
  -2   1  10  251.05    9.50
  -2   1  10  246.27    9.55
  -2   1  10  267.82    9.20
  -2   1  10  284.91    9.98
  -2   1  11   36.53    2.75
  -2   1  11   38.92    2.88
  -2   2 -11  143.47    5.54
  -2   2 -10  132.95    6.92
  -2   2 -10  130.49    6.53
  -2   2 -10  146.51    7.15
  -2   2  -9  387.48   13.30
  -2   2  -9  404.39   13.05
  -2   2  -9  410.68   12.15
  -2   2  -9  385.02   13.71
  -2   2  -8  406.31   13.37
  -2   2  -8  428.84   15.21
  -2   2  -8  435.68   14.79
  -2   2  -8  412.70   14.32
  -2   2  -8  429.68   14.37
  -2   2  -8  414.06   13.75
  -2   2  -8  413.49   14.94
  -2   2  -8  420.38   14.49
  -2   2  -7  187.57    9.39
  -2   2  -7  185.47    9.19
  -2   2  -7  178.23    8.73
  -2   2  -7  203.12    9.99
  -2   2  -7  181.76    8.64
  -2   2  -6  265.88   10.16
  -2   2  -6  269.69   10.24
  -2   2  -6  274.30    9.86
  -2   2  -6  275.49   10.68
  -2   2  -5   30.34    3.08
  -2   2  -5   29.99    3.05
  -2   2  -5   28.54    3.10
  -2   2  -5   25.36    2.75
  -2   2  -5   30.86    2.81
  -2   2  -4 1606.82   20.54
  -2   2  -4 1566.57   18.93
  -2   2  -4 1560.03   16.83
  -2   2  -4 1574.33   19.58
  -2   2  -4 1614.69   18.39
  -2   2  -3  153.01    5.39
  -2   2  -3  160.24    5.45
  -2   2  -2  128.57    4.85
  -2   2  -1 1062.66   15.71
  -2   2   0 2442.70   14.70
  -2   2   0 2410.82   22.69
  -2   2   1  141.80    4.11
  -2   2   1  144.10    4.51
  -2   2   1  150.39    5.30
  -2   2   1  148.35    4.12
  -2   2   1  148.07    4.75
  -2   2   1  137.53    2.45
  -2   2   2  250.70    7.30
  -2   2   2  269.59    6.44
  -2   2   2  233.72    6.89
  -2   2   2  242.72    6.05
  -2   2   2  265.44    8.17
  -2   2   2  255.44    6.49
  -2   2   2  237.81    6.79
  -2   2   2  250.76    5.01
  -2   2   3  754.45   12.72
  -2   2   3  780.90   15.19
  -2   2   3  718.35   11.25
  -2   2   3  727.67   13.09
  -2   2   3  745.23   13.54
  -2   2   3  730.78   13.11
  -2   2   3  705.54   11.04
  -2   2   3  798.09   14.55
  -2   2   4  759.85   15.26
  -2   2   4  738.28   14.40
  -2   2   4  768.60   12.89
  -2   2   4  762.33   15.20
  -2   2   4  775.21   14.91
  -2   2   4  750.74   14.42
  -2   2   4  735.80   12.29
  -2   2   4  752.26   15.76
  -2   2   5   85.43    5.40
  -2   2   5   91.54    5.55
  -2   2   5   84.98    5.51
  -2   2   5   84.07    5.90
  -2   2   5   93.20    4.93
  -2   2   5   83.17    5.44
  -2   2   5   80.35    5.13
  -2   2   5   89.21    5.51
  -2   2   5   96.47    6.27
  -2   2   5   90.09    5.74
  -2   2   5   92.97    6.06
  -2   2   5   82.22    4.50
  -2   2   6  123.48    7.04
  -2   2   6  128.89    7.17
  -2   2   6  130.26    7.51
  -2   2   6  132.38    6.38
  -2   2   6  139.03    8.09
  -2   2   6  126.21    7.09
  -2   2   6  126.46    7.64
  -2   2   6  127.27    7.12
  -2   2   6  134.50    7.42
  -2   2   6  129.24    6.64
  -2   2   7   14.06    2.59
  -2   2   7   13.17    2.50
  -2   2   7   16.42    2.78
  -2   2   7   14.98    2.46
  -2   2   7   11.43    2.40
  -2   2   7   14.90    2.22
  -2   2   7   12.15    2.50
  -2   2   7   11.11    2.28
  -2   2   7   14.74    2.75
  -2   2   8  422.84   13.99
  -2   2   8  423.13   13.82
  -2   2   8  451.87   14.39
  -2   2   8  437.03   13.57
  -2   2   8  452.99   14.31
  -2   2   8  412.99   12.07
  -2   2   8  435.45   14.18
  -2   2   9   89.19    5.91
  -2   2   9   93.03    5.80
  -2   2   9   88.01    5.89
  -2   2   9   89.96    5.96
  -2   2   9   86.09    5.42
  -2   2  10  179.75    7.01
  -2   2  10  193.68    7.05
  -2   3 -11   23.41    2.34
  -2   3 -11   21.92    2.26
  -2   3 -10  136.28    6.53
  -2   3 -10  133.82    6.84
  -2   3 -10  134.69    6.94
  -2   3 -10  135.63    7.09
  -2   3  -9  679.27   17.31
  -2   3  -9  605.55   16.18
  -2   3  -9  614.80   16.67
  -2   3  -9  658.87   18.61
  -2   3  -8  175.02    8.99
  -2   3  -8  184.03    8.97
  -2   3  -8  172.03    9.69
  -2   3  -8  176.29    9.57
  -2   3  -8  192.77    9.42
  -2   3  -7  477.69   13.85
  -2   3  -7  464.61   12.36
  -2   3  -7  505.42   16.26
  -2   3  -7  463.07   14.75
  -2   3  -7  477.62   14.19
  -2   3  -6  331.23   10.52
  -2   3  -6  325.31    9.44
  -2   3  -6  354.08   11.12
  -2   3  -6  361.95   11.89
  -2   3  -5  125.21    5.77
  -2   3  -5  131.05    5.99
  -2   3  -5  124.18    6.25
  -2   3  -5  125.55    5.35
  -2   3  -4  372.58    7.76
  -2   3  -4  374.83    8.75
  -2   3  -4  381.46    8.98
  -2   3  -4  394.44    9.76
  -2   3  -4  384.01    8.30
  -2   3  -3  345.67    7.40
  -2   3  -3  339.87    7.87
  -2   3  -3  341.46    7.19
  -2   3  -2 2006.26   23.21
  -2   3  -1  311.45    8.66
  -2   3  -1  312.93    7.03
  -2   3   0 3090.69   19.24
  -2   3   0 3077.10   17.99
  -2   3   0 3222.14   26.83
  -2   3   0 3231.87   27.02
  -2   3   0 2954.00   17.48
  -2   3   1  274.71    6.46
  -2   3   1  262.98    6.77
  -2   3   1  282.19    7.81
  -2   3   1  273.51    8.39
  -2   3   1  261.90    4.88
  -2   3   1  271.85    5.63
  -2   3   1  286.46    8.61
  -2   3   2  169.44    5.65
  -2   3   2  170.00    5.87
  -2   3   2  164.97    5.26
  -2   3   2  172.48    6.24
  -2   3   2  185.34    7.48
  -2   3   2  172.44    5.59
  -2   3   3  145.19    6.10
  -2   3   3  153.28    5.98
  -2   3   3  144.39    6.99
  -2   3   3  148.23    6.04
  -2   3   3  145.18    5.01
  -2   3   3  145.26    5.99
  -2   3   3  145.19    7.24
  -2   3   3  153.55    6.81
  -2   3   4  608.25   13.89
  -2   3   4  640.66   13.54
  -2   3   4  624.44   15.92
  -2   3   4  693.38   16.31
  -2   3   4  602.45   12.98
  -2   3   4  619.89   14.31
  -2   3   4  628.04   16.38
  -2   3   4  605.26   13.23
  -2   3   4  604.51   14.72
  -2   3   4  669.23   15.24
  -2   3   5  705.33   16.49
  -2   3   5  666.60   15.44
  -2   3   5  708.95   16.93
  -2   3   5  684.31   16.03
  -2   3   5  694.77   14.68
  -2   3   5  710.44   14.99
  -2   3   5  709.15   15.72
  -2   3   5  692.01   18.02
  -2   3   6 1386.58   23.43
  -2   3   6 1377.14   23.13
  -2   3   6 1388.98   24.29
  -2   3   6 1317.62   25.29
  -2   3   6 1360.34   26.85
  -2   3   6 1430.68   25.00
  -2   3   6 1340.63   24.45
  -2   3   6 1424.43   21.89
  -2   3   6 1375.81   23.34
  -2   3   6 1426.98   27.33
  -2   3   6 1339.69   26.14
  -2   3   7  421.86   14.43
  -2   3   7  431.29   14.08
  -2   3   7  444.63   14.17
  -2   3   7  458.06   14.23
  -2   3   7  423.62   14.71
  -2   3   7  435.09   13.42
  -2   3   7  414.55   12.04
  -2   3   7  448.89   15.46
  -2   3   8    1.17    0.88
  -2   3   8    1.89    1.05
  -2   3   8    3.04    1.23
  -2   3   8    1.45    0.94
  -2   3   8    2.60    1.07
  -2   3   9  527.81   12.78
  -2   3   9  510.37   11.95
  -2   3  10   53.40    2.99
  -2   3  10   50.72    2.82
  -2   4 -11  206.59    6.40
  -2   4 -11  211.95    6.37
  -2   4 -10   95.88    5.83
  -2   4 -10   99.79    6.01
  -2   4 -10  114.87    6.41
  -2   4  -9  142.14    7.85
  -2   4  -9  158.84    8.22
  -2   4  -8   52.20    4.43
  -2   4  -8   68.10    6.34
  -2   4  -8   51.31    4.96
  -2   4  -8   56.36    5.70
  -2   4  -7   98.99    5.83
  -2   4  -7  102.15    7.65
  -2   4  -7   96.15    6.45
  -2   4  -7  102.28    7.48
  -2   4  -6  450.55   12.32
  -2   4  -6  458.55   15.16
  -2   4  -6  438.16   14.82
  -2   4  -6  455.03   12.86
  -2   4  -5  198.29    9.22
  -2   4  -5  205.13    9.44
  -2   4  -5  203.16    7.61
  -2   4  -4  309.83   10.23
  -2   4  -4  326.97   10.77
  -2   4  -4  291.17    7.87
  -2   4  -4  305.87   10.68
  -2   4  -3 1043.48   16.71
  -2   4  -3 1059.46   17.53
  -2   4  -3 1005.25   17.79
  -2   4  -2 1313.97   18.84
  -2   4  -2 1296.66   15.98
  -2   4  -2 1317.10   17.54
  -2   4  -1  682.20   12.34
  -2   4  -1  675.26   11.63
  -2   4  -1  685.67   14.54
  -2   4  -1  662.73   10.89
  -2   4   0  319.48    9.27
  -2   4   0  335.00    9.91
  -2   4   0  327.30    9.22
  -2   4   1  379.08   10.62
  -2   4   1  382.21   11.12
  -2   4   1  377.81   11.01
  -2   4   1  371.24   10.02
  -2   4   1  389.92    9.73
  -2   4   2   18.78    2.40
  -2   4   2   22.68    2.93
  -2   4   2   22.38    2.79
  -2   4   2   17.84    2.50
  -2   4   2   21.21    2.26
  -2   4   3  772.39   15.78
  -2   4   3  731.84   17.21
  -2   4   3  768.35   18.36
  -2   4   3  774.80   16.99
  -2   4   3  758.40   17.29
  -2   4   3  803.02   18.27
  -2   4   3  746.23   13.43
  -2   4   4  103.98    6.58
  -2   4   4  109.73    6.54
  -2   4   4  111.83    7.31
  -2   4   4  104.49    6.93
  -2   4   4   98.47    5.85
  -2   4   4  101.69    6.82
  -2   4   4  109.87    6.19
  -2   4   4  106.94    7.31
  -2   4   5  827.61   21.28
  -2   4   5  779.02   16.94
  -2   4   5  777.54   17.85
  -2   4   5  770.65   17.32
  -2   4   5  810.72   19.05
  -2   4   5  757.63   16.41
  -2   4   5  775.43   20.21
  -2   4   5  840.32   20.80
  -2   4   5  808.29   17.18
  -2   4   5  807.02   19.18
  -2   4   6   98.13    6.88
  -2   4   6   83.87    5.43
  -2   4   6   74.73    5.64
  -2   4   6   90.93    6.43
  -2   4   6   81.87    6.07
  -2   4   6   82.30    5.35
  -2   4   6   89.17    6.10
  -2   4   7  239.24    9.63
  -2   4   7  231.14   10.44
  -2   4   7  231.56    9.78
  -2   4   7  213.98    7.92
  -2   4   8  190.84    7.78
  -2   4   8  177.46    7.94
  -2   4   8  181.03    7.22
  -2   4   9   79.14    3.88
  -2   4   9   82.26    3.96
  -2   5 -11  164.49    5.69
  -2   5 -10  274.92    9.57
  -2   5  -9  222.76    9.64
  -2   5  -9  214.01    8.50
  -2   5  -9  224.53   11.02
  -2   5  -9  241.01   11.45
  -2   5  -8  106.32    7.95
  -2   5  -8  102.72    6.47
  -2   5  -8   98.38    5.96
  -2   5  -8  124.76    8.59
  -2   5  -7  379.89   14.83
  -2   5  -7  376.72   12.18
  -2   5  -7  367.89   14.66
  -2   5  -7  407.54   15.74
  -2   5  -6   37.54    4.53
  -2   5  -6   37.31    3.86
  -2   5  -6   38.50    4.55
  -2   5  -5  228.02   10.33
  -2   5  -5  229.58   10.13
  -2   5  -5  228.40   10.58
  -2   5  -4  342.05   11.68
  -2   5  -4  332.48   10.98
  -2   5  -4  324.39   11.74
  -2   5  -3  762.21   15.71
  -2   5  -3  760.57   14.66
  -2   5  -3  774.09   16.50
  -2   5  -2 1154.16   18.36
  -2   5  -2 1154.02   21.69
  -2   5  -2 1114.53   17.23
  -2   5  -1  416.22   10.45
  -2   5  -1  433.99   12.51
  -2   5  -1  407.85    9.93
  -2   5   0   39.23    3.84
  -2   5   0   39.15    3.58
  -2   5   0   37.58    3.55
  -2   5   0   34.37    3.28
  -2   5   0   37.80    3.87
  -2   5   1    8.10    1.85
  -2   5   1   11.22    2.11
  -2   5   1    7.09    1.69
  -2   5   1    7.99    1.75
  -2   5   1    6.91    1.53
  -2   5   1    7.67    1.59
  -2   5   2  139.01    6.56
  -2   5   2  139.51    7.28
  -2   5   2  147.74    8.13
  -2   5   2  153.40    8.16
  -2   5   2  137.04    7.25
  -2   5   2  136.59    7.54
  -2   5   3  222.74    9.88
  -2   5   3  213.65   10.27
  -2   5   3  211.52    8.63
  -2   5   3  236.16    9.65
  -2   5   3  220.92   10.27
  -2   5   3  236.24   11.00
  -2   5   3  232.10   10.75
  -2   5   3  237.16   10.26
  -2   5   3  224.98    8.22
  -2   5   4   23.23    3.36
  -2   5   4   25.17    3.58
  -2   5   4   25.56    3.07
  -2   5   4   23.92    3.08
  -2   5   4   20.53    3.41
  -2   5   4   24.93    3.20
  -2   5   4   26.76    3.30
  -2   5   4   30.75    4.14
  -2   5   5  447.88   15.83
  -2   5   5  425.66   14.31
  -2   5   5  448.83   13.00
  -2   5   5  440.60   11.94
  -2   5   5  409.33   11.73
  -2   5   5  411.60   13.63
  -2   5   5  467.50   13.77
  -2   5   5  433.21   14.17
  -2   5   5  446.77   15.39
  -2   5   6  125.91    6.30
  -2   5   6  123.95    7.71
  -2   5   6  125.99    6.80
  -2   5   6  121.18    6.70
  -2   5   7   58.73    4.10
  -2   5   7   49.13    3.21
  -2   5   7   50.55    3.71
  -2   5   8   20.43    2.02
  -2   6 -11   11.81    1.57
  -2   6 -10   61.53    3.80
  -2   6 -10   66.08    4.46
  -2   6  -9   95.54    5.77
  -2   6  -8   80.05    6.90
  -2   6  -8   89.19    7.07
  -2   6  -8   80.18    5.83
  -2   6  -8   83.92    5.75
  -2   6  -7  797.66   22.10
  -2   6  -7  814.73   21.58
  -2   6  -7  791.54   18.48
  -2   6  -7  819.35   21.97
  -2   6  -6   30.04    4.24
  -2   6  -6   27.57    3.81
  -2   6  -6   24.20    2.92
  -2   6  -6   23.97    3.69
  -2   6  -5  224.10   10.95
  -2   6  -5  215.08    9.82
  -2   6  -5  218.48   10.37
  -2   6  -4  310.40   11.95
  -2   6  -4  300.35   10.50
  -2   6  -4  327.68   13.45
  -2   6  -4  302.71   11.40
  -2   6  -3 1044.22   22.64
  -2   6  -3  996.64   19.77
  -2   6  -3  954.05   18.46
  -2   6  -3 1099.24   23.77
  -2   6  -2 1381.45   22.97
  -2   6  -2 1377.62   25.06
  -2   6  -2 1378.17   21.37
  -2   6  -2 1403.61   25.94
  -2   6  -2 1370.04   22.14
  -2   6  -1   86.67    6.20
  -2   6  -1   83.12    6.18
  -2   6  -1   85.61    6.03
  -2   6   0  606.54   15.13
  -2   6   0  657.23   17.99
  -2   6   0  612.24   15.60
  -2   6   0  631.02   16.77
  -2   6   1   76.56    5.82
  -2   6   1   74.47    5.76
  -2   6   1   74.10    6.24
  -2   6   1   77.49    5.41
  -2   6   1   75.59    5.73
  -2   6   2  390.02   13.84
  -2   6   2  381.01   12.96
  -2   6   2  437.11   15.26
  -2   6   2  408.34   14.33
  -2   6   2  385.30   11.72
  -2   6   2  416.58   14.30
  -2   6   3  314.75   12.94
  -2   6   3  322.51   10.98
  -2   6   3  323.05   11.25
  -2   6   3  322.54   12.91
  -2   6   3  296.68   12.13
  -2   6   3  306.34   11.46
  -2   6   4   13.45    2.34
  -2   6   4   10.45    2.35
  -2   6   4   11.23    2.39
  -2   6   4    8.43    1.76
  -2   6   5  184.70    9.18
  -2   6   5  168.19    6.64
  -2   6   5  173.08    7.61
  -2   6   5  181.58    8.45
  -2   6   5  176.09    8.00
  -2   6   5  171.32    7.39
  -2   6   6  321.51    8.26
  -2   6   6  347.44    9.81
  -2   6   6  341.43    9.21
  -2   6   6  355.83   11.22
  -2   6   6  339.28   10.26
  -2   6   7   54.69    3.03
  -2   6   7   47.02    2.84
  -2   7 -10  208.16    6.82
  -2   7  -9   76.06    4.93
  -2   7  -9   80.07    5.13
  -2   7  -8    1.18    0.96
  -2   7  -8    0.86    0.94
  -2   7  -8    1.51    0.91
  -2   7  -8    3.08    1.23
  -2   7  -7  165.83    9.82
  -2   7  -7  177.72    8.84
  -2   7  -7  155.50    8.89
  -2   7  -6    7.51    2.08
  -2   7  -6    8.98    2.39
  -2   7  -6    6.20    1.62
  -2   7  -6    4.54    1.54
  -2   7  -6    6.57    2.10
  -2   7  -6    5.73    1.85
  -2   7  -5  442.63   14.73
  -2   7  -5  467.33   15.66
  -2   7  -5  469.99   16.62
  -2   7  -4  265.23   10.63
  -2   7  -4  254.57   10.94
  -2   7  -4  274.98   12.45
  -2   7  -4  247.44    9.70
  -2   7  -3 1099.02   24.70
  -2   7  -3 1090.44   23.93
  -2   7  -3 1072.17   20.78
  -2   7  -3 1104.15   22.06
  -2   7  -2  253.88   11.55
  -2   7  -2  247.06   11.52
  -2   7  -2  245.60   10.21
  -2   7  -2  256.57   10.65
  -2   7  -2  245.56   10.96
  -2   7  -1   23.77    3.48
  -2   7  -1   17.65    2.96
  -2   7  -1   21.70    3.34
  -2   7  -1   23.91    3.52
  -2   7  -1   16.20    2.76
  -2   7   0  260.63   11.36
  -2   7   0  284.21   12.39
  -2   7   0  269.65   10.02
  -2   7   0  272.58   10.82
  -2   7   0  295.28   12.70
  -2   7   0  254.63   11.14
  -2   7   1   99.85    6.57
  -2   7   1  108.04    7.17
  -2   7   1  119.68    8.10
  -2   7   1  106.14    6.44
  -2   7   1   94.87    6.68
  -2   7   2  186.20    8.34
  -2   7   2  180.12    8.95
  -2   7   2  175.08    9.01
  -2   7   2  188.15   10.31
  -2   7   2  188.17   10.03
  -2   7   3  235.73   10.97
  -2   7   3  218.74    9.89
  -2   7   3  241.18    9.52
  -2   7   3  229.24    8.55
  -2   7   4  105.94    6.37
  -2   7   4   91.67    5.45
  -2   7   4  103.83    6.41
  -2   7   4  107.69    5.62
  -2   7   4  110.28    5.57
  -2   7   4  109.20    5.86
  -2   7   4  112.88    5.15
  -2   7   5   31.58    2.49
  -2   7   5   31.05    2.66
  -2   7   5   33.41    3.13
  -2   7   5   30.67    2.45
  -2   7   6    9.77    1.12
  -2   8  -9  263.81    8.23
  -2   8  -8   10.06    1.92
  -2   8  -8    8.92    1.78
  -2   8  -7   44.48    4.24
  -2   8  -6   65.57    5.63
  -2   8  -6   63.10    5.88
  -2   8  -6   63.39    5.31
  -2   8  -6   67.43    5.13
  -2   8  -5    9.79    2.17
  -2   8  -5    7.25    2.05
  -2   8  -5   12.99    2.49
  -2   8  -4   17.13    2.59
  -2   8  -4   15.55    2.90
  -2   8  -4   13.22    2.77
  -2   8  -3    1.71    1.18
  -2   8  -3    0.55    0.82
  -2   8  -3    0.54    0.88
  -2   8  -2  493.02   15.25
  -2   8  -2  505.16   14.85
  -2   8  -2  542.38   16.47
  -2   8  -2  478.18   14.22
  -2   8  -2  503.51   15.69
  -2   8  -1   83.99    6.24
  -2   8  -1   94.81    6.78
  -2   8  -1   86.82    6.77
  -2   8  -1   82.77    5.55
  -2   8  -1   85.77    6.10
  -2   8  -1   86.42    6.46
  -2   8   0  212.41   10.36
  -2   8   0  201.81    8.79
  -2   8   0  215.24   10.58
  -2   8   0  231.12   10.78
  -2   8   0  203.46    7.78
  -2   8   1   43.90    4.60
  -2   8   1   46.75    4.02
  -2   8   1   44.43    4.76
  -2   8   2   73.81    4.50
  -2   8   2   74.98    5.74
  -2   8   2   65.95    5.28
  -2   8   2   72.66    5.31
  -2   8   2   57.03    4.35
  -2   8   3    1.79    0.68
  -2   8   3    1.18    0.65
  -2   8   3    0.37    0.53
  -2   8   3    2.19    0.73
  -2   8   3    0.52    0.49
  -2   8   3    1.46    0.77
  -2   8   4  131.53    4.34
  -2   9  -9   10.67    1.28
  -2   9  -8  116.29    5.11
  -2   9  -7   25.72    2.63
  -2   9  -6  129.60    6.43
  -2   9  -6  115.84    5.40
  -2   9  -5   29.26    3.40
  -2   9  -5   40.11    3.92
  -2   9  -4    8.31    1.97
  -2   9  -4    8.32    1.64
  -2   9  -3  110.23    6.47
  -2   9  -3  107.74    6.89
  -2   9  -3  111.68    6.28
  -2   9  -2   13.85    2.42
  -2   9  -2   12.10    2.30
  -2   9  -2   10.88    1.87
  -2   9  -1   50.92    3.44
  -2   9  -1   56.31    4.79
  -2   9  -1   59.74    4.72
  -2   9  -1   58.32    4.50
  -2   9  -1   60.68    4.74
  -2   9   0   36.86    3.70
  -2   9   0   35.76    3.51
  -2   9   0   35.54    3.05
  -2   9   0   36.56    3.26
  -2   9   1   82.51    4.96
  -2   9   1   82.38    4.47
  -2   9   1   70.48    3.70
  -2   9   2   17.10    1.67
  -2  10  -7    4.46    0.92
  -2  10  -6  161.73    5.76
  -2  10  -5   30.71    2.57
  -2  10  -4   61.98    3.53
  -2  10  -3   12.19    1.44
  -2  10  -2   10.24    1.40
  -2  10  -1  122.93    4.58
  -2  10  -1  113.46    3.86
  -1 -10   2  146.29    4.87
  -1 -10   3   35.96    2.70
  -1 -10   4   22.29    2.38
  -1 -10   4   20.78    1.94
  -1 -10   5   87.35    4.14
  -1 -10   6   67.16    3.94
  -1 -10   6   68.13    4.05
  -1 -10   7   52.50    3.40
  -1 -10   8   17.69    1.71
  -1  -9  -1   98.68    4.20
  -1  -9   0  504.11   11.89
  -1  -9   0  531.39   12.10
  -1  -9   1    6.14    1.33
  -1  -9   1    4.36    1.31
  -1  -9   1    5.32    1.40
  -1  -9   2  127.85    6.81
  -1  -9   2  106.97    5.32
  -1  -9   2  123.61    6.86
  -1  -9   2  127.02    6.85
  -1  -9   3   82.85    5.03
  -1  -9   3   92.09    6.34
  -1  -9   3   88.04    5.71
  -1  -9   3   95.99    6.10
  -1  -9   3   95.63    6.10
  -1  -9   4   60.03    4.73
  -1  -9   4   68.46    5.66
  -1  -9   4   59.75    4.84
  -1  -9   4   65.56    5.00
  -1  -9   5  221.15    9.81
  -1  -9   5  220.13    8.73
  -1  -9   5  206.63    8.52
  -1  -9   6  262.96   10.10
  -1  -9   6  256.99    8.45
  -1  -9   6  289.32   10.96
  -1  -9   6  269.89   10.96
  -1  -9   7  170.33    8.16
  -1  -9   7  172.40    8.40
  -1  -9   7  166.89    7.54
  -1  -9   8   57.02    4.54
  -1  -9   8   54.59    4.37
  -1  -9   9   31.28    3.08
  -1  -9   9   36.27    3.02
  -1  -9  10   93.95    3.97
  -1  -8  -3  157.42    5.80
  -1  -8  -2   20.72    2.45
  -1  -8  -2   18.40    2.36
  -1  -8  -2   16.65    2.30
  -1  -8  -1  131.78    7.15
  -1  -8  -1  114.50    6.60
  -1  -8  -1  123.80    7.01
  -1  -8  -1  124.66    6.75
  -1  -8   0  241.00    9.71
  -1  -8   0  233.58    8.98
  -1  -8   0  253.58   10.71
  -1  -8   0  240.11   10.50
  -1  -8   0  240.51   10.28
  -1  -8   1  370.87   12.02
  -1  -8   1  377.01   13.14
  -1  -8   1  362.35   13.41
  -1  -8   1  367.23   13.29
  -1  -8   2  379.89   13.83
  -1  -8   2  347.04   13.24
  -1  -8   2  377.80   14.13
  -1  -8   2  382.42   12.34
  -1  -8   3  361.37   13.26
  -1  -8   3  372.84   14.55
  -1  -8   3  375.13   13.60
  -1  -8   3  345.66   12.93
  -1  -8   3  345.90   13.10
  -1  -8   4   73.50    5.92
  -1  -8   4   75.38    5.93
  -1  -8   4   74.31    5.68
  -1  -8   4   79.23    6.91
  -1  -8   4   76.39    5.62
  -1  -8   4   73.87    5.99
  -1  -8   5  182.44    8.71
  -1  -8   5  178.31    9.65
  -1  -8   5  170.54    8.45
  -1  -8   5  172.06    8.77
  -1  -8   5  164.13    9.69
  -1  -8   6  463.43   16.00
  -1  -8   6  456.10   13.77
  -1  -8   6  468.73   16.36
  -1  -8   6  457.89   15.41
  -1  -8   6  450.24   13.38
  -1  -8   7  360.95   12.60
  -1  -8   7  340.17   11.87
  -1  -8   7  366.64   14.31
  -1  -8   7  343.70   11.76
  -1  -8   8   13.27    2.59
  -1  -8   8   12.35    2.16
  -1  -8   8   14.43    2.50
  -1  -8   8   10.35    2.45
  -1  -8   8   11.61    2.10
  -1  -8   9  220.82    8.95
  -1  -8   9  198.96    8.17
  -1  -8   9  224.25    9.23
  -1  -8   9  197.20    9.34
  -1  -8  10  214.71    7.95
  -1  -8  10  215.52    8.39
  -1  -8  11   25.20    2.09
  -1  -7  -5    3.73    0.86
  -1  -7  -5    4.07    0.88
  -1  -7  -4  125.54    6.22
  -1  -7  -3    3.39    1.18
  -1  -7  -3    4.43    1.27
  -1  -7  -2  600.76   16.21
  -1  -7  -2  624.57   16.38
  -1  -7  -2  645.61   17.09
  -1  -7  -2  639.01   17.31
  -1  -7  -1  135.03    8.29
  -1  -7  -1  118.55    7.68
  -1  -7  -1  134.95    8.34
  -1  -7  -1  131.31    8.02
  -1  -7   0  582.86   16.64
  -1  -7   0  555.16   16.34
  -1  -7   0  568.12   17.22
  -1  -7   0  577.04   17.48
  -1  -7   0  583.91   16.46
  -1  -7   0  559.31   17.31
  -1  -7   1  119.89    7.98
  -1  -7   1  108.26    6.93
  -1  -7   1  107.68    7.66
  -1  -7   1  112.67    7.02
  -1  -7   1  118.42    7.85
  -1  -7   2   34.10    3.71
  -1  -7   2   32.35    3.83
  -1  -7   2   30.78    4.04
  -1  -7   2   32.80    3.54
  -1  -7   2   33.18    3.78
  -1  -7   2   33.35    4.26
  -1  -7   3  213.82   10.28
  -1  -7   3  212.52   10.37
  -1  -7   3  206.93    9.84
  -1  -7   3  204.96    9.23
  -1  -7   3  218.80   10.11
  -1  -7   3  207.91   10.12
  -1  -7   4   83.88    6.52
  -1  -7   4   88.76    6.47
  -1  -7   4   80.04    6.29
  -1  -7   4   83.72    6.30
  -1  -7   4   79.67    5.90
  -1  -7   4   88.30    6.76
  -1  -7   4   84.82    6.11
  -1  -7   5  341.88   13.09
  -1  -7   5  332.44   12.54
  -1  -7   5  339.28   12.01
  -1  -7   5  334.46   12.64
  -1  -7   5  337.12   12.26
  -1  -7   5  323.53   10.92
  -1  -7   5  359.94   14.34
  -1  -7   6   11.42    2.75
  -1  -7   6   10.39    1.99
  -1  -7   6    8.59    2.20
  -1  -7   6   14.00    2.49
  -1  -7   6   11.31    2.41
  -1  -7   6   13.97    2.80
  -1  -7   6    8.43    2.05
  -1  -7   6   14.02    2.61
  -1  -7   7  422.39   13.91
  -1  -7   7  436.27   16.67
  -1  -7   7  407.80   14.33
  -1  -7   7  420.45   13.96
  -1  -7   7  418.32   14.08
  -1  -7   7  405.75   12.27
  -1  -7   7  371.75   13.84
  -1  -7   8   56.15    4.99
  -1  -7   8   66.40    5.91
  -1  -7   8   59.26    5.21
  -1  -7   8   64.72    6.34
  -1  -7   8   52.40    5.33
  -1  -7   9   16.53    2.73
  -1  -7   9   17.97    3.21
  -1  -7   9   16.89    3.00
  -1  -7   9   15.08    2.57
  -1  -7  10  289.02   11.06
  -1  -7  10  297.44   10.60
  -1  -7  11   38.11    3.42
  -1  -7  11   41.09    3.35
  -1  -7  12  129.12    4.46
  -1  -6  -6   34.61    2.72
  -1  -6  -6   35.39    2.86
  -1  -6  -5  247.81    9.15
  -1  -6  -5  253.46    9.46
  -1  -6  -4   23.28    3.38
  -1  -6  -4   27.86    3.67
  -1  -6  -4   23.16    2.79
  -1  -6  -4   29.05    3.24
  -1  -6  -4   27.30    3.42
  -1  -6  -3  107.49    7.74
  -1  -6  -3  102.89    7.29
  -1  -6  -3  102.48    6.75
  -1  -6  -3  100.16    6.78
  -1  -6  -3   85.95    6.16
  -1  -6  -3   99.62    6.80
  -1  -6  -2   94.19    6.98
  -1  -6  -2   91.12    6.94
  -1  -6  -2   94.55    6.72
  -1  -6  -2   94.76    6.86
  -1  -6  -2   97.03    7.39
  -1  -6  -2   92.15    6.71
  -1  -6  -1  607.35   17.82
  -1  -6  -1  622.76   18.05
  -1  -6  -1  624.48   17.52
  -1  -6  -1  616.42   17.75
  -1  -6  -1  652.87   16.44
  -1  -6  -1  618.95   16.59
  -1  -6  -1  624.81   17.61
  -1  -6  -1  590.26   17.55
  -1  -6   0  500.68   15.52
  -1  -6   0  489.26   13.05
  -1  -6   0  485.81   15.19
  -1  -6   0  494.86   15.48
  -1  -6   0  496.83   15.58
  -1  -6   0  508.51   15.19
  -1  -6   0  500.09   15.03
  -1  -6   0  504.30   15.99
  -1  -6   1  750.19   18.98
  -1  -6   1  794.29   19.28
  -1  -6   1  753.63   18.52
  -1  -6   1  752.85   17.59
  -1  -6   1  761.55   16.81
  -1  -6   1  748.56   18.18
  -1  -6   2  454.79   14.41
  -1  -6   2  476.04   13.60
  -1  -6   2  454.08   13.51
  -1  -6   2  468.09   14.37
  -1  -6   2  466.01   12.85
  -1  -6   2  486.70   14.82
  -1  -6   3  131.44    7.76
  -1  -6   3  138.75    7.74
  -1  -6   3  132.70    7.73
  -1  -6   3  131.42    7.61
  -1  -6   3  137.28    7.95
  -1  -6   3  134.73    6.69
  -1  -6   3  128.80    6.90
  -1  -6   3  134.96    7.34
  -1  -6   3  142.74    7.91
  -1  -6   3  144.00    7.83
  -1  -6   4   25.53    3.50
  -1  -6   4   27.31    3.50
  -1  -6   4   29.07    3.60
  -1  -6   4   29.20    3.52
  -1  -6   4   27.57    3.41
  -1  -6   4   32.43    3.51
  -1  -6   5  389.36   12.06
  -1  -6   5  402.62   14.15
  -1  -6   5  404.43   13.99
  -1  -6   5  433.02   14.36
  -1  -6   5  441.00   13.85
  -1  -6   5  425.19   13.82
  -1  -6   5  408.02   12.59
  -1  -6   5  450.78   14.79
  -1  -6   5  421.78   11.22
  -1  -6   5  438.83   13.65
  -1  -6   6  229.65   11.04
  -1  -6   6  202.27   10.38
  -1  -6   6  228.65    9.82
  -1  -6   6  223.88   10.43
  -1  -6   6  215.20   10.38
  -1  -6   6  207.11    8.71
  -1  -6   6  211.86    8.48
  -1  -6   6  227.87   10.70
  -1  -6   6  232.80   10.37
  -1  -6   7  364.83   12.39
  -1  -6   7  344.84   14.05
  -1  -6   7  375.94   11.94
  -1  -6   7  363.76   13.21
  -1  -6   7  346.53   13.82
  -1  -6   7  350.52   13.05
  -1  -6   7  339.13   13.79
  -1  -6   7  344.09   11.37
  -1  -6   8  891.78   19.82
  -1  -6   8  876.99   19.59
  -1  -6   8  900.36   19.05
  -1  -6   8  868.51   21.63
  -1  -6   8  874.13   23.01
  -1  -6   9    4.03    1.40
  -1  -6   9    4.15    1.40
  -1  -6  10  132.26    8.49
  -1  -6  10  137.13    7.19
  -1  -6  10  148.39    8.41
  -1  -6  11    1.82    0.93
  -1  -6  11    1.34    0.89
  -1  -6  12   46.37    3.29
  -1  -6  12   51.13    3.62
  -1  -5  -7  267.57    8.14
  -1  -5  -7  269.49    8.46
  -1  -5  -6  153.00    7.95
  -1  -5  -6  148.90    7.34
  -1  -5  -5  411.41   14.08
  -1  -5  -5  434.49   14.03
  -1  -5  -5  428.00   14.62
  -1  -5  -5  446.14   15.57
  -1  -5  -4  202.62   10.99
  -1  -5  -4  187.97    9.94
  -1  -5  -4  195.14    8.85
  -1  -5  -4  190.02    9.66
  -1  -5  -4  168.40    9.27
  -1  -5  -4  198.92   10.30
  -1  -5  -4  192.38    9.03
  -1  -5  -3  663.62   17.53
  -1  -5  -3  684.36   17.46
  -1  -5  -3  620.06   16.87
  -1  -5  -3  639.19   16.96
  -1  -5  -3  623.88   17.20
  -1  -5  -3  654.92   17.06
  -1  -5  -3  662.95   19.68
  -1  -5  -3  654.66   18.48
  -1  -5  -3  638.58   18.13
  -1  -5  -2  903.73   20.18
  -1  -5  -2  894.27   20.47
  -1  -5  -2  890.97   19.91
  -1  -5  -2  905.72   18.75
  -1  -5  -2  921.17   20.13
  -1  -5  -2  905.69   20.38
  -1  -5  -2  901.83   21.92
  -1  -5  -1  442.12   13.99
  -1  -5  -1  446.22   12.26
  -1  -5  -1  448.82   14.18
  -1  -5  -1  445.31   14.28
  -1  -5  -1  435.82   11.63
  -1  -5  -1  436.78   13.60
  -1  -5  -1  451.73   13.89
  -1  -5  -1  444.15   13.62
  -1  -5   0   74.88    5.04
  -1  -5   0   76.13    4.29
  -1  -5   0   78.80    5.42
  -1  -5   0   72.39    5.46
  -1  -5   0   77.02    5.55
  -1  -5   0   79.16    5.60
  -1  -5   0   77.40    5.56
  -1  -5   0   73.96    5.53
  -1  -5   1  303.46   10.92
  -1  -5   1  313.93   10.47
  -1  -5   1  320.34   10.98
  -1  -5   1  314.46   10.95
  -1  -5   1  296.23   10.04
  -1  -5   1  297.25    9.28
  -1  -5   1  314.42   10.53
  -1  -5   1  314.64   10.28
  -1  -5   1  293.81   10.57
  -1  -5   2 1208.70   16.15
  -1  -5   2 1295.70   19.65
  -1  -5   2 1347.13   21.28
  -1  -5   2 1278.01   20.12
  -1  -5   2 1376.06   22.75
  -1  -5   3  888.62   18.11
  -1  -5   3  900.99   17.64
  -1  -5   3  852.55   15.83
  -1  -5   3  852.20   11.97
  -1  -5   3  909.81   17.60
  -1  -5   3  917.66   18.48
  -1  -5   3  890.65   16.74
  -1  -5   3  885.72   14.43
  -1  -5   4  577.66   14.74
  -1  -5   4  585.73   14.77
  -1  -5   4  572.75   14.27
  -1  -5   4  579.86   14.40
  -1  -5   4  553.68   10.80
  -1  -5   4  581.75   12.91
  -1  -5   4  578.38   14.94
  -1  -5   4  571.66   12.40
  -1  -5   5  202.01    9.22
  -1  -5   5  195.50    8.64
  -1  -5   5  198.86    9.15
  -1  -5   5  202.24    8.90
  -1  -5   5  212.72    9.40
  -1  -5   5  213.08    9.38
  -1  -5   5  213.02    9.34
  -1  -5   5  217.25    7.84
  -1  -5   5  214.47    7.47
  -1  -5   5  202.76    7.88
  -1  -5   6   75.63    5.98
  -1  -5   6   78.54    6.15
  -1  -5   6   76.92    5.79
  -1  -5   6   85.01    6.34
  -1  -5   6   72.88    5.96
  -1  -5   6   66.40    4.46
  -1  -5   6   71.05    4.72
  -1  -5   6   76.57    5.19
  -1  -5   7   11.97    2.76
  -1  -5   7    9.02    2.21
  -1  -5   7   10.65    2.33
  -1  -5   7   11.44    2.19
  -1  -5   7   10.29    2.16
  -1  -5   7   15.87    3.04
  -1  -5   7   10.13    1.82
  -1  -5   7    8.82    1.85
  -1  -5   7   12.69    2.70
  -1  -5   7   11.96    2.32
  -1  -5   8  457.89   13.76
  -1  -5   8  476.81   16.48
  -1  -5   8  529.56   17.97
  -1  -5   8  466.89   15.89
  -1  -5   8  490.50   15.00
  -1  -5   8  489.64   17.85
  -1  -5   8  469.04   15.39
  -1  -5   8  484.77   14.48
  -1  -5   8  468.20   13.78
  -1  -5   9  678.19   17.86
  -1  -5   9  679.92   19.88
  -1  -5   9  657.69   20.85
  -1  -5   9  729.72   21.37
  -1  -5   9  668.57   18.54
  -1  -5   9  688.11   17.40
  -1  -5   9  679.59   17.51
  -1  -5  10   33.79    4.50
  -1  -5  10   34.57    4.30
  -1  -5  10   34.04    3.85
  -1  -5  10   33.73    3.84
  -1  -5  11  110.52    7.27
  -1  -5  11  109.71    6.35
  -1  -5  12   48.22    3.84
  -1  -4  -8  172.55    6.27
  -1  -4  -8  176.56    7.02
  -1  -4  -8  167.51    6.59
  -1  -4  -8  182.51    6.91
  -1  -4  -7  192.06    9.26
  -1  -4  -7  200.33    9.21
  -1  -4  -7  194.11    7.87
  -1  -4  -6   10.15    2.21
  -1  -4  -6   15.07    2.98
  -1  -4  -6   13.78    2.62
  -1  -4  -6   15.24    2.89
  -1  -4  -6    9.27    2.14
  -1  -4  -5   45.01    4.36
  -1  -4  -5   48.27    4.92
  -1  -4  -5   45.69    5.30
  -1  -4  -5   55.09    5.57
  -1  -4  -5   42.89    4.52
  -1  -4  -5   45.42    4.82
  -1  -4  -5   45.64    4.99
  -1  -4  -4   90.31    5.92
  -1  -4  -4   89.15    5.98
  -1  -4  -4   84.60    5.70
  -1  -4  -4   94.44    6.77
  -1  -4  -4   88.14    7.06
  -1  -4  -4  101.18    7.68
  -1  -4  -4   97.30    6.14
  -1  -4  -4   90.24    6.21
  -1  -4  -4   91.64    6.76
  -1  -4  -4   96.22    6.82
  -1  -4  -4   92.45    6.83
  -1  -4  -3  168.06    7.38
  -1  -4  -3  175.60    8.34
  -1  -4  -3  180.27    8.26
  -1  -4  -3  165.42    9.28
  -1  -4  -3  169.15    8.46
  -1  -4  -3  182.97    9.81
  -1  -4  -3  165.89    8.40
  -1  -4  -3  169.48    7.73
  -1  -4  -3  171.33    8.14
  -1  -4  -3  168.38    8.60
  -1  -4  -2  387.13    9.97
  -1  -4  -2  358.82    8.59
  -1  -4  -2  380.05   11.32
  -1  -4  -2  336.81   11.23
  -1  -4  -2  357.50   11.30
  -1  -4  -2  382.29   11.59
  -1  -4  -2  358.92   11.71
  -1  -4  -2  355.72   11.15
  -1  -4  -2  369.51   12.71
  -1  -4  -2  373.85   10.21
  -1  -4  -1  126.05    6.71
  -1  -4  -1  110.59    5.65
  -1  -4  -1  118.73    5.03
  -1  -4  -1  124.70    7.06
  -1  -4  -1  116.54    5.59
  -1  -4  -1  118.05    4.36
  -1  -4   0  506.01    8.99
  -1  -4   0  517.08   10.19
  -1  -4   0  484.97   11.91
  -1  -4   0  511.24   13.49
  -1  -4   0  513.07   13.09
  -1  -4   1  764.79   13.09
  -1  -4   1  725.61   14.13
  -1  -4   1  749.54   14.02
  -1  -4   1  756.87   10.56
  -1  -4   1  740.08   13.56
  -1  -4   1  760.57   15.28
  -1  -4   1  724.01   10.74
  -1  -4   2  143.25    3.90
  -1  -4   2  152.35    6.43
  -1  -4   2  136.47    4.73
  -1  -4   2  150.03    5.58
  -1  -4   2  149.71    6.14
  -1  -4   2  153.32    6.73
  -1  -4   2  150.74    6.10
  -1  -4   3  616.54    6.86
  -1  -4   3  663.70   11.07
  -1  -4   3  651.07   12.14
  -1  -4   3  655.00   13.14
  -1  -4   3  627.01   13.24
  -1  -4   3  650.05   13.99
  -1  -4   3  639.80   13.45
  -1  -4   3  650.59   12.79
  -1  -4   4  461.15   11.91
  -1  -4   4  460.19   10.79
  -1  -4   4  448.35   11.49
  -1  -4   4  446.49   11.45
  -1  -4   4  443.61    9.85
  -1  -4   4  447.05   10.61
  -1  -4   5  538.73   13.42
  -1  -4   5  559.78   10.71
  -1  -4   5  543.57   13.72
  -1  -4   5  536.82   12.44
  -1  -4   5  544.72   12.15
  -1  -4   5  561.94   12.19
  -1  -4   5  554.20   13.37
  -1  -4   6  981.63   19.55
  -1  -4   6  943.22   15.09
  -1  -4   6  967.63   18.55
  -1  -4   6  945.18   15.39
  -1  -4   6  952.67   20.20
  -1  -4   6  974.95   19.74
  -1  -4   6  971.19   21.17
  -1  -4   6  939.66   16.70
  -1  -4   6  949.66   17.56
  -1  -4   6  944.06   19.88
  -1  -4   6  959.34   18.67
  -1  -4   6  942.77   17.96
  -1  -4   7  472.60   14.25
  -1  -4   7  478.41   13.64
  -1  -4   7  464.92   11.93
  -1  -4   7  477.20   15.55
  -1  -4   7  466.98   14.51
  -1  -4   7  452.64   14.33
  -1  -4   7  454.22   15.71
  -1  -4   7  450.02   12.36
  -1  -4   7  448.30   13.08
  -1  -4   7  456.54   14.66
  -1  -4   7  476.52   13.33
  -1  -4   7  479.23   13.58
  -1  -4   8 1004.13   21.16
  -1  -4   8 1000.55   20.57
  -1  -4   8  937.22   18.43
  -1  -4   8  975.62   23.67
  -1  -4   8 1001.34   21.86
  -1  -4   8  932.33   22.11
  -1  -4   8  982.62   24.50
  -1  -4   8  926.40   18.62
  -1  -4   8  960.00   20.46
  -1  -4   8  984.33   22.59
  -1  -4   8  953.80   18.46
  -1  -4   8  942.52   22.54
  -1  -4   8  984.06   20.64
  -1  -4   9  756.78   17.89
  -1  -4   9  733.12   18.76
  -1  -4   9  757.96   20.69
  -1  -4   9  752.30   18.88
  -1  -4   9  787.03   22.56
  -1  -4   9  747.96   17.33
  -1  -4   9  816.51   22.64
  -1  -4   9  768.51   20.06
  -1  -4   9  774.45   19.39
  -1  -4   9  740.46   17.23
  -1  -4   9  770.63   20.70
  -1  -4  10  493.61   13.93
  -1  -4  10  499.16   16.21
  -1  -4  10  467.67   13.57
  -1  -4  10  491.80   15.82
  -1  -4  10  484.83   17.27
  -1  -4  10  497.82   17.28
  -1  -4  11   42.07    3.88
  -1  -4  12  161.69    6.70
  -1  -4  12  166.40    7.26
  -1  -3  -9   60.58    3.83
  -1  -3  -8  135.93    7.61
  -1  -3  -8  146.47    7.39
  -1  -3  -8  141.20    7.89
  -1  -3  -7  109.63    7.40
  -1  -3  -7  117.04    7.29
  -1  -3  -7  115.87    6.76
  -1  -3  -7  122.54    8.23
  -1  -3  -7  110.33    7.18
  -1  -3  -7  115.96    7.93
  -1  -3  -7  101.09    7.01
  -1  -3  -7  127.51    8.50
  -1  -3  -6  165.12    9.33
  -1  -3  -6  165.51    8.79
  -1  -3  -6  166.16    9.39
  -1  -3  -6  160.29    9.65
  -1  -3  -6  162.75    8.88
  -1  -3  -6  168.58    9.87
  -1  -3  -6  171.68   10.25
  -1  -3  -6  162.73    9.31
  -1  -3  -6  161.60    9.21
  -1  -3  -5  127.45    7.79
  -1  -3  -5  131.01    7.64
  -1  -3  -5  133.39    7.14
  -1  -3  -5  130.23    8.34
  -1  -3  -5  124.33    7.75
  -1  -3  -5  139.37    8.54
  -1  -3  -5  125.39    8.41
  -1  -3  -5  128.09    8.54
  -1  -3  -5  141.98    8.35
  -1  -3  -5  142.05    7.98
  -1  -3  -5  137.89    8.02
  -1  -3  -4  422.21   12.87
  -1  -3  -4  422.86   12.45
  -1  -3  -4  430.69   11.75
  -1  -3  -4  421.28   13.61
  -1  -3  -4  426.00   13.21
  -1  -3  -4  415.42   14.09
  -1  -3  -4  435.55   14.62
  -1  -3  -4  418.27   14.40
  -1  -3  -4  414.61   13.32
  -1  -3  -4  411.28   12.87
  -1  -3  -3   56.74    4.19
  -1  -3  -3   55.31    4.76
  -1  -3  -3   57.60    4.90
  -1  -3  -3   62.75    5.08
  -1  -3  -3   61.10    4.61
  -1  -3  -3   59.16    4.52
  -1  -3  -3   57.36    4.46
  -1  -3  -3   63.01    4.28
  -1  -3  -3   57.70    4.53
  -1  -3  -3   54.86    3.76
  -1  -3  -2  127.06    5.51
  -1  -3  -2  121.75    6.35
  -1  -3  -2  123.13    6.31
  -1  -3  -2  124.70    5.79
  -1  -3  -2  121.70    4.85
  -1  -3  -2  130.83    6.00
  -1  -3  -1  254.96    6.79
  -1  -3  -1  263.64    7.47
  -1  -3  -1  253.51    7.23
  -1  -3  -1  266.62    8.19
  -1  -3  -1  259.26    8.74
  -1  -3   0 1392.59   15.02
  -1  -3   0 1415.79   18.66
  -1  -3   0 1389.44   13.94
  -1  -3   1  114.52    4.27
  -1  -3   1  109.61    4.17
  -1  -3   1  111.72    5.13
  -1  -3   1  121.57    4.44
  -1  -3   2  847.08   11.55
  -1  -3   2  820.44   12.20
  -1  -3   2  825.24   12.43
  -1  -3   2  819.88    9.12
  -1  -3   3   34.50    2.50
  -1  -3   3   39.76    2.90
  -1  -3   3   35.93    2.80
  -1  -3   3   33.25    2.59
  -1  -3   3   30.93    2.61
  -1  -3   3   33.82    2.60
  -1  -3   3   29.82    1.57
  -1  -3   4  152.79    3.41
  -1  -3   4  169.24    6.40
  -1  -3   4  163.36    5.51
  -1  -3   4  167.43    6.47
  -1  -3   4  169.25    5.99
  -1  -3   4  169.54    6.16
  -1  -3   4  172.56    6.39
  -1  -3   4  166.25    6.17
  -1  -3   5    8.06    1.58
  -1  -3   5    8.25    1.52
  -1  -3   5   10.96    1.73
  -1  -3   5   10.29    1.71
  -1  -3   5    8.82    1.44
  -1  -3   5    8.63    1.40
  -1  -3   5   10.50    1.80
  -1  -3   5   10.06    1.61
  -1  -3   5    7.64    1.44
  -1  -3   5    9.70    1.81
  -1  -3   6   20.20    2.54
  -1  -3   6   23.58    2.82
  -1  -3   6   24.93    2.64
  -1  -3   6   26.55    2.87
  -1  -3   6   25.90    2.73
  -1  -3   6   23.91    2.65
  -1  -3   6   22.66    2.67
  -1  -3   7  372.75   11.33
  -1  -3   7  377.68   11.93
  -1  -3   7  352.72   12.16
  -1  -3   7  372.33   13.12
  -1  -3   7  385.46   13.41
  -1  -3   7  340.68   11.54
  -1  -3   7  397.45   13.17
  -1  -3   7  367.65   13.48
  -1  -3   7  353.51   11.42
  -1  -3   7  356.14   10.93
  -1  -3   7  357.53   11.18
  -1  -3   7  349.44   10.99
  -1  -3   7  341.05   12.08
  -1  -3   8  208.92    9.17
  -1  -3   8  206.82    9.69
  -1  -3   8  206.00    9.85
  -1  -3   8  198.85   10.39
  -1  -3   8  212.66   10.62
  -1  -3   8  205.68    8.97
  -1  -3   8  202.21    9.28
  -1  -3   8  209.10   10.94
  -1  -3   8  204.86    9.35
  -1  -3   8  211.71   10.44
  -1  -3   8  206.97    9.99
  -1  -3   8  207.97    9.22
  -1  -3   9  684.19   17.82
  -1  -3   9  698.31   17.03
  -1  -3   9  674.98   19.54
  -1  -3   9  693.46   18.84
  -1  -3   9  694.50   20.74
  -1  -3   9  664.48   19.79
  -1  -3   9  686.70   18.13
  -1  -3   9  646.22   16.91
  -1  -3   9  691.47   18.48
  -1  -3   9  666.13   17.35
  -1  -3  10  117.57    7.32
  -1  -3  10  113.38    7.34
  -1  -3  10  135.07    8.66
  -1  -3  10  119.15    7.40
  -1  -3  10  125.49    7.25
  -1  -3  11   32.40    3.62
  -1  -3  11   26.35    3.48
  -1  -3  11   25.20    3.14
  -1  -3  11   30.05    3.83
  -1  -3  12   13.15    2.05
  -1  -3  12   11.42    1.76
  -1  -3  12   13.26    2.00
  -1  -2 -10  236.18    6.75
  -1  -2 -10  229.46    6.66
  -1  -2 -10  216.08    6.05
  -1  -2  -9  160.09    6.81
  -1  -2  -9  179.80    8.11
  -1  -2  -9  167.73    8.17
  -1  -2  -9  181.43    8.52
  -1  -2  -9  178.21    8.18
  -1  -2  -8   41.73    4.56
  -1  -2  -8   45.67    5.00
  -1  -2  -8   45.40    4.93
  -1  -2  -8   36.71    4.19
  -1  -2  -8   48.96    5.03
  -1  -2  -8   44.58    4.60
  -1  -2  -7  244.43   11.79
  -1  -2  -7  264.19   12.54
  -1  -2  -7  245.89   11.62
  -1  -2  -7  244.40   10.86
  -1  -2  -7  265.27   12.21
  -1  -2  -7  273.30   10.38
  -1  -2  -7  262.19   12.44
  -1  -2  -7  257.45   12.30
  -1  -2  -7  234.90   11.13
  -1  -2  -7  247.56   11.01
  -1  -2  -7  272.06   12.02
  -1  -2  -6   85.03    6.53
  -1  -2  -6   90.43    6.35
  -1  -2  -6   81.09    6.54
  -1  -2  -6   84.18    5.91
  -1  -2  -6   90.28    7.07
  -1  -2  -6   83.63    6.88
  -1  -2  -6   84.94    6.52
  -1  -2  -6   87.32    6.61
  -1  -2  -6   95.49    6.84
  -1  -2  -5   24.40    3.23
  -1  -2  -5   25.30    3.07
  -1  -2  -5   24.28    3.22
  -1  -2  -5   24.87    3.10
  -1  -2  -5   20.64    2.74
  -1  -2  -5   23.04    3.15
  -1  -2  -5   24.73    3.53
  -1  -2  -5   32.45    3.97
  -1  -2  -5   20.31    2.94
  -1  -2  -4  291.82    9.95
  -1  -2  -4  287.86    9.17
  -1  -2  -4  288.98    9.89
  -1  -2  -4  275.87    9.25
  -1  -2  -4  284.25    9.55
  -1  -2  -4  290.29   10.51
  -1  -2  -4  294.01   10.02
  -1  -2  -4  285.55   10.48
  -1  -2  -3  312.23    9.05
  -1  -2  -3  322.14    9.94
  -1  -2  -3  329.90   10.03
  -1  -2  -3  308.74    9.12
  -1  -2  -3  319.19    8.53
  -1  -2  -3  322.13    9.64
  -1  -2  -3  315.60    9.12
  -1  -2  -2  182.38    5.97
  -1  -2  -2  187.79    6.54
  -1  -2  -2  174.38    6.43
  -1  -2  -2  177.73    6.24
  -1  -2  -2  173.04    5.86
  -1  -2  -1  960.20   12.65
  -1  -2  -1 1015.64   12.86
  -1  -2   0  449.47    7.76
  -1  -2   0  407.25    6.23
  -1  -2   1 1071.76   10.70
  -1  -2   1 1078.59    6.95
  -1  -2   1 1044.17   11.15
  -1  -2   1 1040.48    9.79
  -1  -2   2  289.90    6.96
  -1  -2   2  300.29    6.05
  -1  -2   2  282.18    6.39
  -1  -2   2  298.67    6.54
  -1  -2   3 1095.32   14.02
  -1  -2   3 1047.59   12.97
  -1  -2   3 1071.49   14.13
  -1  -2   3 1062.60   13.69
  -1  -2   3 1123.83   13.65
  -1  -2   3 1126.57   14.07
  -1  -2   3 1061.28   13.60
  -1  -2   4  221.20    6.83
  -1  -2   4  238.67    6.87
  -1  -2   4  224.92    6.54
  -1  -2   4  229.11    6.92
  -1  -2   4  229.47    7.31
  -1  -2   4  240.50    7.03
  -1  -2   4  235.28    6.87
  -1  -2   4  239.54    5.13
  -1  -2   5    9.22    1.46
  -1  -2   5    9.87    1.59
  -1  -2   5   11.35    1.70
  -1  -2   5   11.34    1.63
  -1  -2   5   14.86    1.94
  -1  -2   5   11.86    1.74
  -1  -2   5   13.10    1.81
  -1  -2   5    9.98    1.14
  -1  -2   6 1140.91   18.46
  -1  -2   6 1067.74   12.67
  -1  -2   6 1160.45   18.54
  -1  -2   6 1118.79   17.37
  -1  -2   6 1112.12   18.20
  -1  -2   6 1088.08   15.51
  -1  -2   6 1115.71   18.43
  -1  -2   6 1157.28   18.12
  -1  -2   6 1110.24   18.78
  -1  -2   6 1106.23   19.91
  -1  -2   7  727.07   16.16
  -1  -2   7  761.41   18.02
  -1  -2   7  748.10   17.85
  -1  -2   7  684.94   16.53
  -1  -2   7  724.97   15.77
  -1  -2   7  731.45   18.23
  -1  -2   7  722.08   16.23
  -1  -2   7  720.41   15.20
  -1  -2   7  731.92   16.34
  -1  -2   7  739.59   16.46
  -1  -2   7  730.55   14.14
  -1  -2   7  745.06   16.85
  -1  -2   8   85.69    6.08
  -1  -2   8   90.96    6.36
  -1  -2   8   79.42    5.84
  -1  -2   8   92.52    6.78
  -1  -2   8   84.26    5.64
  -1  -2   8   81.40    6.29
  -1  -2   8   93.85    7.14
  -1  -2   8   89.36    6.20
  -1  -2   8   90.17    6.34
  -1  -2   8   93.91    6.43
  -1  -2   8   85.16    5.35
  -1  -2   9  139.29    8.06
  -1  -2   9  133.48    6.89
  -1  -2   9  145.59    8.46
  -1  -2   9  134.13    7.86
  -1  -2   9  130.50    7.95
  -1  -2   9  148.17    8.61
  -1  -2   9  128.26    8.29
  -1  -2   9  142.24    7.87
  -1  -2  10    6.54    1.85
  -1  -2  10    7.22    1.78
  -1  -2  10    8.06    2.21
  -1  -2  10   11.36    2.28
  -1  -2  10    5.77    1.81
  -1  -2  10    7.46    2.15
  -1  -2  11  123.46    7.44
  -1  -2  11  117.50    6.92
  -1  -2  11  120.17    7.37
  -1  -2  11  116.55    7.03
  -1  -2  12   55.04    3.76
  -1  -2  12   58.97    3.95
  -1  -2  12   54.38    3.80
  -1  -1 -10  232.98    8.45
  -1  -1 -10  222.07    8.44
  -1  -1  -9  207.26   10.04
  -1  -1  -9  184.73    9.08
  -1  -1  -9  175.64    9.09
  -1  -1  -9  205.61   10.00
  -1  -1  -9  201.02    9.86
  -1  -1  -9  206.15    9.48
  -1  -1  -9  177.32    8.24
  -1  -1  -9  199.72    9.88
  -1  -1  -8  268.89   10.94
  -1  -1  -8  287.13   12.73
  -1  -1  -8  283.55   12.16
  -1  -1  -8  269.78   12.46
  -1  -1  -8  276.15   12.42
  -1  -1  -8  271.15   11.72
  -1  -1  -8  286.03   12.38
  -1  -1  -7  221.08   11.22
  -1  -1  -7  208.89   10.54
  -1  -1  -7  211.85   10.48
  -1  -1  -7  212.36   10.89
  -1  -1  -7  222.26   10.66
  -1  -1  -7  209.55   10.72
  -1  -1  -7  217.57   10.78
  -1  -1  -6  257.37   10.90
  -1  -1  -6  264.08   11.07
  -1  -1  -6  283.02   11.65
  -1  -1  -6  275.96   11.02
  -1  -1  -6  269.29   11.43
  -1  -1  -6  275.06   10.86
  -1  -1  -6  267.64   11.01
  -1  -1  -5  588.80   14.27
  -1  -1  -5  591.85   15.13
  -1  -1  -5  550.15   13.89
  -1  -1  -5  567.53   14.75
  -1  -1  -5  584.72   14.90
  -1  -1  -5  539.13   12.32
  -1  -1  -5  575.64   14.26
  -1  -1  -4  165.04    6.86
  -1  -1  -4  175.19    6.94
  -1  -1  -4  192.46    7.82
  -1  -1  -4  174.15    6.91
  -1  -1  -4  181.31    6.99
  -1  -1  -4  176.52    7.23
  -1  -1  -3 5661.30   34.15
  -1  -1  -3 5658.34   35.78
  -1  -1  -3 5823.83   33.87
  -1  -1  -3 5752.45   33.68
  -1  -1  -3 5815.15   35.86
  -1  -1  -2 1635.38   16.06
  -1  -1  -1 4389.18   11.19
  -1  -1   0 9999.00   24.77
  -1  -1   1  793.71    8.04
  -1  -1   1  800.97    7.19
  -1  -1   1  788.30    7.34
  -1  -1   2  704.19    6.32
  -1  -1   2  744.78    8.94
  -1  -1   2  724.68    9.11
  -1  -1   2  681.81    8.88
  -1  -1   3  177.88    5.20
  -1  -1   3  181.68    5.18
  -1  -1   3  173.65    4.28
  -1  -1   3  185.03    5.39
  -1  -1   3  180.35    4.89
  -1  -1   3  185.47    5.35
  -1  -1   4  692.05   11.61
  -1  -1   4  683.64   10.59
  -1  -1   4  737.25   11.61
  -1  -1   4  715.18   11.83
  -1  -1   4  733.17   10.23
  -1  -1   4  730.05   10.71
  -1  -1   4  719.21   11.82
  -1  -1   5  389.62    9.72
  -1  -1   5  382.00    9.40
  -1  -1   5  420.77    9.58
  -1  -1   5  401.21    9.98
  -1  -1   5  400.23    8.52
  -1  -1   5  407.57    8.93
  -1  -1   5  381.97    9.86
  -1  -1   5  373.30    9.88
  -1  -1   5  378.24    9.40
  -1  -1   6   37.64    3.30
  -1  -1   6   38.39    3.39
  -1  -1   6   37.11    3.37
  -1  -1   6   37.28    3.08
  -1  -1   6   38.38    3.47
  -1  -1   6   33.61    3.26
  -1  -1   6   29.94    2.60
  -1  -1   6   40.20    3.71
  -1  -1   6   40.94    3.61
  -1  -1   6   33.91    3.31
  -1  -1   6   38.54    3.28
  -1  -1   7  882.61   19.08
  -1  -1   7  888.68   18.76
  -1  -1   7  879.69   18.58
  -1  -1   7  889.04   18.77
  -1  -1   7  884.74   17.63
  -1  -1   7  876.62   17.81
  -1  -1   7  824.88   18.08
  -1  -1   7  878.87   18.39
  -1  -1   7  831.69   14.91
  -1  -1   7  882.08   15.66
  -1  -1   7  859.74   17.09
  -1  -1   7  826.55   14.95
  -1  -1   8  163.89    8.81
  -1  -1   8  145.37    8.28
  -1  -1   8  153.72    8.69
  -1  -1   8  170.95    8.40
  -1  -1   8  162.70    8.16
  -1  -1   8  153.45    8.63
  -1  -1   8  150.20    8.52
  -1  -1   8  175.62    9.06
  -1  -1   9   94.58    6.28
  -1  -1   9   94.43    6.95
  -1  -1   9   94.24    6.08
  -1  -1   9   94.43    7.13
  -1  -1   9   88.60    6.32
  -1  -1   9   94.83    6.92
  -1  -1   9   94.23    7.12
  -1  -1  10   38.41    3.99
  -1  -1  10   42.54    4.56
  -1  -1  10   42.00    4.61
  -1  -1  10   38.72    4.07
  -1  -1  10   43.82    4.85
  -1  -1  11  138.91    7.40
  -1  -1  11  146.97    6.38
  -1  -1  11  151.99    7.22
  -1  -1  11  153.29    7.77
  -1  -1  11  139.81    7.62
  -1  -1  12   24.47    2.29
  -1  -1  12   30.34    2.62
  -1  -1  12   24.22    2.18
  -1   0 -11  109.37    4.70
  -1   0 -11  110.39    4.75
  -1   0 -11  115.97    5.15
  -1   0 -11   98.97    4.34
  -1   0 -10   19.73    2.87
  -1   0 -10   19.81    2.78
  -1   0 -10   18.63    2.72
  -1   0 -10   19.47    2.83
  -1   0 -10   19.96    2.78
  -1   0 -10   15.45    2.63
  -1   0 -10   18.14    2.77
  -1   0  -9  313.69   13.16
  -1   0  -9  336.24   12.34
  -1   0  -9  309.30   12.92
  -1   0  -9  305.41   12.95
  -1   0  -9  315.56   12.84
  -1   0  -9  309.81   12.37
  -1   0  -9  338.27   13.01
  -1   0  -9  317.54   12.89
  -1   0  -8  130.06    8.74
  -1   0  -8  156.92    9.34
  -1   0  -8  151.32    8.06
  -1   0  -8  136.83    8.33
  -1   0  -8  145.05    8.58
  -1   0  -8  133.32    8.72
  -1   0  -8  142.68    8.92
  -1   0  -8  139.03    8.55
  -1   0  -8  138.25    8.63
  -1   0  -8  134.57    8.81
  -1   0  -7  111.36    7.28
  -1   0  -7  111.29    7.42
  -1   0  -7  108.85    7.55
  -1   0  -7  119.14    7.69
  -1   0  -7  115.69    7.72
  -1   0  -7  129.36    7.92
  -1   0  -7  117.95    7.50
  -1   0  -7  123.52    7.81
  -1   0  -7  120.50    7.88
  -1   0  -6  498.06   13.81
  -1   0  -6  523.38   14.49
  -1   0  -6  511.47   14.58
  -1   0  -6  533.80   14.98
  -1   0  -6  512.23   14.75
  -1   0  -6  530.43   14.83
  -1   0  -5  271.17    8.96
  -1   0  -5  262.49    9.06
  -1   0  -5  280.04    9.27
  -1   0  -5  267.56    9.37
  -1   0  -5  267.13    9.42
  -1   0  -5  272.68    9.33
  -1   0  -4  119.72    5.18
  -1   0  -4  112.60    5.19
  -1   0  -4  111.21    5.04
  -1   0  -4  114.64    5.37
  -1   0  -4  112.95    5.32
  -1   0  -3  286.41    7.18
  -1   0  -3  297.17    6.90
  -1   0  -3  291.00    7.35
  -1   0  -2 4749.54   24.78
  -1   0  -2 4801.72   22.72
  -1   0  -2 4773.68   25.39
  -1   0  -1 4001.44   20.72
  -1   0   0 1281.60    5.68
  -1   0   1 2487.48   13.04
  -1   0   1 2469.71   10.32
  -1   0   2 1394.40    8.18
  -1   0   2 1447.84   12.67
  -1   0   2 1411.30   10.66
  -1   0   2 1388.77   12.80
  -1   0   2 1470.96   12.81
  -1   0   3  219.19    5.42
  -1   0   3  209.81    4.48
  -1   0   3  220.89    5.94
  -1   0   3  214.25    5.79
  -1   0   3  221.86    4.43
  -1   0   3  224.45    5.87
  -1   0   3  209.97    5.58
  -1   0   3  218.82    5.65
  -1   0   3  224.37    5.34
  -1   0   3  221.04    5.69
  -1   0   4 5858.27   32.77
  -1   0   4 5735.17   31.97
  -1   0   4 5674.62   31.32
  -1   0   4 5478.55   34.03
  -1   0   4 5489.56   34.48
  -1   0   4 5663.76   28.06
  -1   0   4 5633.72   32.99
  -1   0   4 5658.20   33.21
  -1   0   4 5695.32   32.36
  -1   0   4 5616.13   33.91
  -1   0   5   80.52    4.46
  -1   0   5   79.28    4.09
  -1   0   5   76.31    4.50
  -1   0   5   79.40    4.18
  -1   0   5   74.29    4.57
  -1   0   5   77.98    4.34
  -1   0   5   73.68    4.45
  -1   0   5   79.61    4.47
  -1   0   5   80.54    4.36
  -1   0   6  881.60   17.09
  -1   0   6  921.43   14.70
  -1   0   6  890.08   17.41
  -1   0   6  921.25   17.39
  -1   0   6  907.04   16.08
  -1   0   6  919.83   16.02
  -1   0   6  872.45   17.16
  -1   0   6  882.82   17.55
  -1   0   6  932.18   16.99
  -1   0   6  931.60   16.51
  -1   0   6  899.65   16.26
  -1   0   7   62.57    4.96
  -1   0   7   61.04    4.64
  -1   0   7   59.64    5.02
  -1   0   7   60.90    4.59
  -1   0   7   72.08    5.68
  -1   0   7   54.96    3.69
  -1   0   7   63.61    4.65
  -1   0   7   58.39    4.95
  -1   0   7   66.95    5.25
  -1   0   7   63.98    4.72
  -1   0   7   58.11    4.67
  -1   0   7   74.99    5.63
  -1   0   7   62.76    5.02
  -1   0   7   69.34    5.39
  -1   0   7   57.97    4.95
  -1   0   8  153.70    8.95
  -1   0   8  174.32    9.37
  -1   0   8  173.01    8.87
  -1   0   8  164.41    9.02
  -1   0   8  158.13    7.61
  -1   0   8  173.88    9.34
  -1   0   8  174.64    9.20
  -1   0   8  171.51    8.18
  -1   0   8  166.40    8.90
  -1   0   8  171.68    8.04
  -1   0   8  175.97    8.43
  -1   0   8  159.48    7.87
  -1   0   9   63.20    5.51
  -1   0   9   56.06    4.85
  -1   0   9   55.92    5.32
  -1   0   9   64.82    5.85
  -1   0   9   60.89    5.75
  -1   0   9   61.62    5.32
  -1   0   9   64.31    5.80
  -1   0  10  174.73    8.70
  -1   0  10  182.08    9.26
  -1   0  10  187.96    9.37
  -1   0  10  185.15    9.38
  -1   0  11  123.23    6.52
  -1   0  11  109.43    5.38
  -1   0  11  116.13    6.00
  -1   1 -11  104.46    5.65
  -1   1 -11   99.14    4.92
  -1   1 -10  146.18    7.56
  -1   1 -10  136.34    8.12
  -1   1 -10  150.26    8.19
  -1   1 -10  144.54    8.45
  -1   1 -10  151.94    7.97
  -1   1 -10  145.39    7.95
  -1   1  -9  261.96   12.18
  -1   1  -9  265.10   11.51
  -1   1  -9  253.47   10.70
  -1   1  -9  256.54   12.03
  -1   1  -9  258.64   11.90
  -1   1  -9  260.37   10.50
  -1   1  -9  242.48   11.01
  -1   1  -9  254.67   11.39
  -1   1  -8  742.58   19.58
  -1   1  -8  727.76   20.09
  -1   1  -8  776.99   20.69
  -1   1  -8  723.38   17.40
  -1   1  -8  737.64   20.26
  -1   1  -8  742.13   20.27
  -1   1  -8  698.77   18.35
  -1   1  -8  748.31   19.30
  -1   1  -8  719.24   19.16
  -1   1  -8  722.11   19.90
  -1   1  -8  691.73   17.77
  -1   1  -7   31.06    3.87
  -1   1  -7   38.32    4.29
  -1   1  -7   37.03    3.37
  -1   1  -7   37.49    4.02
  -1   1  -7   32.32    3.83
  -1   1  -7   37.66    4.16
  -1   1  -7   40.37    4.41
  -1   1  -7   28.53    3.45
  -1   1  -7   32.89    3.95
  -1   1  -6  659.87   15.74
  -1   1  -6  647.75   12.87
  -1   1  -6  632.97   14.91
  -1   1  -6  688.27   15.97
  -1   1  -6  657.03   16.00
  -1   1  -6  669.52   15.40
  -1   1  -6  682.21   16.04
  -1   1  -5  968.73   16.65
  -1   1  -5  979.29   16.68
  -1   1  -5  957.32   14.05
  -1   1  -5  934.21   12.91
  -1   1  -5  998.08   16.95
  -1   1  -5  959.98   16.12
  -1   1  -5  952.16   16.54
  -1   1  -4 1084.84   14.70
  -1   1  -4 1068.36   15.00
  -1   1  -4 1068.44   12.16
  -1   1  -4 1083.75   15.27
  -1   1  -4 1098.40   14.86
  -1   1  -4 1055.21   14.92
  -1   1  -3  153.56    4.53
  -1   1  -3  161.24    4.89
  -1   1  -3  152.16    4.83
  -1   1  -3  146.07    4.54
  -1   1  -2 4969.18   19.65
  -1   1  -2 4903.51   21.94
  -1   1  -1 1179.23    5.61
  -1   1   0  589.29    5.45
  -1   1   1  288.63    4.70
  -1   1   1  293.92    5.30
  -1   1   1  295.31    4.76
  -1   1   2  920.57   11.16
  -1   1   2  918.67    9.38
  -1   1   2  888.28   10.44
  -1   1   2  878.16   10.42
  -1   1   2  889.04    9.61
  -1   1   2  857.03    7.84
  -1   1   3  626.62    7.99
  -1   1   3  620.53   10.37
  -1   1   3  635.08   10.47
  -1   1   3  616.21    9.45
  -1   1   3  622.13   10.88
  -1   1   3  621.63   10.15
  -1   1   3  614.51    8.97
  -1   1   3  621.51   10.19
  -1   1   3  589.68    8.44
  -1   1   4  778.86   10.48
  -1   1   4  787.17   13.20
  -1   1   4  804.23   12.33
  -1   1   4  828.85   13.20
  -1   1   4  847.99   12.24
  -1   1   4  784.59   11.36
  -1   1   4  817.06   14.03
  -1   1   4  800.60   13.54
  -1   1   4  843.66   13.92
  -1   1   4  806.97   12.49
  -1   1   4  796.94   13.91
  -1   1   5   32.53    3.07
  -1   1   5   29.47    2.52
  -1   1   5   30.17    3.09
  -1   1   5   30.61    3.07
  -1   1   5   30.72    3.17
  -1   1   5   27.85    2.68
  -1   1   5   29.81    2.69
  -1   1   5   26.95    2.92
  -1   1   5   26.65    2.44
  -1   1   5   26.64    2.65
  -1   1   5   27.23    2.90
  -1   1   5   24.16    2.70
  -1   1   6  606.09   13.80
  -1   1   6  649.01   13.85
  -1   1   6  622.06   15.23
  -1   1   6  603.79   14.94
  -1   1   6  611.59   14.86
  -1   1   6  613.83   15.00
  -1   1   6  614.93   11.74
  -1   1   6  627.49   15.38
  -1   1   6  634.37   15.73
  -1   1   6  620.80   14.87
  -1   1   6  607.83   13.78
  -1   1   6  629.74   15.36
  -1   1   6  615.89   14.28
  -1   1   6  659.45   16.16
  -1   1   6  621.20   13.16
  -1   1   6  626.83   15.27
  -1   1   7    4.44    1.42
  -1   1   7    3.98    1.41
  -1   1   7    0.72    0.71
  -1   1   7    4.74    1.58
  -1   1   7    1.95    1.03
  -1   1   7    0.92    0.75
  -1   1   7    6.67    1.60
  -1   1   7    1.07    1.07
  -1   1   7    1.62    0.80
  -1   1   7    0.84    0.79
  -1   1   7    2.12    1.17
  -1   1   7    2.09    1.12
  -1   1   7    4.43    1.30
  -1   1   7    4.46    1.47
  -1   1   8  353.05   13.55
  -1   1   8  363.10   13.62
  -1   1   8  366.28   13.67
  -1   1   8  351.89   12.24
  -1   1   8  373.94   13.60
  -1   1   8  343.38   12.12
  -1   1   8  368.71   13.66
  -1   1   8  350.06   12.87
  -1   1   8  363.95   12.11
  -1   1   8  343.57   12.10
  -1   1   8  354.86   12.87
  -1   1   8  347.71   12.67
  -1   1   9  212.97    9.73
  -1   1   9  203.50    8.69
  -1   1   9  211.63    9.09
  -1   1   9  204.38   10.06
  -1   1   9  202.60   10.09
  -1   1   9  203.01    9.94
  -1   1  10  145.62    7.61
  -1   1  10  153.57    7.63
  -1   1  10  142.84    6.93
  -1   1  10  144.32    7.72
  -1   1  11  202.37    7.13
  -1   1  11  186.73    6.23
  -1   2 -12   52.73    2.84
  -1   2 -12   58.82    3.02
  -1   2 -11   12.05    2.17
  -1   2 -11   13.39    1.86
  -1   2 -11   13.21    2.17
  -1   2 -11   13.21    2.00
  -1   2 -10  477.26   14.47
  -1   2 -10  480.03   15.44
  -1   2 -10  453.09   14.36
  -1   2 -10  470.66   14.57
  -1   2 -10  461.14   14.01
  -1   2 -10  474.30   15.33
  -1   2  -9    6.44    1.90
  -1   2  -9    5.91    1.64
  -1   2  -9    6.53    1.95
  -1   2  -9    7.14    2.06
  -1   2  -9    5.79    1.70
  -1   2  -9    8.21    2.10
  -1   2  -9    7.92    2.14
  -1   2  -9    3.27    1.43
  -1   2  -9    6.32    1.92
  -1   2  -8  844.88   21.13
  -1   2  -8  825.50   19.22
  -1   2  -8  826.09   20.50
  -1   2  -8  824.24   21.29
  -1   2  -8  822.90   19.37
  -1   2  -8  810.33   17.09
  -1   2  -8  796.07   18.83
  -1   2  -8  805.09   20.53
  -1   2  -8  849.61   20.99
  -1   2  -8  795.02   20.21
  -1   2  -8  867.42   20.27
  -1   2  -7  190.92    8.55
  -1   2  -7  193.15    9.41
  -1   2  -7  192.95    9.00
  -1   2  -7  177.12    9.06
  -1   2  -7  180.37    7.15
  -1   2  -7  186.68    7.91
  -1   2  -7  185.37    8.85
  -1   2  -7  198.18    9.41
  -1   2  -7  195.80    9.27
  -1   2  -7  194.95    8.91
  -1   2  -6  466.58   11.47
  -1   2  -6  471.90   10.93
  -1   2  -6  473.67   13.08
  -1   2  -6  484.17   13.34
  -1   2  -6  493.85   12.10
  -1   2  -6  487.02   12.68
  -1   2  -6  482.38   12.99
  -1   2  -5  782.84   12.80
  -1   2  -5  792.87   14.04
  -1   2  -5  786.86   13.19
  -1   2  -5  796.32   14.66
  -1   2  -5  752.96   14.07
  -1   2  -5  821.95   14.84
  -1   2  -4  555.83    9.95
  -1   2  -4  567.76   10.35
  -1   2  -4  557.60   10.48
  -1   2  -4  559.29   10.72
  -1   2  -4  556.50    9.32
  -1   2  -3 1748.02   14.98
  -1   2  -3 1756.66   15.99
  -1   2  -3 1748.63   13.62
  -1   2  -3 1741.02   14.82
  -1   2  -3 1722.92   14.45
  -1   2  -2 4365.53   18.32
  -1   2  -2 4306.52   17.17
  -1   2  -1 7470.72   29.86
  -1   2   0 2530.27   18.07
  -1   2   0 2516.83   12.91
  -1   2   0 2539.61   10.94
  -1   2   0 2529.12   10.42
  -1   2   0 2463.74   10.13
  -1   2   0 2600.41   17.53
  -1   2   0 2522.87   14.10
  -1   2   1   11.30    0.60
  -1   2   1   12.26    1.30
  -1   2   1    9.30    0.97
  -1   2   1   11.86    0.82
  -1   2   1   12.39    1.43
  -1   2   1   10.89    1.30
  -1   2   1   10.13    1.10
  -1   2   2  943.40   11.07
  -1   2   2  881.91   11.18
  -1   2   2  889.89   11.91
  -1   2   2  915.96   12.65
  -1   2   2  969.94   12.07
  -1   2   2  913.99    9.34
  -1   2   2  960.46   13.81
  -1   2   3  348.83    7.39
  -1   2   3  340.88    8.45
  -1   2   3  343.83    8.24
  -1   2   3  354.82    9.35
  -1   2   3  354.25    8.19
  -1   2   3  370.04    8.90
  -1   2   3  355.11    7.12
  -1   2   3  357.65    8.76
  -1   2   4 1498.05   20.55
  -1   2   4 1509.52   19.52
  -1   2   4 1514.06   21.80
  -1   2   4 1469.31   21.33
  -1   2   4 1561.66   17.34
  -1   2   4 1569.69   19.58
  -1   2   4 1493.77   20.65
  -1   2   4 1540.65   19.09
  -1   2   4 1568.01   21.09
  -1   2   4 1511.35   17.37
  -1   2   5  707.90   16.30
  -1   2   5  683.15   16.07
  -1   2   5  638.58   12.95
  -1   2   5  631.78   12.29
  -1   2   5  652.47   14.93
  -1   2   5  622.73   11.85
  -1   2   5  652.43   14.98
  -1   2   5  685.86   14.09
  -1   2   5  661.55   13.46
  -1   2   5  656.45   14.44
  -1   2   5  620.29   14.40
  -1   2   5  672.52   15.82
  -1   2   5  639.06   13.45
  -1   2   6  498.95   12.17
  -1   2   6  519.45   13.61
  -1   2   6  493.62   12.23
  -1   2   6  498.66   14.36
  -1   2   6  492.82   13.98
  -1   2   6  523.60   14.60
  -1   2   6  546.88   15.02
  -1   2   6  530.12   15.32
  -1   2   6  515.52   14.52
  -1   2   6  479.24   13.22
  -1   2   6  512.76   15.26
  -1   2   6  526.92   13.67
  -1   2   6  518.19   14.69
  -1   2   7    9.85    2.27
  -1   2   7   14.99    2.72
  -1   2   7   14.01    2.67
  -1   2   7   11.23    2.43
  -1   2   7   14.69    2.69
  -1   2   7   14.26    2.54
  -1   2   7   13.18    2.36
  -1   2   7    9.84    2.00
  -1   2   7   10.58    2.12
  -1   2   7   12.77    2.62
  -1   2   7    9.53    2.14
  -1   2   8  289.56   12.05
  -1   2   8  291.92   11.90
  -1   2   8  288.84   10.38
  -1   2   8  289.00   12.05
  -1   2   8  295.14   11.94
  -1   2   8  272.65   11.30
  -1   2   8  287.10   12.06
  -1   2   8  283.50   11.09
  -1   2   8  277.96   10.60
  -1   2   8  299.81   11.04
  -1   2   8  278.15   11.13
  -1   2   8  282.45   11.88
  -1   2   9  318.25   10.66
  -1   2   9  332.07   10.28
  -1   2   9  331.05   12.07
  -1   2   9  342.90   11.87
  -1   2   9  303.93   11.41
  -1   2  10   41.82    3.38
  -1   2  10   40.34    3.49
  -1   3 -12  213.48    6.19
  -1   3 -12  206.76    6.38
  -1   3 -11  134.57    7.15
  -1   3 -11  131.81    7.30
  -1   3 -11  119.08    6.19
  -1   3 -11  127.64    6.68
  -1   3 -11  118.45    5.98
  -1   3 -10  256.08   11.51
  -1   3 -10  241.11   10.64
  -1   3 -10  248.95   10.86
  -1   3 -10  226.21   10.10
  -1   3 -10  238.49   10.33
  -1   3  -9  409.79   14.18
  -1   3  -9  420.32   14.43
  -1   3  -9  399.85   13.88
  -1   3  -9  418.91   14.93
  -1   3  -9  424.03   14.85
  -1   3  -9  422.92   15.55
  -1   3  -9  400.12   14.04
  -1   3  -9  414.46   15.24
  -1   3  -9  380.38   12.21
  -1   3  -8  769.58   19.81
  -1   3  -8  805.34   19.10
  -1   3  -8  754.03   20.48
  -1   3  -8  818.02   20.00
  -1   3  -8  779.70   20.28
  -1   3  -8  785.06   19.83
  -1   3  -8  797.55   17.76
  -1   3  -8  779.59   16.50
  -1   3  -8  775.09   18.93
  -1   3  -7  978.44   19.30
  -1   3  -7 1001.67   19.06
  -1   3  -7  988.28   18.05
  -1   3  -7  964.65   20.78
  -1   3  -7 1015.34   21.16
  -1   3  -7 1048.09   21.65
  -1   3  -7 1008.40   20.19
  -1   3  -6 1094.69   17.96
  -1   3  -6 1033.49   20.69
  -1   3  -6 1087.86   19.72
  -1   3  -6 1112.89   20.78
  -1   3  -6 1109.93   19.67
  -1   3  -6 1087.00   17.92
  -1   3  -6 1080.55   18.47
  -1   3  -5 1010.19   14.72
  -1   3  -5 1013.48   16.43
  -1   3  -5  998.53   12.92
  -1   3  -5 1043.82   16.65
  -1   3  -5 1025.70   15.91
  -1   3  -5 1053.91   15.78
  -1   3  -4  449.74    9.33
  -1   3  -4  461.97   11.21
  -1   3  -4  477.40    9.58
  -1   3  -4  459.05    6.96
  -1   3  -4  468.19    8.26
  -1   3  -3 1138.62   15.44
  -1   3  -3 1115.31   10.67
  -1   3  -3 1091.38    9.85
  -1   3  -3 1098.79   12.13
  -1   3  -3 1158.06   15.69
  -1   3  -3 1063.17    7.46
  -1   3  -2   27.80    2.09
  -1   3  -2   30.22    1.52
  -1   3  -2   26.33    0.78
  -1   3  -2   33.61    1.57
  -1   3  -2   30.47    2.30
  -1   3  -2   31.00    2.17
  -1   3  -1 3411.09   19.61
  -1   3  -1 3375.58   21.05
  -1   3   0 1595.99   14.04
  -1   3   0 1631.15   16.93
  -1   3   0 1581.73   12.75
  -1   3   0 1640.96   17.72
  -1   3   0 1522.72   15.88
  -1   3   1 3269.89   18.58
  -1   3   1 3402.75   24.69
  -1   3   1 3389.65   26.15
  -1   3   1 3473.21   27.08
  -1   3   2 1709.32   19.74
  -1   3   2 1600.29   15.80
  -1   3   2 1673.82   20.27
  -1   3   2 1650.80   20.86
  -1   3   2 1608.58   17.99
  -1   3   2 1683.37   21.15
  -1   3   3  235.47    7.19
  -1   3   3  247.96    8.88
  -1   3   3  237.60    8.72
  -1   3   3  245.14    8.07
  -1   3   3  261.31    9.21
  -1   3   3  232.03    7.16
  -1   3   4  263.20    8.26
  -1   3   4  253.15    9.18
  -1   3   4  261.58   10.24
  -1   3   4  287.37    8.79
  -1   3   4  295.16    9.21
  -1   3   4  281.40   10.43
  -1   3   4  277.96    9.68
  -1   3   4  283.83    9.88
  -1   3   4  292.10    9.48
  -1   3   4  303.11    9.82
  -1   3   5  500.42   13.55
  -1   3   5  503.90   13.57
  -1   3   5  505.76   12.12
  -1   3   5  494.89   13.28
  -1   3   5  484.94   13.41
  -1   3   5  506.47   12.11
  -1   3   5  518.54   13.64
  -1   3   5  526.52   14.49
  -1   3   5  520.59   13.70
  -1   3   6  904.44   20.37
  -1   3   6  898.74   19.52
  -1   3   6  907.17   18.04
  -1   3   6  916.88   21.67
  -1   3   6  925.45   20.10
  -1   3   6  921.23   22.21
  -1   3   6  908.98   19.00
  -1   3   6  925.26   19.67
  -1   3   6  899.45   19.12
  -1   3   6  916.85   20.16
  -1   3   7  232.81   10.67
  -1   3   7  244.80    9.16
  -1   3   7  254.86   10.26
  -1   3   7  231.82    9.86
  -1   3   7  252.96   11.77
  -1   3   7  232.25   10.22
  -1   3   7  246.46   11.33
  -1   3   7  241.86   10.63
  -1   3   7  226.28    9.61
  -1   3   8  130.50    7.68
  -1   3   8  130.05    7.40
  -1   3   8  135.61    6.92
  -1   3   8  131.89    6.94
  -1   3   8  130.04    6.84
  -1   3   8  121.52    7.40
  -1   3   8  136.88    7.63
  -1   3   9  129.96    6.22
  -1   3   9  122.38    5.31
  -1   3  10   21.38    1.98
  -1   3  10   22.02    1.99
  -1   4 -12  181.27    6.31
  -1   4 -12  167.12    5.54
  -1   4 -12  170.46    5.82
  -1   4 -11  182.37    8.44
  -1   4 -11  171.57    7.76
  -1   4 -10   99.64    6.90
  -1   4 -10   98.29    6.44
  -1   4 -10   99.57    6.72
  -1   4 -10   96.02    5.86
  -1   4  -9  188.84   10.10
  -1   4  -9  191.64   10.12
  -1   4  -9  206.93   11.09
  -1   4  -9  196.34    9.13
  -1   4  -9  191.27    8.41
  -1   4  -9  193.95   10.37
  -1   4  -8   45.02    4.46
  -1   4  -8   45.80    4.29
  -1   4  -8   46.27    4.85
  -1   4  -8   54.60    5.51
  -1   4  -7   40.01    4.14
  -1   4  -7   35.44    4.30
  -1   4  -7   46.33    4.99
  -1   4  -7   36.74    3.68
  -1   4  -7   40.41    3.91
  -1   4  -6  954.37   20.88
  -1   4  -6  950.16   17.84
  -1   4  -6  918.94   17.63
  -1   4  -5   45.29    4.15
  -1   4  -5   45.36    3.37
  -1   4  -5   44.14    3.38
  -1   4  -5   42.95    4.09
  -1   4  -4  694.87   14.51
  -1   4  -4  680.38   10.87
  -1   4  -4  718.08   14.87
  -1   4  -3 1883.07   22.16
  -1   4  -3 1930.94   23.04
  -1   4  -2   83.01    4.43
  -1   4  -2   87.51    4.19
  -1   4  -2   79.66    2.86
  -1   4  -2   81.18    4.17
  -1   4  -2   83.75    4.00
  -1   4  -1  337.52    7.59
  -1   4  -1  365.15    8.06
  -1   4  -1  367.90    9.93
  -1   4  -1  360.06    9.60
  -1   4  -1  346.18    8.40
  -1   4  -1  337.00    7.02
  -1   4   0  725.17   12.90
  -1   4   0  735.35   11.45
  -1   4   0  719.03   12.76
  -1   4   0  702.03   10.17
  -1   4   0  756.67   14.15
  -1   4   1 1732.71   22.23
  -1   4   1 1659.55   16.24
  -1   4   1 1659.98   20.38
  -1   4   1 1673.25   21.96
  -1   4   1 1708.05   21.79
  -1   4   2  390.21   11.63
  -1   4   2  364.16   10.04
  -1   4   2  371.26   11.41
  -1   4   2  380.98   11.04
  -1   4   3 1147.01   21.21
  -1   4   3 1166.86   20.44
  -1   4   3 1184.82   20.03
  -1   4   3 1105.24   18.82
  -1   4   3 1179.37   22.18
  -1   4   3 1182.21   22.26
  -1   4   3 1195.53   18.77
  -1   4   4  317.41   11.15
  -1   4   4  309.61   11.44
  -1   4   4  298.41    9.38
  -1   4   4  312.10   10.84
  -1   4   4  307.94   11.37
  -1   4   4  318.60   11.06
  -1   4   4  303.17   12.22
  -1   4   4  291.88   11.86
  -1   4   4  304.34   10.08
  -1   4   5  201.33    9.28
  -1   4   5  202.24    9.46
  -1   4   5  200.75    9.26
  -1   4   5  205.15    9.57
  -1   4   5  207.84    9.17
  -1   4   5  215.02   10.90
  -1   4   5  209.13    8.41
  -1   4   5  208.36    9.17
  -1   4   5  194.75    9.10
  -1   4   6  521.52   17.27
  -1   4   6  602.96   16.68
  -1   4   6  562.86   15.43
  -1   4   6  578.31   16.48
  -1   4   6  559.23   15.82
  -1   4   6  549.09   14.67
  -1   4   6  542.77   15.32
  -1   4   6  567.17   15.84
  -1   4   6  567.04   15.26
  -1   4   6  567.45   15.64
  -1   4   7  207.14   10.17
  -1   4   7  193.12    9.01
  -1   4   7  199.94    8.72
  -1   4   7  204.02    8.60
  -1   4   7  201.05    8.30
  -1   4   7  202.54    9.39
  -1   4   8  329.65   11.00
  -1   4   8  341.78   10.81
  -1   4   8  335.66   10.17
  -1   4   8  337.08   10.46
  -1   4   8  321.07    9.42
  -1   4   8  318.25    9.00
  -1   4   9   63.74    3.47
  -1   5 -12   44.34    2.82
  -1   5 -11   72.47    4.24
  -1   5 -11   83.97    5.27
  -1   5 -11   76.13    4.38
  -1   5 -11   73.04    4.82
  -1   5 -10    2.99    1.19
  -1   5 -10    5.14    1.32
  -1   5 -10    3.79    1.29
  -1   5 -10    2.41    1.13
  -1   5 -10    5.32    1.69
  -1   5 -10    4.84    1.43
  -1   5  -9  300.99   11.06
  -1   5  -9  296.03   11.49
  -1   5  -9  298.24   12.92
  -1   5  -9  292.81   12.64
  -1   5  -9  294.27   13.12
  -1   5  -9  288.89   11.47
  -1   5  -8  365.63   14.80
  -1   5  -8  350.55   14.74
  -1   5  -8  336.89   12.21
  -1   5  -8  338.39   12.49
  -1   5  -8  358.13   13.85
  -1   5  -8  337.56   14.04
  -1   5  -7  227.44    9.81
  -1   5  -7  252.07   12.13
  -1   5  -6   78.13    6.32
  -1   5  -6   82.36    6.57
  -1   5  -6   76.77    4.99
  -1   5  -6   71.10    5.29
  -1   5  -6   81.03    6.41
  -1   5  -5   34.36    3.85
  -1   5  -5   27.96    3.50
  -1   5  -4   70.55    5.24
  -1   5  -4   72.73    5.18
  -1   5  -4   66.69    4.16
  -1   5  -4   68.43    4.91
  -1   5  -3  559.75   14.42
  -1   5  -3  607.78   13.84
  -1   5  -3  605.25   12.55
  -1   5  -3  604.53   11.93
  -1   5  -3  619.11   13.23
  -1   5  -3  616.72   14.45
  -1   5  -2  402.80   10.47
  -1   5  -2  395.82   10.62
  -1   5  -2  377.21   10.52
  -1   5  -2  380.55    9.35
  -1   5  -2  396.66   10.81
  -1   5  -2  390.42   11.68
  -1   5  -1   65.67    4.69
  -1   5  -1   64.55    4.13
  -1   5  -1   57.80    3.68
  -1   5  -1   55.68    4.44
  -1   5  -1   65.18    4.68
  -1   5  -1   67.22    3.93
  -1   5   0  204.51    7.95
  -1   5   0  215.74    9.00
  -1   5   0  221.65    8.64
  -1   5   0  223.63    8.71
  -1   5   0  215.19    7.11
  -1   5   0  213.42    8.08
  -1   5   0  205.87    6.24
  -1   5   0  231.09    8.94
  -1   5   1  362.24   10.82
  -1   5   1  386.59   11.63
  -1   5   1  377.77   11.86
  -1   5   1  379.76   12.58
  -1   5   1  390.78   11.47
  -1   5   1  392.34   12.23
  -1   5   1  397.09   11.92
  -1   5   2   10.22    1.94
  -1   5   2   12.11    2.10
  -1   5   2   14.28    2.36
  -1   5   2   11.96    2.37
  -1   5   2   11.19    1.89
  -1   5   2   15.33    2.64
  -1   5   2   10.33    2.10
  -1   5   3  104.40    6.33
  -1   5   3  103.73    6.21
  -1   5   3  107.40    6.69
  -1   5   3  110.72    7.64
  -1   5   3  112.70    7.39
  -1   5   3  103.27    6.51
  -1   5   3  105.65    6.71
  -1   5   3   99.19    6.59
  -1   5   3  111.05    7.54
  -1   5   4  366.44   12.12
  -1   5   4  369.63   11.70
  -1   5   4  376.22   12.99
  -1   5   4  378.56   14.66
  -1   5   4  403.46   13.04
  -1   5   4  376.96   14.75
  -1   5   4  381.38   13.09
  -1   5   4  384.10   13.74
  -1   5   4  360.32   12.72
  -1   5   4  388.88   13.47
  -1   5   5  460.22   13.54
  -1   5   5  448.05   14.20
  -1   5   5  466.71   14.20
  -1   5   5  457.94   16.13
  -1   5   5  488.56   14.60
  -1   5   5  470.44   13.83
  -1   5   5  471.85   16.64
  -1   5   5  429.78   13.92
  -1   5   5  471.93   14.33
  -1   5   5  458.86   14.43
  -1   5   6  174.06    8.48
  -1   5   6  188.94    8.28
  -1   5   6  164.24    7.98
  -1   5   6  178.06    8.55
  -1   5   6  169.58    8.13
  -1   5   6  167.15    7.78
  -1   5   7    0.42    0.63
  -1   5   7    1.13    0.71
  -1   5   7    1.04    0.77
  -1   5   7    1.53    0.79
  -1   5   7    1.97    0.80
  -1   5   8  172.85    5.81
  -1   5   8  138.55    4.29
  -1   6 -12   71.61    3.30
  -1   6 -11   73.56    4.24
  -1   6 -11   76.47    4.61
  -1   6 -11   76.40    5.06
  -1   6 -10  146.60    7.82
  -1   6 -10  134.85    7.02
  -1   6 -10  141.78    7.00
  -1   6 -10  135.66    7.02
  -1   6 -10  133.96    6.61
  -1   6  -9  108.53    6.95
  -1   6  -9   98.88    6.48
  -1   6  -9  116.09    8.10
  -1   6  -9  113.12    8.19
  -1   6  -8  134.93    8.07
  -1   6  -8  151.74    8.40
  -1   6  -8  132.67    9.07
  -1   6  -7  251.85   12.38
  -1   6  -7  229.07   11.91
  -1   6  -7  229.41   10.41
  -1   6  -7  216.59    8.89
  -1   6  -7  234.30   11.89
  -1   6  -6  287.76   12.42
  -1   6  -6  293.25   13.02
  -1   6  -6  285.94   10.66
  -1   6  -6  278.99   11.18
  -1   6  -6  289.26   12.60
  -1   6  -5   75.10    5.90
  -1   6  -5   73.57    6.19
  -1   6  -5   67.88    5.95
  -1   6  -5   71.76    5.97
  -1   6  -4  175.03    8.25
  -1   6  -4  200.95    9.84
  -1   6  -4  189.18    8.97
  -1   6  -4  183.78    8.01
  -1   6  -4  175.38    8.97
  -1   6  -3  186.80    9.17
  -1   6  -3  166.48    7.89
  -1   6  -3  177.54    7.55
  -1   6  -3  170.88    7.76
  -1   6  -3  182.20    8.31
  -1   6  -3  194.25    9.42
  -1   6  -3  176.84    8.42
  -1   6  -3  182.07    7.71
  -1   6  -2  136.15    7.37
  -1   6  -2  123.08    7.30
  -1   6  -2  128.86    6.85
  -1   6  -2  133.57    6.57
  -1   6  -2  132.66    7.11
  -1   6  -1  743.28   17.56
  -1   6  -1  710.98   13.89
  -1   6  -1  728.84   18.04
  -1   6  -1  747.82   17.78
  -1   6  -1  761.44   15.73
  -1   6  -1  773.64   18.44
  -1   6   0  369.51   11.87
  -1   6   0  391.45   12.73
  -1   6   0  343.89    9.86
  -1   6   0  363.33   12.24
  -1   6   0  368.33   12.54
  -1   6   0  374.87   11.56
  -1   6   0  363.14   11.89
  -1   6   0  373.67   13.47
  -1   6   0  344.97   11.53
  -1   6   1  193.49    9.45
  -1   6   1  205.43    8.76
  -1   6   1  194.31    8.98
  -1   6   1  219.35    9.56
  -1   6   1  198.17    9.41
  -1   6   1  196.47    8.10
  -1   6   1  197.53    9.62
  -1   6   1  203.71   10.33
  -1   6   1  206.34    8.98
  -1   6   2  331.89   11.79
  -1   6   2  314.38   11.65
  -1   6   2  323.59   12.08
  -1   6   2  318.11   12.97
  -1   6   2  321.95   10.65
  -1   6   2  322.28   11.37
  -1   6   2  328.85   13.17
  -1   6   3   42.86    4.17
  -1   6   3   48.02    4.65
  -1   6   3   49.37    5.23
  -1   6   3   45.03    4.46
  -1   6   3   43.18    5.04
  -1   6   3   45.71    4.68
  -1   6   3   49.02    5.33
  -1   6   3   43.76    4.51
  -1   6   3   49.98    4.88
  -1   6   4   26.37    3.44
  -1   6   4   23.90    3.27
  -1   6   4   19.50    2.85
  -1   6   4   25.26    3.14
  -1   6   4   24.27    3.17
  -1   6   4   26.65    3.12
  -1   6   4   29.32    3.44
  -1   6   4   30.90    4.22
  -1   6   4   28.91    3.78
  -1   6   4   28.12    3.91
  -1   6   5   92.83    6.06
  -1   6   5   97.09    5.78
  -1   6   5   91.19    5.64
  -1   6   5   94.01    6.83
  -1   6   5   89.21    5.83
  -1   6   5   91.27    5.48
  -1   6   5   96.07    6.42
  -1   6   5  101.39    6.16
  -1   6   6   29.45    2.77
  -1   6   6   24.42    2.72
  -1   6   6   24.38    3.06
  -1   6   6   23.82    2.59
  -1   6   6   24.12    2.45
  -1   6   7   55.53    2.79
  -1   7 -11  123.78    5.33
  -1   7 -10   70.65    4.79
  -1   7 -10   73.03    5.17
  -1   7 -10   66.30    4.44
  -1   7  -9  184.99    8.58
  -1   7  -9  184.59    8.74
  -1   7  -9  179.86    9.75
  -1   7  -9  188.65    9.23
  -1   7  -8  302.91   12.14
  -1   7  -8  305.41   11.92
  -1   7  -8  298.01   11.79
  -1   7  -8  307.47   13.54
  -1   7  -8  298.79   12.94
  -1   7  -8  321.97   13.68
  -1   7  -7  146.21    9.21
  -1   7  -7  160.88    8.61
  -1   7  -7  164.03    9.65
  -1   7  -7  163.07    9.94
  -1   7  -7  167.51   10.15
  -1   7  -7  155.72    9.59
  -1   7  -7  144.18    7.73
  -1   7  -7  155.24    8.71
  -1   7  -6  160.95    9.21
  -1   7  -6  142.02    9.03
  -1   7  -6  156.19    9.49
  -1   7  -6  157.86    8.57
  -1   7  -6  153.67    9.61
  -1   7  -6  144.37    9.24
  -1   7  -5   95.95    7.28
  -1   7  -5   86.53    6.35
  -1   7  -5   86.71    5.78
  -1   7  -5  100.18    6.99
  -1   7  -5   85.96    6.73
  -1   7  -5  106.93    7.65
  -1   7  -4  409.65   12.74
  -1   7  -4  414.71   13.49
  -1   7  -4  413.92   14.75
  -1   7  -4  406.80   13.73
  -1   7  -4  395.70   12.12
  -1   7  -4  406.68   14.25
  -1   7  -3  667.25   17.41
  -1   7  -3  717.38   19.28
  -1   7  -3  653.74   18.04
  -1   7  -3  707.67   18.35
  -1   7  -3  663.12   16.52
  -1   7  -3  688.52   18.80
  -1   7  -3  670.91   17.10
  -1   7  -3  663.58   16.51
  -1   7  -2  163.28    9.02
  -1   7  -2  156.79    7.97
  -1   7  -2  158.35    8.87
  -1   7  -2  164.74    9.03
  -1   7  -2  169.22    9.34
  -1   7  -2  147.89    8.34
  -1   7  -2  178.66    9.11
  -1   7  -1  880.12   19.78
  -1   7  -1  899.59   22.13
  -1   7  -1  864.06   19.03
  -1   7  -1  874.90   21.91
  -1   7  -1  887.27   20.68
  -1   7  -1  895.43   21.71
  -1   7   0  246.74   10.40
  -1   7   0  247.89   10.22
  -1   7   0  232.98    9.42
  -1   7   0  256.59   12.23
  -1   7   0  233.72   10.47
  -1   7   0  235.62   11.57
  -1   7   0  240.34   10.14
  -1   7   1  204.07    8.89
  -1   7   1  196.90    9.45
  -1   7   1  208.07    9.49
  -1   7   1  206.07    9.23
  -1   7   1  213.62   10.73
  -1   7   1  208.75   10.22
  -1   7   1  211.55   11.32
  -1   7   1  185.58    9.49
  -1   7   1  201.89   10.70
  -1   7   2   16.63    3.19
  -1   7   2   20.71    2.96
  -1   7   2   20.51    2.88
  -1   7   2   18.12    2.75
  -1   7   2   21.62    3.29
  -1   7   2   16.40    3.00
  -1   7   2   22.53    3.16
  -1   7   2   20.52    3.13
  -1   7   3  102.46    6.58
  -1   7   3  105.29    6.01
  -1   7   3  104.57    6.41
  -1   7   3  102.93    6.04
  -1   7   3  106.23    7.17
  -1   7   3  109.38    7.56
  -1   7   3  103.68    6.53
  -1   7   3  111.89    7.53
  -1   7   4    0.17    0.50
  -1   7   4    0.74    0.56
  -1   7   4    0.30    0.49
  -1   7   4    0.18    0.48
  -1   7   4    0.23    0.44
  -1   7   4    1.24    0.83
  -1   7   4    0.44    0.72
  -1   7   5   24.10    2.82
  -1   7   5   23.30    2.41
  -1   7   5   26.78    2.57
  -1   7   5   23.98    2.30
  -1   7   6  152.61    4.37
  -1   8 -11   56.36    2.88
  -1   8 -10  144.67    6.03
  -1   8  -9   12.81    2.13
  -1   8  -8   50.56    4.59
  -1   8  -8   55.44    4.74
  -1   8  -7   77.51    6.45
  -1   8  -7   79.79    6.58
  -1   8  -7   84.14    5.86
  -1   8  -6   51.77    5.33
  -1   8  -6   51.04    5.33
  -1   8  -6   44.41    4.63
  -1   8  -6   51.52    4.93
  -1   8  -5  135.64    8.13
  -1   8  -5  148.39    8.75
  -1   8  -5  150.92    8.84
  -1   8  -5  143.46    8.23
  -1   8  -5  134.82    8.68
  -1   8  -5  159.38    9.16
  -1   8  -5  151.50    8.69
  -1   8  -4  512.76   15.68
  -1   8  -4  545.60   17.13
  -1   8  -4  546.16   16.02
  -1   8  -4  522.80   14.95
  -1   8  -4  557.48   16.94
  -1   8  -4  520.31   15.80
  -1   8  -3   95.93    6.64
  -1   8  -3   88.03    6.68
  -1   8  -3   94.64    6.63
  -1   8  -3   95.18    7.08
  -1   8  -3   94.04    6.39
  -1   8  -3   93.24    7.03
  -1   8  -3   84.05    6.04
  -1   8  -2  244.04   11.13
  -1   8  -2  266.23   10.79
  -1   8  -2  267.19   10.83
  -1   8  -2  248.28   11.37
  -1   8  -2  255.87   10.57
  -1   8  -2  274.76   12.23
  -1   8  -2  250.36   11.12
  -1   8  -2  259.22   11.34
  -1   8  -1   88.94    5.88
  -1   8  -1   93.25    6.37
  -1   8  -1   88.75    6.10
  -1   8  -1   92.40    6.14
  -1   8  -1   91.79    6.63
  -1   8  -1  101.04    7.48
  -1   8  -1  104.08    7.62
  -1   8  -1   99.73    7.30
  -1   8   0  239.21   10.08
  -1   8   0  223.67    9.17
  -1   8   0  239.86   11.63
  -1   8   0  238.07   10.20
  -1   8   0  230.28    9.37
  -1   8   0  225.68   11.08
  -1   8   1    9.79    1.89
  -1   8   1    6.56    1.76
  -1   8   1    7.72    2.13
  -1   8   1    8.65    1.90
  -1   8   1    6.32    1.82
  -1   8   1    7.66    2.03
  -1   8   2  119.96    6.74
  -1   8   2  121.23    5.75
  -1   8   2  129.37    7.71
  -1   8   2  133.03    6.69
  -1   8   2  121.18    6.58
  -1   8   3  107.27    4.62
  -1   8   3  113.35    6.31
  -1   8   3  113.68    5.36
  -1   8   3  106.80    5.42
  -1   8   4   90.99    3.74
  -1   8   4  103.22    4.24
  -1   8   4  100.71    4.30
  -1   9 -10  101.10    3.94
  -1   9  -9   20.76    2.35
  -1   9  -8   62.27    4.25
  -1   9  -8   66.18    4.74
  -1   9  -7  146.96    6.99
  -1   9  -7  140.20    6.80
  -1   9  -7  145.62    7.24
  -1   9  -7  149.43    7.43
  -1   9  -6   82.22    5.75
  -1   9  -6   89.82    5.87
  -1   9  -6   93.80    5.86
  -1   9  -5  129.95    7.62
  -1   9  -5  134.97    7.25
  -1   9  -5  129.31    6.58
  -1   9  -4  137.57    8.02
  -1   9  -4  130.56    6.96
  -1   9  -4  138.29    7.48
  -1   9  -3   85.05    5.50
  -1   9  -3   80.83    6.04
  -1   9  -3   75.84    5.79
  -1   9  -3   81.88    5.83
  -1   9  -3   79.60    5.42
  -1   9  -3   78.07    5.99
  -1   9  -2   30.44    3.63
  -1   9  -2   30.75    3.65
  -1   9  -2   27.07    3.20
  -1   9  -2   33.49    3.72
  -1   9  -2   25.67    3.50
  -1   9  -2   28.02    2.96
  -1   9  -2   26.12    2.93
  -1   9  -1   83.51    6.04
  -1   9  -1   76.15    5.22
  -1   9  -1   81.38    5.07
  -1   9  -1   91.31    6.38
  -1   9  -1   79.99    5.86
  -1   9  -1   83.96    4.91
  -1   9   0  142.24    5.84
  -1   9   0  144.02    6.71
  -1   9   0  133.12    7.27
  -1   9   0  136.91    7.46
  -1   9   1   45.99    3.40
  -1   9   1   44.51    2.76
  -1   9   1   53.31    4.25
  -1   9   1   44.60    3.62
  -1   9   2    9.60    1.29
  -1   9   2   11.30    1.47
  -1  10  -8    2.75    0.72
  -1  10  -8    3.19    0.79
  -1  10  -7   96.67    3.57
  -1  10  -7  135.66    5.37
  -1  10  -6   20.15    2.21
  -1  10  -6   16.80    2.16
  -1  10  -6   18.30    1.82
  -1  10  -5  278.22    7.19
  -1  10  -5  276.84    9.08
  -1  10  -5  289.58    8.90
  -1  10  -5  279.80    9.53
  -1  10  -5  275.50    8.08
  -1  10  -4   12.47    1.63
  -1  10  -4   12.78    1.88
  -1  10  -4   13.72    1.62
  -1  10  -3   80.43    3.69
  -1  10  -3   80.44    4.76
  -1  10  -3   82.79    5.04
  -1  10  -3   85.34    4.51
  -1  10  -2   25.92    2.38
  -1  10  -2   19.76    1.64
  -1  10  -2   23.68    2.36
  -1  10  -1    8.58    1.26
  -1  10  -1    7.78    1.24
  -1  10   0  192.22    4.84
  -1  10   0  193.03    4.82
   0 -10   1  217.79    6.42
   0 -10   2   81.65    4.20
   0 -10   2   70.41    3.90
   0 -10   2   76.12    4.15
   0 -10   2   76.08    3.53
   0 -10   3   32.85    3.10
   0 -10   3   32.94    2.86
   0 -10   3   29.76    2.98
   0 -10   4  122.53    5.07
   0 -10   4  142.49    6.84
   0 -10   4  140.02    6.77
   0 -10   5   96.92    5.23
   0 -10   6  151.95    6.50
   0 -10   6  143.74    6.47
   0 -10   6  147.50    6.67
   0 -10   6  133.75    5.93
   0 -10   7   13.65    1.48
   0 -10   7   17.96    2.17
   0 -10   7   18.29    2.27
   0 -10   8    2.16    0.74
   0  -9  -2   68.46    3.40
   0  -9  -1  123.42    5.92
   0  -9   0  107.79    4.93
   0  -9   1  618.67   15.86
   0  -9   1  625.13   14.93
   0  -9   1  601.04   15.41
   0  -9   1  620.50   13.96
   0  -9   1  613.18   15.79
   0  -9   2  119.39    7.07
   0  -9   2  139.34    7.71
   0  -9   2  138.95    7.85
   0  -9   2  127.21    7.36
   0  -9   3  167.36    8.25
   0  -9   3  154.30    7.99
   0  -9   3  160.61    7.97
   0  -9   3  167.64    9.20
   0  -9   3  143.40    7.40
   0  -9   4    3.66    1.27
   0  -9   4    5.57    1.90
   0  -9   4    3.69    1.39
   0  -9   4    4.64    1.52
   0  -9   5   27.07    3.62
   0  -9   5   26.74    3.68
   0  -9   5   26.67    3.12
   0  -9   6  131.20    7.70
   0  -9   6  146.45    8.54
   0  -9   6  130.69    7.99
   0  -9   6  138.45    6.84
   0  -9   6  144.67    7.63
   0  -9   7  223.22   10.01
   0  -9   7  228.70    9.15
   0  -9   7  223.60    8.89
   0  -9   7  222.48   10.26
   0  -9   8  324.41   11.15
   0  -9   8  309.79   11.36
   0  -9   8  300.14   10.00
   0  -9   9  100.45    5.30
   0  -9   9  108.28    5.83
   0  -9   9   99.76    5.25
   0  -9  10   31.70    2.57
   0  -9  10   27.58    2.19
   0  -9  10   25.86    2.25
   0  -8  -4  341.35    8.15
   0  -8  -3   46.51    2.96
   0  -8  -3   47.32    3.57
   0  -8  -2  247.25    9.80
   0  -8  -2  248.86    9.80
   0  -8  -2  233.53    9.32
   0  -8  -1  157.17    8.08
   0  -8  -1  158.27    8.66
   0  -8  -1  156.29    8.57
   0  -8  -1  154.74    8.58
   0  -8   0  612.02   15.57
   0  -8   0  634.58   16.44
   0  -8   0  628.65   16.25
   0  -8   0  655.07   18.48
   0  -8   1  264.64   11.60
   0  -8   1  243.09   11.47
   0  -8   1  252.12   11.66
   0  -8   1  245.18   11.42
   0  -8   1  261.34   11.59
   0  -8   2  460.29   15.20
   0  -8   2  472.16   15.83
   0  -8   2  468.13   16.38
   0  -8   2  469.33   14.45
   0  -8   2  475.86   15.72
   0  -8   2  490.55   15.94
   0  -8   2  483.54   16.70
   0  -8   2  452.51   14.21
   0  -8   3  897.63   23.24
   0  -8   3  909.24   21.73
   0  -8   3  862.72   22.80
   0  -8   3  909.34   21.11
   0  -8   3  896.22   21.37
   0  -8   3  891.83   20.62
   0  -8   3  913.71   20.87
   0  -8   4  367.97   12.59
   0  -8   4  386.16   14.66
   0  -8   4  386.20   12.64
   0  -8   4  397.52   15.23
   0  -8   4  418.27   13.58
   0  -8   4  412.71   13.59
   0  -8   5   50.59    5.00
   0  -8   5   47.04    5.35
   0  -8   5   45.45    4.06
   0  -8   5   50.20    5.39
   0  -8   5   51.35    5.48
   0  -8   5   50.13    5.60
   0  -8   5   49.45    4.45
   0  -8   6  113.58    8.35
   0  -8   6  109.17    7.61
   0  -8   6  108.54    7.61
   0  -8   6  105.68    7.95
   0  -8   6  106.43    6.94
   0  -8   6  102.08    6.24
   0  -8   7  336.82   13.55
   0  -8   7  311.46   11.31
   0  -8   7  337.50   14.42
   0  -8   7  353.36   12.58
   0  -8   7  324.88   12.98
   0  -8   8  653.17   14.59
   0  -8   8  652.97   18.18
   0  -8   8  691.29   19.14
   0  -8   9  169.97    7.58
   0  -8   9  190.82    9.53
   0  -8   9  173.32    7.73
   0  -8   9  177.48    8.98
   0  -8   9  178.54    9.00
   0  -8   9  185.96    8.40
   0  -8  10   42.33    3.95
   0  -8  10   37.28    3.18
   0  -8  10   39.06    3.20
   0  -8  10   41.67    3.63
   0  -8  10   42.33    3.89
   0  -8  11   24.31    2.12
   0  -8  11   25.37    2.40
   0  -7  -5    2.08    0.88
   0  -7  -4   73.11    5.48
   0  -7  -4   72.81    4.78
   0  -7  -3  228.21   10.54
   0  -7  -3  220.21   10.96
   0  -7  -3  229.76   11.16
   0  -7  -3  207.83    9.62
   0  -7  -3  229.41   10.11
   0  -7  -2  227.96   10.93
   0  -7  -2  237.45   11.14
   0  -7  -2  242.55   12.10
   0  -7  -2  266.18   12.74
   0  -7  -2  241.29   11.24
   0  -7  -2  250.27   11.40
   0  -7  -1  609.13   18.20
   0  -7  -1  607.39   15.71
   0  -7  -1  588.05   17.80
   0  -7  -1  631.01   17.79
   0  -7  -1  604.32   19.27
   0  -7  -1  592.16   17.96
   0  -7  -1  615.86   19.77
   0  -7  -1  628.27   16.25
   0  -7  -1  594.75   15.30
   0  -7   0   64.55    5.72
   0  -7   0   64.60    5.50
   0  -7   0   62.33    4.84
   0  -7   0   67.85    5.79
   0  -7   0   71.33    6.69
   0  -7   1   98.77    7.27
   0  -7   1  111.86    8.15
   0  -7   1  103.63    7.39
   0  -7   1  105.61    6.74
   0  -7   1   98.79    7.11
   0  -7   1  110.87    7.78
   0  -7   2   31.23    3.98
   0  -7   2   30.86    3.92
   0  -7   2   30.26    4.21
   0  -7   2   26.98    3.92
   0  -7   2   27.25    3.66
   0  -7   2   31.72    3.96
   0  -7   2   34.17    4.16
   0  -7   3  474.87   15.77
   0  -7   3  481.43   14.89
   0  -7   3  472.19   14.68
   0  -7   3  483.64   14.97
   0  -7   3  484.40   16.25
   0  -7   3  457.82   16.34
   0  -7   3  459.42   14.71
   0  -7   3  461.64   15.59
   0  -7   3  478.13   13.04
   0  -7   4  231.43   10.57
   0  -7   4  234.45   10.82
   0  -7   4  247.40    9.79
   0  -7   4  231.75   11.50
   0  -7   4  249.73   10.31
   0  -7   4  232.77    9.45
   0  -7   4  242.18   11.81
   0  -7   4  239.32   11.78
   0  -7   4  234.09    9.96
   0  -7   5  348.02   11.68
   0  -7   5  355.10   14.64
   0  -7   5  328.78   13.25
   0  -7   5  357.03   12.06
   0  -7   5  324.03   12.60
   0  -7   5  360.52   14.15
   0  -7   5  352.67   14.57
   0  -7   6  134.99    9.32
   0  -7   6  126.31    8.59
   0  -7   6  129.14    7.46
   0  -7   6  125.26    7.92
   0  -7   6  132.87    8.25
   0  -7   6  121.11    7.70
   0  -7   7  314.58   12.42
   0  -7   7  309.99   13.85
   0  -7   7  316.44   11.89
   0  -7   7  304.48   11.87
   0  -7   7  310.69   11.81
   0  -7   7  340.99   13.98
   0  -7   7  299.26   11.46
   0  -7   8  183.49    8.60
   0  -7   8  209.09   10.47
   0  -7   8  215.46   11.52
   0  -7   8  187.31   10.88
   0  -7   8  195.71   10.15
   0  -7   9   98.75    7.07
   0  -7   9  101.93    7.33
   0  -7   9   96.38    7.58
   0  -7   9   89.64    6.17
   0  -7  10   72.33    5.32
   0  -7  10   69.43    5.88
   0  -7  10   75.71    5.73
   0  -7  11  199.86    8.35
   0  -7  11  204.03    8.00
   0  -7  12   56.14    2.93
   0  -7  12   50.01    2.87
   0  -6  -7   95.95    4.14
   0  -6  -6  121.68    6.49
   0  -6  -5   59.52    5.24
   0  -6  -5   51.26    4.03
   0  -6  -5   54.17    4.75
   0  -6  -5   56.62    4.79
   0  -6  -5   53.94    5.33
   0  -6  -4   92.22    6.88
   0  -6  -4   86.28    7.36
   0  -6  -4   97.55    6.60
   0  -6  -4   96.44    7.23
   0  -6  -4   84.19    6.11
   0  -6  -4   91.76    6.57
   0  -6  -3  100.52    7.53
   0  -6  -3  106.53    8.37
   0  -6  -3  102.52    7.27
   0  -6  -3  105.43    6.86
   0  -6  -3  107.76    7.12
   0  -6  -3   96.19    7.04
   0  -6  -2    9.27    2.31
   0  -6  -2   13.09    2.71
   0  -6  -2    6.16    2.09
   0  -6  -2    9.12    2.29
   0  -6  -2    5.91    1.66
   0  -6  -2    7.00    2.01
   0  -6  -2    7.23    2.00
   0  -6  -2    7.21    1.78
   0  -6  -1  170.38    9.39
   0  -6  -1  177.16    9.38
   0  -6  -1  162.25    8.26
   0  -6  -1  171.45    9.35
   0  -6  -1  155.15    9.70
   0  -6  -1  166.86    8.97
   0  -6  -1  170.51    9.34
   0  -6  -1  180.04    8.74
   0  -6  -1  175.26    8.16
   0  -6   0  116.79    8.22
   0  -6   0  111.85    7.77
   0  -6   0  142.75    8.01
   0  -6   0  115.06    7.00
   0  -6   0  121.31    7.15
   0  -6   1  271.77   10.51
   0  -6   1  281.50   11.22
   0  -6   1  270.08   10.76
   0  -6   1  274.52   10.02
   0  -6   1  288.48   10.23
   0  -6   1  274.34    9.29
   0  -6   1  280.61   11.49
   0  -6   1  292.87   12.46
   0  -6   1  279.39   11.05
   0  -6   2  233.86    9.66
   0  -6   2  253.08   11.03
   0  -6   2  261.64   10.63
   0  -6   2  247.60   10.13
   0  -6   2  252.89   10.03
   0  -6   2  237.15    8.46
   0  -6   2  246.07    9.96
   0  -6   2  266.30    9.30
   0  -6   2  251.30    8.48
   0  -6   2  245.44   10.92
   0  -6   3  372.57   12.94
   0  -6   3  403.66   11.32
   0  -6   3  379.44   12.66
   0  -6   3  388.10   12.22
   0  -6   3  376.38   11.79
   0  -6   3  386.88   13.30
   0  -6   3  389.28   12.11
   0  -6   3  394.21   12.17
   0  -6   3  368.59   12.25
   0  -6   3  396.12   11.64
   0  -6   3  346.66   11.97
   0  -6   4  402.91   13.70
   0  -6   4  417.28   12.54
   0  -6   4  469.10   15.21
   0  -6   4  425.27   12.05
   0  -6   4  443.48   14.56
   0  -6   4  426.73   13.46
   0  -6   4  435.32   12.53
   0  -6   4  406.79   12.13
   0  -6   5   -0.20    0.77
   0  -6   5    0.18    0.43
   0  -6   5   -0.21    0.39
   0  -6   5    0.25    0.66
   0  -6   5    3.77    1.37
   0  -6   5   -0.27    0.63
   0  -6   5    0.95    0.78
   0  -6   5    3.46    1.63
   0  -6   6  295.84   10.44
   0  -6   6  297.50   11.42
   0  -6   6  296.75    9.37
   0  -6   6  290.68   12.97
   0  -6   6  314.15   11.39
   0  -6   6  309.21   11.97
   0  -6   7  125.70    7.06
   0  -6   7  142.13    8.66
   0  -6   7  131.48    6.85
   0  -6   7  133.57    7.80
   0  -6   7  123.78    8.86
   0  -6   7  115.03    6.60
   0  -6   7  126.64    7.67
   0  -6   8   83.00    5.94
   0  -6   8   71.81    5.39
   0  -6   8   84.55    7.18
   0  -6   8   82.40    7.51
   0  -6   8   90.98    6.70
   0  -6   9  113.72    6.89
   0  -6   9  107.92    7.95
   0  -6   9  118.36    8.81
   0  -6   9  119.82    7.99
   0  -6  10  184.20    9.80
   0  -6  10  173.89    8.21
   0  -6  10  175.21   10.01
   0  -6  11  175.47    8.37
   0  -6  12    6.16    1.27
   0  -5  -8  153.65    5.46
   0  -5  -7   68.44    5.03
   0  -5  -7   71.79    5.29
   0  -5  -7   76.51    5.17
   0  -5  -6  203.44    9.77
   0  -5  -6  211.97   10.08
   0  -5  -6  204.53   10.77
   0  -5  -6  207.26   10.12
   0  -5  -6  208.30    9.65
   0  -5  -5   55.96    5.56
   0  -5  -5   43.94    5.09
   0  -5  -5   55.91    6.11
   0  -5  -5   49.22    4.53
   0  -5  -5   49.90    5.06
   0  -5  -5   50.32    5.26
   0  -5  -4   42.49    4.64
   0  -5  -4   41.01    4.72
   0  -5  -4   40.32    4.73
   0  -5  -4   35.90    4.14
   0  -5  -4   34.84    4.27
   0  -5  -4   38.33    4.27
   0  -5  -4   38.80    4.90
   0  -5  -4   34.54    4.87
   0  -5  -4   39.18    4.32
   0  -5  -3   87.90    6.27
   0  -5  -3   85.55    6.47
   0  -5  -3   95.22    6.78
   0  -5  -3  100.27    6.91
   0  -5  -3  102.58    6.97
   0  -5  -3   90.64    7.12
   0  -5  -3   96.52    7.75
   0  -5  -3   88.90    6.27
   0  -5  -3   97.13    6.42
   0  -5  -2  186.55    8.21
   0  -5  -2  189.99    8.39
   0  -5  -2  190.62    9.24
   0  -5  -2  192.02    9.27
   0  -5  -2  179.31    8.98
   0  -5  -2  193.37    9.33
   0  -5  -2  186.88    9.20
   0  -5  -2  181.65    7.72
   0  -5  -2  192.04    9.80
   0  -5  -2  188.25   10.20
   0  -5  -1  447.34   13.51
   0  -5  -1  470.51   15.08
   0  -5  -1  432.82   13.72
   0  -5  -1  445.62   13.35
   0  -5  -1  456.20   11.48
   0  -5  -1  459.93   13.48
   0  -5  -1  439.72   11.03
   0  -5  -1  439.31   12.93
   0  -5   0   96.28    5.63
   0  -5   0   94.13    5.10
   0  -5   0   94.45    5.98
   0  -5   0   97.68    6.51
   0  -5   1  398.94   10.40
   0  -5   1  400.30    9.56
   0  -5   1  422.85   13.21
   0  -5   1  393.98   12.19
   0  -5   2  219.75    7.39
   0  -5   2  232.13    9.31
   0  -5   2  218.77    7.76
   0  -5   3  232.80    7.92
   0  -5   3  217.99    8.80
   0  -5   3  225.43    8.11
   0  -5   4  208.05    7.99
   0  -5   4  191.08    6.21
   0  -5   4  199.51    7.81
   0  -5   4  198.34    5.28
   0  -5   5   56.33    3.80
   0  -5   5   57.33    5.07
   0  -5   5   59.74    3.58
   0  -5   5   56.11    4.38
   0  -5   5   60.96    4.91
   0  -5   6   64.54    4.73
   0  -5   6   71.33    5.75
   0  -5   6   73.09    5.22
   0  -5   6   66.30    4.55
   0  -5   6   76.09    6.29
   0  -5   6   70.52    4.49
   0  -5   6   62.87    5.21
   0  -5   6   61.27    4.70
   0  -5   7  116.17    7.29
   0  -5   7  118.02    7.61
   0  -5   7  113.33    6.94
   0  -5   7  118.34    8.45
   0  -5   7  101.80    6.82
   0  -5   7  114.30    7.84
   0  -5   7  118.88    6.68
   0  -5   8  241.01   10.18
   0  -5   8  237.33   10.11
   0  -5   8  221.25   11.29
   0  -5   8  247.26   12.72
   0  -5   9  254.30   10.89
   0  -5   9  259.19   13.08
   0  -5   9  243.70   10.93
   0  -5  10  225.01   10.10
   0  -5  10  224.73   11.09
   0  -5  10  215.29    9.85
   0  -5  11  211.80    8.26
   0  -5  11  214.82   10.05
   0  -5  12   19.45    2.27
   0  -5  12   21.00    2.40
   0  -4  -9  192.80    5.72
   0  -4  -8    4.21    1.34
   0  -4  -8    3.69    1.12
   0  -4  -8    2.71    1.11
   0  -4  -8    3.55    1.34
   0  -4  -7   59.93    5.30
   0  -4  -7   52.29    5.21
   0  -4  -7   59.25    5.76
   0  -4  -7   49.09    5.05
   0  -4  -6  524.77   18.46
   0  -4  -6  562.12   18.32
   0  -4  -6  526.77   16.11
   0  -4  -6  541.38   17.73
   0  -4  -6  569.63   17.39
   0  -4  -6  549.10   17.10
   0  -4  -6  553.61   18.05
   0  -4  -6  559.78   17.89
   0  -4  -5  131.82    7.43
   0  -4  -5  142.99    8.93
   0  -4  -5  137.71    8.24
   0  -4  -5  125.75    8.42
   0  -4  -5  135.49    7.37
   0  -4  -5  131.12    7.37
   0  -4  -5  123.75    7.66
   0  -4  -5  137.12    8.60
   0  -4  -5  129.29    9.19
   0  -4  -5  144.08    9.35
   0  -4  -5  143.22    9.03
   0  -4  -4  474.62   12.94
   0  -4  -4  511.40   14.80
   0  -4  -4  484.42   15.33
   0  -4  -4  478.65   13.94
   0  -4  -4  445.07   13.61
   0  -4  -4  500.12   15.56
   0  -4  -4  494.11   14.06
   0  -4  -4  507.79   15.66
   0  -4  -4  495.57   17.27
   0  -4  -4  495.77   16.63
   0  -4  -4  487.16   15.42
   0  -4  -3   47.22    3.65
   0  -4  -3   51.08    4.33
   0  -4  -3   52.85    4.55
   0  -4  -3   48.03    4.30
   0  -4  -3   49.38    4.39
   0  -4  -3   49.32    5.07
   0  -4  -3   48.03    4.77
   0  -4  -3   47.76    4.34
   0  -4  -3   53.42    4.95
   0  -4  -3   46.20    4.42
   0  -4  -3   47.07    4.46
   0  -4  -3   51.35    4.09
   0  -4  -2 2215.64   29.39
   0  -4  -2 2274.09   21.68
   0  -4  -2 2180.14   25.57
   0  -4  -2 2284.10   26.34
   0  -4  -2 2286.35   23.39
   0  -4  -2 2299.78   31.35
   0  -4  -2 2173.71   29.37
   0  -4  -2 2233.29   24.49
   0  -4  -1  878.50   14.06
   0  -4  -1  851.20   11.94
   0  -4  -1  840.72   14.11
   0  -4  -1  852.03   16.69
   0  -4  -1  841.38   17.31
   0  -4   0  182.12    7.21
   0  -4   0  194.36    7.73
   0  -4   0  192.63    5.39
   0  -4   0  196.21    6.53
   0  -4   1   82.04    4.73
   0  -4   1   79.53    2.40
   0  -4   1   81.22    4.13
   0  -4   2 1469.65   17.78
   0  -4   2 1463.62   19.94
   0  -4   3  507.14    7.56
   0  -4   3  510.63    8.03
   0  -4   3  532.89   11.14
   0  -4   3  502.05   11.40
   0  -4   3  528.01   10.76
   0  -4   3  509.18   11.64
   0  -4   3  489.79    8.63
   0  -4   4  622.85    9.27
   0  -4   4  621.27   10.23
   0  -4   4  617.73   12.61
   0  -4   4  638.06   13.84
   0  -4   4  620.87   12.44
   0  -4   4  615.84   11.02
   0  -4   5  615.71   14.12
   0  -4   5  586.10   12.06
   0  -4   5  574.85    9.89
   0  -4   5  584.87   11.54
   0  -4   5  582.32   13.15
   0  -4   6   40.96    3.78
   0  -4   6   36.63    2.95
   0  -4   6   38.99    4.24
   0  -4   6   41.77    4.10
   0  -4   6   41.57    4.23
   0  -4   6   35.78    3.69
   0  -4   6   40.68    4.10
   0  -4   6   43.43    4.19
   0  -4   6   39.35    3.55
   0  -4   6   43.56    3.08
   0  -4   6   37.62    3.35
   0  -4   6   43.37    3.18
   0  -4   7  715.40   16.35
   0  -4   7  720.68   17.85
   0  -4   7  664.82   13.37
   0  -4   7  697.97   16.12
   0  -4   7  685.76   19.23
   0  -4   7  712.34   18.89
   0  -4   7  676.45   19.16
   0  -4   7  716.16   17.34
   0  -4   7  666.29   17.81
   0  -4   7  719.52   16.21
   0  -4   7  683.82   14.37
   0  -4   7  721.50   16.35
   0  -4   7  687.17   19.40
   0  -4   8   77.12    5.36
   0  -4   8   77.21    6.48
   0  -4   8   80.85    7.12
   0  -4   8   81.24    5.88
   0  -4   8   73.66    5.73
   0  -4   8   84.41    6.62
   0  -4   8   84.57    7.18
   0  -4   8   67.01    5.04
   0  -4   9  815.71   18.48
   0  -4   9  830.94   21.48
   0  -4   9  797.06   22.91
   0  -4   9  897.34   23.88
   0  -4   9  873.87   21.69
   0  -4   9  861.88   20.52
   0  -4   9  797.36   22.49
   0  -4   9  838.89   20.81
   0  -4  10  244.91   11.98
   0  -4  10  263.48   11.44
   0  -4  10  244.08   11.42
   0  -4  10  266.03   12.59
   0  -4  10  265.39   12.88
   0  -4  11   37.68    4.06
   0  -4  11   36.19    3.96
   0  -4  11   36.39    4.13
   0  -4  12  139.91    5.79
   0  -3  -9  140.72    7.01
   0  -3  -9  139.99    7.01
   0  -3  -8  158.80    8.96
   0  -3  -8  153.30    9.13
   0  -3  -8  161.25    9.24
   0  -3  -8  162.74    8.49
   0  -3  -8  157.24    7.90
   0  -3  -8  167.18    9.44
   0  -3  -8  181.95    9.57
   0  -3  -8  177.39    9.71
   0  -3  -7  110.47    8.31
   0  -3  -7  112.33    8.16
   0  -3  -7  113.21    8.41
   0  -3  -7  106.13    8.16
   0  -3  -7  100.34    7.54
   0  -3  -7  118.77    7.66
   0  -3  -7  106.56    7.68
   0  -3  -7  112.39    7.49
   0  -3  -7   93.15    7.57
   0  -3  -6  306.48   11.19
   0  -3  -6  315.82   14.04
   0  -3  -6  301.04   13.42
   0  -3  -6  284.58   11.33
   0  -3  -6  300.54   12.37
   0  -3  -6  297.87   12.51
   0  -3  -6  292.89   13.15
   0  -3  -6  305.77   12.81
   0  -3  -6  300.81   12.07
   0  -3  -6  300.89   13.29
   0  -3  -5  745.87   18.07
   0  -3  -5  730.26   20.11
   0  -3  -5  741.02   19.88
   0  -3  -5  722.28   18.29
   0  -3  -5  722.01   15.96
   0  -3  -5  700.89   17.77
   0  -3  -5  738.78   19.43
   0  -3  -5  787.57   18.83
   0  -3  -5  779.67   17.96
   0  -3  -4   20.36    2.60
   0  -3  -4   22.66    2.54
   0  -3  -4   19.78    2.67
   0  -3  -4   22.74    3.00
   0  -3  -4   22.24    2.92
   0  -3  -4   20.41    2.82
   0  -3  -4   22.36    3.32
   0  -3  -4   21.52    3.18
   0  -3  -4   24.18    3.36
   0  -3  -4   22.61    3.09
   0  -3  -4   19.01    2.68
   0  -3  -4   25.65    3.07
   0  -3  -3  161.98    6.87
   0  -3  -3  172.09    5.94
   0  -3  -3  174.29    7.45
   0  -3  -3  178.96    5.35
   0  -3  -3  168.52    6.46
   0  -3  -3  164.60    6.74
   0  -3  -3  167.70    7.50
   0  -3  -3  169.45    8.10
   0  -3  -3  164.08    7.68
   0  -3  -3  166.45    7.19
   0  -3  -2 1236.05   15.77
   0  -3  -2 1218.56   14.75
   0  -3  -2 1230.50   13.18
   0  -3  -2 1233.89   17.22
   0  -3  -2 1216.73   19.33
   0  -3  -2 1210.88   18.68
   0  -3  -2 1212.38   18.42
   0  -3  -1  312.38    6.47
   0  -3  -1  317.95    8.62
   0  -3  -1  320.05    8.92
   0  -3  -1  319.06    8.64
   0  -3  -1  318.06    6.12
   0  -3  -1  321.16    5.17
   0  -3  -1  320.75    7.45
   0  -3   0  657.76    4.67
   0  -3   0  683.01    8.68
   0  -3   0  659.45   11.27
   0  -3   0  681.27   11.94
   0  -3   0  660.76    7.05
   0  -3   0  671.37   10.20
   0  -3   0  624.02    7.23
   0  -3   1  175.50    2.90
   0  -3   1  162.52    2.35
   0  -3   1  168.48    5.57
   0  -3   1  171.74    5.13
   0  -3   2 1282.45   14.87
   0  -3   2 1283.21   14.53
   0  -3   2 1321.79   15.10
   0  -3   2 1269.99    9.97
   0  -3   3 1052.70   12.34
   0  -3   3 1146.23   14.39
   0  -3   3 1083.91   11.03
   0  -3   3 1116.28   11.77
   0  -3   3 1090.20   14.88
   0  -3   4   51.76    2.71
   0  -3   4   55.10    3.10
   0  -3   4   50.91    3.10
   0  -3   4   50.59    2.64
   0  -3   4   53.67    3.49
   0  -3   4   53.96    2.60
   0  -3   5  939.28   12.55
   0  -3   5  975.68   16.99
   0  -3   5  977.68   15.24
   0  -3   5  961.81   13.79
   0  -3   5  984.68   13.49
   0  -3   5  958.66   14.92
   0  -3   5  935.69   15.71
   0  -3   6  267.20    7.62
   0  -3   6  283.41    8.26
   0  -3   6  283.08    9.22
   0  -3   6  280.61    9.29
   0  -3   6  285.69    9.31
   0  -3   6  289.18    8.80
   0  -3   6  283.65    8.92
   0  -3   6  281.35    9.93
   0  -3   7 1454.29   21.30
   0  -3   7 1474.35   23.72
   0  -3   7 1391.89   25.78
   0  -3   7 1419.17   23.20
   0  -3   7 1358.38   22.58
   0  -3   7 1441.06   26.58
   0  -3   7 1374.88   24.75
   0  -3   7 1463.43   23.51
   0  -3   7 1439.40   22.38
   0  -3   7 1460.47   24.46
   0  -3   7 1409.66   24.92
   0  -3   7 1487.71   26.81
   0  -3   7 1432.82   20.76
   0  -3   7 1452.62   22.53
   0  -3   7 1475.73   27.41
   0  -3   8  143.30    8.89
   0  -3   8  149.05    7.82
   0  -3   8  139.86    8.36
   0  -3   8  143.02    7.70
   0  -3   8  155.12    9.59
   0  -3   8  145.86    7.29
   0  -3   8  164.55    7.92
   0  -3   8  155.28    8.36
   0  -3   8  151.13    9.24
   0  -3   8  145.20    9.04
   0  -3   8  144.70    8.40
   0  -3   8  155.88    8.14
   0  -3   9  771.89   20.09
   0  -3   9  798.70   22.76
   0  -3   9  750.27   18.45
   0  -3   9  764.33   21.47
   0  -3   9  800.74   21.89
   0  -3   9  785.00   19.85
   0  -3   9  779.24   19.46
   0  -3  10   60.77    6.23
   0  -3  10   62.70    5.61
   0  -3  10   73.84    6.42
   0  -3  10   71.15    5.84
   0  -3  10   62.05    6.01
   0  -3  10   75.61    5.90
   0  -3  11  222.94    9.77
   0  -3  11  230.57    9.84
   0  -3  11  217.10   10.40
   0  -3  11  224.24   10.15
   0  -3  11  227.90    9.31
   0  -3  12  208.12    7.53
   0  -2 -10   26.24    2.74
   0  -2 -10   26.17    2.91
   0  -2  -9   27.29    3.72
   0  -2  -9   30.24    3.84
   0  -2  -9   28.61    3.73
   0  -2  -9   26.02    3.52
   0  -2  -9   34.12    4.20
   0  -2  -8  116.56    7.40
   0  -2  -8  109.94    8.11
   0  -2  -8  114.21    8.29
   0  -2  -8  125.66    8.78
   0  -2  -8  114.70    8.18
   0  -2  -8  116.04    8.56
   0  -2  -8  120.50    8.12
   0  -2  -8  124.78    7.38
   0  -2  -7  278.72   13.00
   0  -2  -7  264.78   12.40
   0  -2  -7  278.55   12.37
   0  -2  -7  233.19   11.94
   0  -2  -7  288.24   10.88
   0  -2  -7  283.96   12.93
   0  -2  -7  289.21   12.93
   0  -2  -7  265.90   11.13
   0  -2  -7  263.44   11.34
   0  -2  -6   68.33    6.08
   0  -2  -6   70.51    5.50
   0  -2  -6   67.26    5.96
   0  -2  -6   63.86    5.90
   0  -2  -6   71.58    5.35
   0  -2  -6   64.08    5.77
   0  -2  -6   64.47    5.57
   0  -2  -6   72.35    6.06
   0  -2  -6   72.02    5.68
   0  -2  -5  956.53   18.10
   0  -2  -5  961.57   18.36
   0  -2  -5  938.45   20.37
   0  -2  -5  939.19   20.00
   0  -2  -5  976.24   19.11
   0  -2  -5  957.72   19.84
   0  -2  -5  942.12   18.72
   0  -2  -4  754.22   15.32
   0  -2  -4  734.82   15.71
   0  -2  -4  777.62   16.33
   0  -2  -4  765.21   16.44
   0  -2  -4  747.93   14.75
   0  -2  -3  794.99   13.38
   0  -2  -3  772.26    8.53
   0  -2  -3  755.32   12.55
   0  -2  -3  744.64   14.19
   0  -2  -3  783.46   14.75
   0  -2  -3  772.58   11.84
   0  -2  -3  792.31   14.11
   0  -2  -2  478.72    8.67
   0  -2  -2  482.60    8.33
   0  -2  -2  477.96   10.03
   0  -2  -2  489.07    9.88
   0  -2  -2  476.78    7.73
   0  -2  -2  502.17    9.47
   0  -2  -1  958.89    9.78
   0  -2  -1  947.91   12.34
   0  -2  -1  957.14    8.32
   0  -2  -1  971.40   10.89
   0  -2   0  520.58    5.10
   0  -2   0  515.23    6.02
   0  -2   1  738.85    5.56
   0  -2   1  732.80    3.71
   0  -2   2 6750.48   21.37
   0  -2   2 6725.32   22.68
   0  -2   3 1646.87   14.73
   0  -2   3 1715.10   16.41
   0  -2   3 1680.91   15.49
   0  -2   3 1658.92   12.60
   0  -2   3 1625.16   13.18
   0  -2   3 1595.97   14.40
   0  -2   4 1039.08   12.63
   0  -2   4 1036.62   13.62
   0  -2   4 1071.81   13.89
   0  -2   4 1048.61   12.89
   0  -2   4 1060.67   14.41
   0  -2   4 1041.55   14.44
   0  -2   4 1061.36   13.47
   0  -2   4 1018.14   11.93
   0  -2   4 1034.35    9.16
   0  -2   4 1020.71   13.75
   0  -2   5  781.59   12.40
   0  -2   5  762.24   13.74
   0  -2   5  786.00   12.28
   0  -2   5  759.29   12.98
   0  -2   5  775.46   14.25
   0  -2   5  761.48   12.48
   0  -2   5  747.47    7.49
   0  -2   5  799.38   13.69
   0  -2   5  748.26    8.13
   0  -2   6  187.69    6.47
   0  -2   6  171.14    6.56
   0  -2   6  174.86    7.21
   0  -2   6  178.75    7.32
   0  -2   6  182.29    7.34
   0  -2   6  183.63    7.04
   0  -2   6  190.18    7.76
   0  -2   7  331.85   10.86
   0  -2   7  301.97   11.22
   0  -2   7  322.52   11.03
   0  -2   7  335.73   11.20
   0  -2   7  315.72   11.67
   0  -2   7  317.05   10.50
   0  -2   7  305.89    8.45
   0  -2   7  312.00    9.99
   0  -2   7  320.84   10.36
   0  -2   7  295.68   11.60
   0  -2   7  318.33   11.02
   0  -2   7  311.44   11.83
   0  -2   8    1.98    1.20
   0  -2   8    2.51    1.16
   0  -2   8    2.66    1.33
   0  -2   8    3.12    1.30
   0  -2   8    2.58    1.11
   0  -2   8    2.51    1.16
   0  -2   8    1.09    1.03
   0  -2   8    3.09    1.23
   0  -2   9   76.39    6.21
   0  -2   9   78.13    5.55
   0  -2   9   76.22    6.15
   0  -2   9   84.55    7.32
   0  -2   9   85.31    6.88
   0  -2   9   79.83    6.54
   0  -2   9   86.85    6.90
   0  -2   9   88.42    6.70
   0  -2   9   91.74    6.80
   0  -2   9   71.14    6.41
   0  -2  10   69.42    6.54
   0  -2  10   66.70    5.90
   0  -2  10   61.66    5.20
   0  -2  10   69.98    5.75
   0  -2  10   71.39    5.64
   0  -2  10   67.47    5.80
   0  -2  10   70.70    6.11
   0  -2  11   17.86    2.23
   0  -2  11   19.90    3.08
   0  -2  11   22.17    2.95
   0  -2  11   19.71    2.90
   0  -2  11   17.80    2.40
   0  -2  11   18.02    2.94
   0  -2  12  161.08    6.45
   0  -2  12  167.63    6.64
   0  -1 -11   80.10    3.98
   0  -1 -11   79.35    4.25
   0  -1 -11   82.67    4.22
   0  -1 -10   31.02    3.36
   0  -1 -10   31.73    3.73
   0  -1 -10   27.07    3.42
   0  -1 -10   30.87    3.71
   0  -1 -10   27.73    3.40
   0  -1 -10   26.00    3.33
   0  -1  -9  235.75   10.97
   0  -1  -9  235.81   11.32
   0  -1  -9  228.28   11.19
   0  -1  -9  236.86   11.31
   0  -1  -9  239.10   11.58
   0  -1  -9  227.02   11.54
   0  -1  -9  233.21   11.55
   0  -1  -9  234.46   11.63
   0  -1  -9  230.03   11.34
   0  -1  -8  554.08   18.31
   0  -1  -8  605.99   19.47
   0  -1  -8  573.53   18.94
   0  -1  -8  554.66   18.27
   0  -1  -8  574.80   19.02
   0  -1  -8  597.65   18.05
   0  -1  -8  536.87   17.66
   0  -1  -8  575.87   18.31
   0  -1  -8  559.14   17.46
   0  -1  -8  604.45   19.31
   0  -1  -8  592.31   18.75
   0  -1  -7 1446.51   28.30
   0  -1  -7 1457.23   23.29
   0  -1  -7 1495.69   27.41
   0  -1  -7 1455.26   27.77
   0  -1  -7 1478.27   28.24
   0  -1  -7 1524.16   29.31
   0  -1  -7 1509.79   28.42
   0  -1  -7 1458.96   28.85
   0  -1  -7 1548.50   27.62
   0  -1  -6  271.11   10.57
   0  -1  -6  270.84   11.11
   0  -1  -6  293.89    9.53
   0  -1  -6  279.34   11.05
   0  -1  -6  262.18   11.07
   0  -1  -6  263.53    9.74
   0  -1  -6  268.77   10.86
   0  -1  -6  273.03   10.67
   0  -1  -6  290.62   11.19
   0  -1  -5  420.83    9.66
   0  -1  -5  414.14   10.28
   0  -1  -5  406.40   11.66
   0  -1  -5  430.38   11.88
   0  -1  -5  441.23   12.11
   0  -1  -5  415.55   11.74
   0  -1  -5  423.64   12.36
   0  -1  -5  432.91   11.62
   0  -1  -4  240.33    6.46
   0  -1  -4  251.27    7.85
   0  -1  -4  255.45    8.12
   0  -1  -4  238.62    7.86
   0  -1  -4  261.51    8.10
   0  -1  -4  270.52    8.01
   0  -1  -4  264.70    8.49
   0  -1  -3  761.90   11.85
   0  -1  -3  790.34   12.27
   0  -1  -3  786.18   11.78
   0  -1  -3  765.70   11.21
   0  -1  -2  221.88    5.22
   0  -1  -2  228.34    5.61
   0  -1  -2  230.39    5.15
   0  -1  -2  240.37    5.00
   0  -1  -1 3595.78   14.21
   0  -1  -1 3616.86   15.98
   0  -1   0 2667.71    9.47
   0  -1   1  419.16    4.06
   0  -1   1  431.47    3.81
   0  -1   2  588.31    6.72
   0  -1   2  605.47    7.37
   0  -1   2  581.38    6.52
   0  -1   2  562.57    4.22
   0  -1   2  564.56    6.99
   0  -1   3 2372.81   16.84
   0  -1   3 2249.27   12.93
   0  -1   3 2296.59   16.85
   0  -1   3 2396.80   17.53
   0  -1   3 2395.60   17.11
   0  -1   3 2333.02   15.41
   0  -1   3 2318.90   14.08
   0  -1   3 2318.18   17.92
   0  -1   3 2270.97   16.82
   0  -1   4 1313.40   12.94
   0  -1   4 1385.64   15.04
   0  -1   4 1341.26   16.23
   0  -1   4 1246.95   15.19
   0  -1   4 1348.93   15.51
   0  -1   4 1343.23   15.29
   0  -1   4 1319.69   15.04
   0  -1   4 1290.44   12.40
   0  -1   5 1609.47   15.58
   0  -1   5 1605.16   18.30
   0  -1   5 1679.26   21.17
   0  -1   5 1618.77   20.06
   0  -1   5 1595.26   18.18
   0  -1   5 1699.00   19.89
   0  -1   5 1667.66   19.63
   0  -1   5 1664.34   19.72
   0  -1   5 1681.39   20.28
   0  -1   5 1660.79   16.79
   0  -1   6  409.57    8.30
   0  -1   6  429.47   12.29
   0  -1   6  434.43   11.41
   0  -1   6  450.10   11.63
   0  -1   6  432.32   11.93
   0  -1   6  457.10   12.01
   0  -1   6  423.14   11.82
   0  -1   6  408.31    9.63
   0  -1   6  413.30   10.43
   0  -1   7   32.22    3.78
   0  -1   7   29.16    3.27
   0  -1   7   27.22    3.39
   0  -1   7   30.63    3.45
   0  -1   7   27.66    2.80
   0  -1   7   27.89    3.46
   0  -1   7   34.09    3.27
   0  -1   7   28.32    3.46
   0  -1   7   33.28    3.72
   0  -1   7   29.34    3.41
   0  -1   7   30.63    3.78
   0  -1   8   75.35    6.18
   0  -1   8   75.81    5.65
   0  -1   8   71.59    5.77
   0  -1   8   65.48    5.59
   0  -1   8   74.58    6.05
   0  -1   8   75.06    6.20
   0  -1   8   71.23    4.93
   0  -1   8   64.37    5.89
   0  -1   9  373.47   14.18
   0  -1   9  368.74   13.54
   0  -1   9  353.33   14.10
   0  -1   9  375.23   13.58
   0  -1   9  373.60   13.60
   0  -1   9  370.20   14.17
   0  -1   9  366.22   13.48
   0  -1  10  608.75   18.56
   0  -1  10  604.16   17.81
   0  -1  10  604.81   17.00
   0  -1  10  601.84   16.76
   0  -1  10  578.32   14.95
   0  -1  10  563.32   15.38
   0  -1  11   90.09    6.16
   0  -1  11   92.07    6.14
   0  -1  11   92.77    5.46
   0  -1  12  134.20    5.09
   0   0 -11  111.75    5.84
   0   0 -11  105.13    5.43
   0   0 -11  115.66    5.77
   0   0 -11  111.98    6.23
   0   0 -11  104.17    5.89
   0   0 -10  120.13    7.60
   0   0 -10  120.42    7.50
   0   0 -10  108.69    7.28
   0   0 -10  114.96    7.41
   0   0 -10  119.54    7.93
   0   0 -10  116.50    7.91
   0   0  -9  179.99   10.35
   0   0  -9  186.58   10.48
   0   0  -9  184.97   10.36
   0   0  -9  183.37   10.61
   0   0  -9  167.08   10.20
   0   0  -9  198.39   10.42
   0   0  -9  174.53   10.23
   0   0  -9  188.85   10.83
   0   0  -9  179.45    9.60
   0   0  -9  175.64    9.90
   0   0  -9  176.45    9.80
   0   0  -8  139.23    9.02
   0   0  -8  123.31    8.59
   0   0  -8  157.76    9.48
   0   0  -8  151.42    9.60
   0   0  -8  142.87    7.47
   0   0  -8  144.93    9.25
   0   0  -8  150.21    9.46
   0   0  -8  145.71    7.37
   0   0  -8  148.87    9.17
   0   0  -8  153.52    9.75
   0   0  -8  142.81    9.37
   0   0  -8  141.02    8.41
   0   0  -8  146.84    8.92
   0   0  -8  148.81    8.84
   0   0  -7  966.53   22.19
   0   0  -7  969.58   22.18
   0   0  -7  971.54   16.37
   0   0  -7 1005.40   21.99
   0   0  -7 1009.77   22.63
   0   0  -7  952.41   16.93
   0   0  -7 1015.63   18.95
   0   0  -7 1013.36   22.66
   0   0  -7 1020.22   22.66
   0   0  -7  994.41   18.47
   0   0  -7  991.84   23.16
   0   0  -7  933.77   21.40
   0   0  -7  960.84   20.52
   0   0  -7  980.87   21.21
   0   0  -7 1009.19   21.37
   0   0  -6  197.45    8.79
   0   0  -6  182.27    6.89
   0   0  -6  178.84    7.25
   0   0  -6  193.85    8.36
   0   0  -6  180.38    7.98
   0   0  -6  189.71    8.66
   0   0  -6  184.77    8.56
   0   0  -6  192.51    8.88
   0   0  -6  196.35    8.87
   0   0  -5 1134.37   18.24
   0   0  -5 1262.03   16.23
   0   0  -5 1284.81   17.12
   0   0  -5 1294.54   18.86
   0   0  -5 1186.70   18.01
   0   0  -5 1310.00   19.99
   0   0  -5 1328.19   19.97
   0   0  -5 1268.88   19.97
   0   0  -5 1330.87   20.15
   0   0  -4  267.51    7.76
   0   0  -4  251.53    6.25
   0   0  -4  272.27    7.65
   0   0  -4  256.02    7.44
   0   0  -4  262.34    7.65
   0   0  -4  265.15    7.32
   0   0  -3 1413.79   14.48
   0   0  -3 1416.78   14.60
   0   0  -3 1380.06   14.67
   0   0  -3 1425.54   14.72
   0   0  -2 1393.84   11.64
   0   0  -1 1329.34    7.86
   0   0   1 1435.79    6.30
   0   0   1 1410.21    7.89
   0   0   2 1364.73    9.73
   0   0   2 1424.23   10.66
   0   0   2 1385.73    8.58
   0   0   2 1410.93   11.17
   0   0   2 1383.71   10.74
   0   0   2 1423.91   10.89
   0   0   2 1441.14   10.87
   0   0   3 1465.46   13.65
   0   0   3 1436.44   13.76
   0   0   3 1453.89   12.41
   0   0   3 1453.95   13.50
   0   0   3 1405.67   14.37
   0   0   3 1456.39   14.28
   0   0   3 1473.18   10.69
   0   0   3 1427.16   13.54
   0   0   3 1485.69   14.21
   0   0   3 1447.54   13.72
   0   0   4  221.95    5.78
   0   0   4  219.17    6.33
   0   0   4  215.70    6.75
   0   0   4  229.84    6.75
   0   0   4  228.55    4.78
   0   0   4  241.42    6.85
   0   0   4  233.97    6.54
   0   0   4  223.33    6.28
   0   0   5 1274.46   17.38
   0   0   5 1301.01   15.68
   0   0   5 1268.64   12.02
   0   0   5 1257.71   16.93
   0   0   5 1250.95   19.01
   0   0   5 1301.16   17.74
   0   0   5 1321.29   18.55
   0   0   5 1362.03   19.13
   0   0   5 1350.95   18.08
   0   0   6  200.84    8.63
   0   0   6  189.93    7.58
   0   0   6  210.09    8.89
   0   0   6  200.96    7.89
   0   0   6  207.20    8.21
   0   0   6  213.37    7.78
   0   0   6  219.28    8.98
   0   0   6  207.09    7.00
   0   0   6  205.88    8.66
   0   0   7  988.93   20.74
   0   0   7  959.35   18.71
   0   0   7  953.45   18.81
   0   0   7  989.03   19.99
   0   0   7  982.96   20.73
   0   0   7  971.34   16.30
   0   0   7  970.65   18.12
   0   0   7  960.43   21.05
   0   0   7 1016.86   20.18
   0   0   7 1028.68   20.99
   0   0   7 1004.01   21.46
   0   0   7  977.50   19.10
   0   0   8  179.29    9.39
   0   0   8  180.47    9.85
   0   0   8  175.39    8.96
   0   0   8  162.02    8.05
   0   0   8  175.21    9.37
   0   0   9  196.95    9.41
   0   0   9  207.35    9.29
   0   0   9  216.04   10.17
   0   0   9  215.06   11.10
   0   0   9  216.42   10.29
   0   0  10   99.91    6.26
   0   0  10  108.71    7.01
   0   0  10   98.05    6.12
   0   0  10   93.30    5.53
   0   0  10  104.01    7.17
   0   0  11   95.46    5.18
   0   0  11  105.73    5.71
   0   1 -12  129.89    4.93
   0   1 -12  119.85    4.56
   0   1 -12  132.86    5.08
   0   1 -11   78.87    4.93
   0   1 -11   89.61    5.95
   0   1 -11   81.41    5.71
   0   1 -11   82.92    5.95
   0   1 -10  666.17   19.34
   0   1 -10  626.33   19.00
   0   1 -10  600.10   16.97
   0   1 -10  625.95   18.90
   0   1 -10  598.53   15.97
   0   1 -10  600.91   16.93
   0   1  -9  345.89   13.28
   0   1  -9  323.52   13.96
   0   1  -9  321.51   14.19
   0   1  -9  328.82   14.22
   0   1  -9  314.93   11.50
   0   1  -9  336.26   13.66
   0   1  -9  304.28   13.72
   0   1  -9  330.51   14.50
   0   1  -9  327.00   13.64
   0   1  -9  315.22   12.84
   0   1  -9  318.25   12.27
   0   1  -9  305.51   11.19
   0   1  -8   97.15    5.86
   0   1  -8  100.64    6.45
   0   1  -8   96.02    6.97
   0   1  -8   98.09    7.60
   0   1  -8   90.45    7.27
   0   1  -8  102.09    7.60
   0   1  -8  104.86    6.70
   0   1  -8   95.45    7.44
   0   1  -8   97.61    7.26
   0   1  -8  102.06    7.33
   0   1  -8   95.20    7.53
   0   1  -8   90.06    5.56
   0   1  -8  100.35    6.94
   0   1  -8  101.54    6.68
   0   1  -7   25.57    2.87
   0   1  -7   24.35    2.97
   0   1  -7   24.38    3.52
   0   1  -7   20.95    3.03
   0   1  -7   20.90    3.32
   0   1  -7   19.15    3.01
   0   1  -7   24.48    3.31
   0   1  -7   19.45    3.10
   0   1  -7   23.13    3.25
   0   1  -7   26.65    3.65
   0   1  -7   28.53    3.65
   0   1  -7   24.85    2.81
   0   1  -7   23.64    3.07
   0   1  -7   24.43    3.10
   0   1  -6  428.32   12.57
   0   1  -6  425.05   12.83
   0   1  -6  444.55   12.37
   0   1  -6  437.44   12.86
   0   1  -6  422.13   10.70
   0   1  -6  448.68   12.85
   0   1  -6  420.98   11.42
   0   1  -6  406.97   10.31
   0   1  -6  429.80   11.17
   0   1  -5 1598.52   21.03
   0   1  -5 1525.50   17.79
   0   1  -5 1469.37   18.18
   0   1  -5 1584.56   20.27
   0   1  -5 1509.70   20.82
   0   1  -5 1578.61   21.00
   0   1  -5 1527.67   20.36
   0   1  -4 1286.11   16.25
   0   1  -4 1330.70   14.54
   0   1  -4 1302.47   16.28
   0   1  -4 1311.67   15.50
   0   1  -4 1323.19   16.14
   0   1  -4 1326.83   16.82
   0   1  -3 2419.96   18.24
   0   1  -3 2455.75   17.98
   0   1  -3 2484.83   19.12
   0   1  -3 2518.92   18.71
   0   1  -3 2479.62   17.24
   0   1  -2  658.11    7.01
   0   1  -2  653.03    7.41
   0   1  -2  642.89    6.43
   0   1  -2  665.59    7.89
   0   1  -1  366.56    4.58
   0   1  -1  375.40    3.76
   0   1  -1  364.45    4.55
   0   1   0 2538.61   11.26
   0   1   0 2562.24   10.71
   0   1   1 3499.79   14.74
   0   1   1 3486.38   16.51
   0   1   1 3434.25   17.23
   0   1   1 3455.87   17.95
   0   1   2  204.44    4.80
   0   1   2  208.05    4.72
   0   1   2  205.23    4.94
   0   1   3  838.16   11.76
   0   1   3  797.82   11.09
   0   1   3  810.46   12.03
   0   1   3  786.10    7.97
   0   1   3  821.08   11.32
   0   1   3  801.69    9.59
   0   1   3  830.58   12.68
   0   1   3  817.38   12.42
   0   1   3  842.59   11.57
   0   1   3  836.84   11.04
   0   1   4  299.28    7.86
   0   1   4  277.78    8.01
   0   1   4  282.03    8.27
   0   1   4  268.26    8.21
   0   1   4  274.40    8.49
   0   1   4  292.03    6.57
   0   1   4  268.59    4.92
   0   1   4  290.35    8.86
   0   1   4  287.98    8.44
   0   1   4  284.28    7.61
   0   1   4  287.84    7.66
   0   1   4  292.31    6.88
   0   1   5  424.95    8.81
   0   1   5  423.80   11.75
   0   1   5  459.12   11.14
   0   1   5  428.31   11.38
   0   1   5  440.81   11.98
   0   1   5  439.95   11.28
   0   1   5  439.41   10.74
   0   1   6  236.49    8.77
   0   1   6  227.18    9.49
   0   1   6  250.53    9.76
   0   1   6  220.22    6.90
   0   1   6  239.78    9.02
   0   1   6  245.20    8.93
   0   1   6  228.87    9.37
   0   1   6  243.28    9.23
   0   1   6  232.24    9.67
   0   1   6  236.11    9.39
   0   1   6  248.56   10.18
   0   1   6  246.22    9.76
   0   1   6  233.47    8.43
   0   1   7 1438.61   22.54
   0   1   7 1491.62   26.66
   0   1   7 1524.23   26.47
   0   1   7 1447.86   24.09
   0   1   7 1520.93   26.30
   0   1   7 1439.94   25.89
   0   1   7 1450.72   24.85
   0   1   7 1524.43   27.75
   0   1   7 1417.11   23.06
   0   1   8  550.86   16.15
   0   1   8  565.03   15.44
   0   1   8  519.30   15.91
   0   1   8  561.21   17.80
   0   1   8  522.98   14.97
   0   1   8  536.90   16.80
   0   1   8  525.83   16.28
   0   1   8  548.93   16.44
   0   1   9  269.50   12.07
   0   1   9  260.06   10.52
   0   1   9  268.80   10.95
   0   1   9  248.25   11.09
   0   1  10   23.24    2.71
   0   1  10   25.36    3.24
   0   1  10   24.70    3.11
   0   1  10   17.86    2.06
   0   1  11   82.87    4.13
   0   1  11   87.73    4.10
   0   2 -12  145.73    5.92
   0   2 -12  154.83    6.11
   0   2 -12  153.43    6.36
   0   2 -11   12.99    2.53
   0   2 -11   14.55    2.50
   0   2 -11   12.70    2.20
   0   2 -11    8.86    2.00
   0   2 -11   12.17    2.43
   0   2 -10   56.29    5.79
   0   2 -10   60.94    5.82
   0   2 -10   65.01    6.19
   0   2 -10   62.87    5.14
   0   2 -10   59.64    5.49
   0   2 -10   55.92    5.17
   0   2 -10   59.65    5.83
   0   2 -10   57.56    4.80
   0   2 -10   51.18    5.49
   0   2 -10   57.72    5.02
   0   2  -9   63.65    5.59
   0   2  -9   59.15    4.81
   0   2  -9   54.28    4.96
   0   2  -9   66.41    5.17
   0   2  -9   60.61    5.52
   0   2  -9   61.40    6.09
   0   2  -9   61.77    6.29
   0   2  -9   52.27    5.53
   0   2  -9   63.16    6.27
   0   2  -9   54.62    5.81
   0   2  -9   58.64    6.14
   0   2  -9   60.18    5.65
   0   2  -9   62.86    5.51
   0   2  -8    0.93    0.93
   0   2  -8    0.49    0.80
   0   2  -8    2.41    1.27
   0   2  -8    0.45    0.85
   0   2  -8    0.29    0.67
   0   2  -8   -0.25    0.67
   0   2  -8    0.51    0.59
   0   2  -8    0.50    0.67
   0   2  -8    0.21    0.57
   0   2  -8    0.30    0.69
   0   2  -8   -0.32    0.42
   0   2  -8    1.12    0.84
   0   2  -7  296.69   10.72
   0   2  -7  290.67   11.91
   0   2  -7  320.78   11.72
   0   2  -7  297.53   12.18
   0   2  -7  295.86   11.87
   0   2  -7  307.56   11.41
   0   2  -7  322.54   10.89
   0   2  -7  316.58   11.92
   0   2  -7  330.49   12.30
   0   2  -7  332.41   10.91
   0   2  -7  295.31    9.94
   0   2  -7  313.36   10.58
   0   2  -6  210.58    7.88
   0   2  -6  208.87    7.64
   0   2  -6  215.56    8.74
   0   2  -6  201.19    8.19
   0   2  -6  210.58    8.62
   0   2  -6  216.36    8.91
   0   2  -6  203.00    7.99
   0   2  -6  217.06    8.02
   0   2  -6  206.72    8.98
   0   2  -5  747.34   13.33
   0   2  -5  752.86   13.02
   0   2  -5  792.93   14.44
   0   2  -5  776.97   14.01
   0   2  -5  781.17   14.73
   0   2  -5  776.31   13.87
   0   2  -5  779.65   15.33
   0   2  -5  777.39   13.05
   0   2  -4 1006.16   13.19
   0   2  -4 1000.87   13.23
   0   2  -4  994.63   12.21
   0   2  -4 1002.73   14.91
   0   2  -4  992.28   14.32
   0   2  -4  998.84   14.17
   0   2  -4  955.82   13.54
   0   2  -3 1594.97   13.26
   0   2  -3 1592.10   11.48
   0   2  -3 1677.79   16.42
   0   2  -3 1606.44   14.04
   0   2  -3 1686.94   16.59
   0   2  -3 1598.07   14.79
   0   2  -2 6398.41   18.27
   0   2  -2 6364.20   22.58
   0   2  -1  689.77    5.28
   0   2  -1  711.85    8.30
   0   2  -1  682.69    8.59
   0   2  -1  712.46    8.43
   0   2  -1  679.68    6.29
   0   2   0  469.56    6.40
   0   2   0  475.48    6.39
   0   2   0  477.49    7.03
   0   2   0  460.89    7.01
   0   2   0  479.77    6.68
   0   2   1 1038.21    9.98
   0   2   1 1055.75   12.72
   0   2   1 1041.90   11.87
   0   2   1 1066.12   11.53
   0   2   2  439.78    7.46
   0   2   2  458.48    8.73
   0   2   2  473.53    8.70
   0   2   2  476.61    8.76
   0   2   2  483.31    9.05
   0   2   2  455.06    8.99
   0   2   2  461.68    9.69
   0   2   3  661.44   13.10
   0   2   3  724.35   12.70
   0   2   3  704.52    9.68
   0   2   3  719.08   12.40
   0   2   3  724.73   12.62
   0   2   3  695.76   11.82
   0   2   3  688.24   12.10
   0   2   3  753.13   12.49
   0   2   4  769.21   14.00
   0   2   4  785.23   14.62
   0   2   4  724.87   15.35
   0   2   4  763.64   15.06
   0   2   4  754.94   10.90
   0   2   4  754.59   14.48
   0   2   4  732.40   13.58
   0   2   4  775.49   15.98
   0   2   4  751.72   13.41
   0   2   5  929.04   19.72
   0   2   5  889.92   17.87
   0   2   5  917.79   17.92
   0   2   5  887.43   16.40
   0   2   5  908.73   17.11
   0   2   5  926.79   18.01
   0   2   5  908.91   17.66
   0   2   5  924.40   18.01
   0   2   5  874.77   17.53
   0   2   5  875.13   18.63
   0   2   5  924.19   18.94
   0   2   5  899.23   15.42
   0   2   6   89.48    5.66
   0   2   6   89.38    6.19
   0   2   6   86.69    6.18
   0   2   6   81.47    6.02
   0   2   6   88.29    6.65
   0   2   6   91.90    6.31
   0   2   6   88.50    6.16
   0   2   6   93.28    6.58
   0   2   6   84.24    6.43
   0   2   6   90.65    5.67
   0   2   6   92.79    5.66
   0   2   7  249.10    9.73
   0   2   7  278.34   11.78
   0   2   7  289.03   11.85
   0   2   7  279.62   11.79
   0   2   7  281.32   10.41
   0   2   7  277.91   10.13
   0   2   7  283.56   11.66
   0   2   7  273.55   11.48
   0   2   7  253.19   11.83
   0   2   7  280.51   11.79
   0   2   7  286.44   12.45
   0   2   8  107.12    7.16
   0   2   8  114.99    7.74
   0   2   8  116.84    7.54
   0   2   8  107.84    7.77
   0   2   8  102.78    6.91
   0   2   8  110.51    7.23
   0   2   8  113.60    6.98
   0   2   9   31.32    3.77
   0   2   9   30.53    3.54
   0   2   9   29.90    3.38
   0   2  10   14.89    2.09
   0   2  10   16.74    2.17
   0   2  10   14.67    1.75
   0   3 -12  169.44    7.04
   0   3 -12  164.50    6.90
   0   3 -12  173.46    7.27
   0   3 -12  166.53    6.24
   0   3 -11  215.16   10.08
   0   3 -11  206.82    8.15
   0   3 -11  204.19    9.12
   0   3 -11  207.08    8.65
   0   3 -11  218.23   10.49
   0   3 -11  216.28    9.82
   0   3 -10   60.97    5.96
   0   3 -10   61.64    6.07
   0   3 -10   65.44    5.67
   0   3 -10   68.18    5.16
   0   3 -10   59.19    5.14
   0   3 -10   67.25    5.99
   0   3 -10   60.83    4.79
   0   3 -10   59.21    5.11
   0   3 -10   56.54    5.33
   0   3 -10   63.55    5.95
   0   3  -9  841.09   21.39
   0   3  -9  821.22   18.68
   0   3  -9  792.56   19.11
   0   3  -9  811.45   19.26
   0   3  -9  824.04   21.66
   0   3  -9  805.27   21.95
   0   3  -9  808.31   22.21
   0   3  -9  795.99   20.52
   0   3  -9  803.23   21.42
   0   3  -9  851.88   23.26
   0   3  -9  797.24   19.77
   0   3  -9  841.33   19.48
   0   3  -9  788.62   22.02
   0   3  -9  781.34   18.73
   0   3  -8  185.48    9.97
   0   3  -8  187.11    8.80
   0   3  -8  166.69    8.58
   0   3  -8  184.28    9.21
   0   3  -8  187.66    9.84
   0   3  -8  170.17    9.77
   0   3  -8  185.58    9.39
   0   3  -8  177.34    9.77
   0   3  -8  166.36    9.90
   0   3  -8  165.62    8.55
   0   3  -8  171.61    9.75
   0   3  -8  181.37    9.07
   0   3  -7 1400.28   25.56
   0   3  -7 1322.71   24.91
   0   3  -7 1360.42   24.22
   0   3  -7 1331.43   24.76
   0   3  -7 1392.71   23.36
   0   3  -7 1411.85   26.63
   0   3  -7 1376.51   25.15
   0   3  -7 1394.38   23.81
   0   3  -7 1381.72   22.81
   0   3  -7 1407.69   22.31
   0   3  -6  259.62    9.01
   0   3  -6  263.57    9.00
   0   3  -6  273.85   10.34
   0   3  -6  242.60   10.01
   0   3  -6  240.43    7.62
   0   3  -6  273.53    9.91
   0   3  -6  244.67    9.47
   0   3  -6  246.43    8.67
   0   3  -6  259.24    9.35
   0   3  -5 1079.36   16.35
   0   3  -5  990.71   14.40
   0   3  -5  992.59   15.77
   0   3  -5 1017.54   12.72
   0   3  -5 1034.58   18.11
   0   3  -5  996.66   14.78
   0   3  -5 1018.80   16.82
   0   3  -5 1043.72   17.76
   0   3  -4   55.13    3.84
   0   3  -4   56.19    3.13
   0   3  -4   47.04    2.59
   0   3  -4   60.07    3.44
   0   3  -3 1220.93   15.86
   0   3  -3 1221.27   12.56
   0   3  -3 1278.82   15.98
   0   3  -3 1094.19   15.10
   0   3  -3 1190.64   11.25
   0   3  -3 1161.96    9.28
   0   3  -2 1208.58   14.30
   0   3  -2 1184.16   14.74
   0   3  -2 1183.89   14.36
   0   3  -2 1214.69    8.79
   0   3  -1  134.61    4.70
   0   3  -1  131.86    3.38
   0   3  -1  138.78    4.81
   0   3  -1  143.26    4.07
   0   3  -1  136.17    4.59
   0   3  -1  140.41    4.81
   0   3  -1  147.95    4.63
   0   3   0  567.44   10.58
   0   3   0  587.15   10.37
   0   3   0  602.15    9.79
   0   3   0  629.24   10.02
   0   3   0  615.74   10.20
   0   3   0  602.01    9.33
   0   3   0  591.22    8.82
   0   3   1  333.00    8.18
   0   3   1  330.58    7.41
   0   3   1  344.24    8.78
   0   3   1  326.10    6.82
   0   3   1  338.87    7.78
   0   3   1  311.52    8.51
   0   3   2 1288.96   16.71
   0   3   2 1260.35   18.10
   0   3   2 1225.29   14.74
   0   3   2 1240.47   17.03
   0   3   2 1282.79   19.30
   0   3   2 1192.02   18.67
   0   3   2 1246.16   16.00
   0   3   2 1255.26   17.37
   0   3   3  141.05    6.18
   0   3   3  139.03    6.47
   0   3   3  135.51    4.65
   0   3   3  141.43    6.30
   0   3   3  144.57    7.25
   0   3   3  144.42    7.15
   0   3   3  143.72    6.41
   0   3   3  142.41    6.46
   0   3   4   13.51    2.19
   0   3   4   13.85    2.19
   0   3   4   12.94    2.19
   0   3   4   15.09    2.35
   0   3   4   14.12    2.08
   0   3   4   11.09    2.03
   0   3   5  647.36   14.58
   0   3   5  710.99   17.44
   0   3   5  685.37   16.97
   0   3   5  690.39   15.61
   0   3   5  687.09   16.08
   0   3   5  685.89   16.65
   0   3   5  686.10   16.33
   0   3   5  675.47   15.46
   0   3   5  703.69   16.98
   0   3   5  691.80   18.58
   0   3   5  656.28   17.13
   0   3   5  699.61   16.99
   0   3   5  693.18   18.82
   0   3   6  253.20   12.22
   0   3   6  261.62   11.08
   0   3   6  273.69   11.01
   0   3   6  261.10   11.01
   0   3   6  256.60   10.94
   0   3   6  246.92   10.72
   0   3   6  249.97    9.73
   0   3   6  276.55   12.26
   0   3   6  260.67   11.63
   0   3   6  259.03    9.60
   0   3   6  260.24    9.61
   0   3   6  259.40   11.06
   0   3   7  106.82    7.60
   0   3   7  103.66    7.42
   0   3   7  112.85    7.39
   0   3   7  100.31    7.06
   0   3   7  112.39    7.22
   0   3   7  100.27    6.94
   0   3   7  115.75    7.37
   0   3   7  115.67    6.20
   0   3   7  106.53    7.90
   0   3   8  166.42    8.19
   0   3   8  170.43    8.30
   0   3   8  169.53    8.30
   0   3   8  158.51    8.31
   0   3   9  148.25    6.28
   0   4 -12  130.19    6.40
   0   4 -12  127.68    5.85
   0   4 -12  131.52    5.88
   0   4 -12  132.45    6.39
   0   4 -11   55.30    5.25
   0   4 -11   49.51    4.39
   0   4 -11   46.05    4.20
   0   4 -11   51.17    4.88
   0   4 -11   55.03    4.97
   0   4 -11   48.75    4.16
   0   4 -10  216.61    9.42
   0   4 -10  218.33    9.89
   0   4 -10  223.65   11.21
   0   4 -10  225.13   11.90
   0   4 -10  221.84   10.63
   0   4 -10  217.01    9.94
   0   4 -10  230.69    9.73
   0   4 -10  206.40    9.38
   0   4 -10  215.27   10.75
   0   4  -9  956.51   22.09
   0   4  -9  873.99   21.22
   0   4  -9  893.26   20.80
   0   4  -9  901.73   20.15
   0   4  -9  899.91   22.79
   0   4  -9  860.82   22.39
   0   4  -9  864.29   21.01
   0   4  -9  930.98   20.77
   0   4  -9  857.03   19.20
   0   4  -9  870.46   22.00
   0   4  -9  891.12   22.91
   0   4  -8   97.94    6.61
   0   4  -8   89.56    6.43
   0   4  -8   98.20    7.31
   0   4  -8   99.92    7.28
   0   4  -8   97.39    7.07
   0   4  -8   97.60    7.09
   0   4  -8  115.35    8.15
   0   4  -8  114.43    7.77
   0   4  -8  104.54    7.05
   0   4  -7  647.96   17.94
   0   4  -7  615.35   15.74
   0   4  -7  617.67   15.95
   0   4  -7  650.21   16.02
   0   4  -7  611.08   16.80
   0   4  -7  640.53   16.96
   0   4  -7  643.52   17.50
   0   4  -6   33.39    3.47
   0   4  -6   38.85    4.08
   0   4  -6   38.68    4.10
   0   4  -6   29.07    2.98
   0   4  -6   34.78    3.21
   0   4  -6   34.16    3.43
   0   4  -6   32.73    3.90
   0   4  -5  518.56   11.67
   0   4  -5  520.66   13.98
   0   4  -5  520.31   11.95
   0   4  -5  521.80   12.40
   0   4  -4  665.45   10.97
   0   4  -4  661.25   14.36
   0   4  -4  657.01   12.00
   0   4  -4  655.13   14.22
   0   4  -4  630.11   12.65
   0   4  -3  424.33   10.47
   0   4  -3  441.61    9.90
   0   4  -3  429.01   10.60
   0   4  -3  448.20   11.09
   0   4  -3  450.44   10.07
   0   4  -3  416.09    8.75
   0   4  -2 1476.46   18.26
   0   4  -2 1488.88   17.86
   0   4  -2 1481.02   18.64
   0   4  -2 1505.37   18.74
   0   4  -2 1492.81   18.86
   0   4  -2 1529.66   19.37
   0   4  -2 1496.72   18.83
   0   4  -2 1518.24   13.49
   0   4  -1   91.15    4.84
   0   4  -1   89.79    4.57
   0   4  -1   87.85    4.01
   0   4  -1   92.05    4.81
   0   4  -1   93.67    4.49
   0   4  -1   85.50    4.48
   0   4  -1   91.11    4.24
   0   4   0  166.85    5.87
   0   4   0  163.27    6.36
   0   4   0  165.43    5.42
   0   4   0  158.36    5.93
   0   4   0  164.84    6.54
   0   4   0  158.42    6.83
   0   4   0  169.88    6.48
   0   4   0  146.89    6.19
   0   4   0  172.65    6.25
   0   4   1  798.22   13.99
   0   4   1  751.30   11.99
   0   4   1  758.18   13.19
   0   4   1  786.94   14.98
   0   4   1  789.13   16.06
   0   4   1  804.94   15.99
   0   4   2 2259.05   25.36
   0   4   2 2205.79   28.23
   0   4   2 2205.41   29.63
   0   4   2 2329.85   30.26
   0   4   2 2258.45   22.80
   0   4   2 2271.28   26.76
   0   4   3   28.82    3.66
   0   4   3   30.39    3.50
   0   4   3   33.56    3.54
   0   4   3   29.59    3.25
   0   4   3   34.31    3.43
   0   4   3   37.19    3.68
   0   4   3   33.51    3.96
   0   4   3   33.20    3.35
   0   4   3   34.24    3.59
   0   4   3   26.85    3.16
   0   4   3   31.93    3.26
   0   4   4  517.94   14.84
   0   4   4  499.26   13.61
   0   4   4  507.34   14.26
   0   4   4  504.57   14.00
   0   4   4  516.91   13.93
   0   4   4  505.56   14.78
   0   4   4  504.70   14.57
   0   4   4  500.53   14.65
   0   4   4  493.55   16.45
   0   4   4  485.11   12.59
   0   4   4  513.95   16.53
   0   4   4  504.94   14.34
   0   4   5  120.08    6.49
   0   4   5  118.85    7.10
   0   4   5  130.24    7.79
   0   4   5  118.33    6.76
   0   4   5  125.76    7.65
   0   4   5  118.82    7.05
   0   4   5  122.92    7.32
   0   4   5  125.47    7.23
   0   4   5  117.49    7.27
   0   4   5  119.59    7.46
   0   4   5  116.47    7.27
   0   4   5  118.50    7.39
   0   4   6  515.23   15.51
   0   4   6  517.52   15.40
   0   4   6  464.59   12.28
   0   4   6  512.65   15.54
   0   4   6  492.91   16.85
   0   4   6  494.63   14.96
   0   4   6  538.29   15.11
   0   4   6  478.00   17.27
   0   4   7   74.00    5.49
   0   4   7   71.49    5.91
   0   4   7   71.10    5.38
   0   4   7   65.43    4.96
   0   4   7   65.46    5.26
   0   4   8    4.15    1.20
   0   4   8    3.84    1.10
   0   4   8    4.12    1.16
   0   4   8    5.19    1.37
   0   4   9  199.25    5.41
   0   5 -12   27.14    2.72
   0   5 -12   27.83    2.70
   0   5 -12   31.10    2.99
   0   5 -11  200.70    9.69
   0   5 -11  201.79    8.49
   0   5 -11  198.33    8.17
   0   5 -11  185.98    8.13
   0   5 -11  216.31    9.83
   0   5 -10  258.94   12.21
   0   5 -10  236.76   11.51
   0   5 -10  230.42   10.42
   0   5 -10  235.09    9.32
   0   5 -10  238.01    9.90
   0   5 -10  235.41   10.33
   0   5 -10  228.18    9.84
   0   5 -10  244.42   10.46
   0   5  -9  239.30   11.47
   0   5  -9  226.40   12.06
   0   5  -9  232.42   11.40
   0   5  -9  244.48   10.31
   0   5  -9  231.66   10.96
   0   5  -9  242.84   12.29
   0   5  -9  226.30   10.34
   0   5  -9  239.64   10.82
   0   5  -8  279.38   12.64
   0   5  -8  259.43   11.22
   0   5  -8  271.89   11.33
   0   5  -8  275.64   12.98
   0   5  -8  269.58   12.53
   0   5  -7  100.39    7.45
   0   5  -7   95.26    7.47
   0   5  -7   93.01    5.79
   0   5  -7   85.23    6.21
   0   5  -7  100.98    7.42
   0   5  -7  104.24    7.55
   0   5  -6   92.12    6.94
   0   5  -6   82.46    5.75
   0   5  -6   90.63    5.76
   0   5  -6   82.79    6.17
   0   5  -6   88.94    6.71
   0   5  -5   58.41    5.03
   0   5  -5   63.41    5.22
   0   5  -5   58.54    4.54
   0   5  -4  216.48    8.61
   0   5  -4  225.07    9.36
   0   5  -4  232.78    9.27
   0   5  -4  212.92    8.12
   0   5  -4  242.95    9.10
   0   5  -4  234.26    9.31
   0   5  -4  216.03    8.98
   0   5  -3  204.71    7.45
   0   5  -3  217.90    8.29
   0   5  -3  212.92    8.23
   0   5  -3  214.81    8.59
   0   5  -3  214.38    8.66
   0   5  -3  208.30    8.10
   0   5  -3  215.97    8.49
   0   5  -3  226.50    8.43
   0   5  -2  257.05    8.93
   0   5  -2  247.97    9.06
   0   5  -2  251.29    8.35
   0   5  -2  257.03    9.09
   0   5  -2  246.96    6.73
   0   5  -2  248.39    9.09
   0   5  -2  257.42    8.85
   0   5  -2  254.53    8.85
   0   5  -1  427.67   11.05
   0   5  -1  458.23   12.14
   0   5  -1  447.31   11.13
   0   5  -1  452.02   11.37
   0   5  -1  439.23   10.48
   0   5  -1  438.38   11.73
   0   5  -1  439.60   10.76
   0   5  -1  439.74   12.65
   0   5  -1  465.17   12.73
   0   5   0   66.73    4.18
   0   5   0   71.01    4.86
   0   5   0   65.50    4.78
   0   5   0   71.69    4.60
   0   5   0   74.44    4.62
   0   5   0   78.33    5.33
   0   5   0   68.75    3.86
   0   5   0   75.45    5.07
   0   5   0   74.17    5.45
   0   5   0   65.60    5.17
   0   5   1  405.30   12.16
   0   5   1  401.64   10.71
   0   5   1  396.22   11.14
   0   5   1  387.20   13.02
   0   5   1  406.42   11.86
   0   5   1  385.56   11.70
   0   5   1  367.21   10.49
   0   5   1  394.72   12.11
   0   5   1  389.38   12.97
   0   5   1  362.03   11.50
   0   5   2  167.00    6.82
   0   5   2  191.31    8.71
   0   5   2  189.96    8.17
   0   5   2  184.21    9.71
   0   5   2  180.29    9.52
   0   5   2  182.98    8.30
   0   5   2  188.72    9.43
   0   5   2  188.27    8.69
   0   5   3   85.23    6.52
   0   5   3   91.68    6.45
   0   5   3   89.41    5.95
   0   5   3   86.37    6.13
   0   5   3   82.85    5.70
   0   5   3   90.27    6.27
   0   5   3   83.06    5.85
   0   5   3   81.95    6.89
   0   5   3   80.73    6.85
   0   5   3   94.17    6.99
   0   5   4   52.41    5.74
   0   5   4   46.14    4.69
   0   5   4   41.81    4.10
   0   5   4   42.70    4.35
   0   5   4   43.17    4.26
   0   5   4   49.82    4.44
   0   5   4   47.54    4.21
   0   5   4   47.79    5.42
   0   5   4   42.04    4.45
   0   5   4   42.76    4.73
   0   5   4   42.11    4.56
   0   5   4   47.96    4.89
   0   5   5   33.36    3.27
   0   5   5   45.09    4.56
   0   5   5   34.15    3.64
   0   5   5   38.11    3.99
   0   5   5   45.20    4.49
   0   5   5   36.76    4.17
   0   5   5   35.86    3.90
   0   5   5   39.96    4.14
   0   5   5   38.12    4.14
   0   5   5   37.63    4.72
   0   5   6  183.11    7.77
   0   5   6  205.32    8.86
   0   5   6  203.83    9.06
   0   5   6  207.71    9.03
   0   5   7   71.37    5.11
   0   5   7   69.57    4.55
   0   5   7   69.20    4.45
   0   5   8  122.25    4.12
   0   6 -12    7.86    1.38
   0   6 -12    6.23    1.17
   0   6 -11  186.67    8.68
   0   6 -11  161.60    7.29
   0   6 -11  185.70    7.94
   0   6 -11  183.27    8.42
   0   6 -10  178.27    9.57
   0   6 -10  170.06    9.59
   0   6 -10  173.44    7.83
   0   6 -10  166.34    8.36
   0   6 -10  162.11    8.14
   0   6 -10  178.86    9.23
   0   6  -9  104.53    7.64
   0   6  -9   98.90    7.63
   0   6  -9   89.66    7.41
   0   6  -9  102.51    6.39
   0   6  -9   85.01    6.19
   0   6  -9   92.69    7.24
   0   6  -9  101.31    7.00
   0   6  -9  102.38    6.98
   0   6  -8   74.83    6.46
   0   6  -8   70.04    6.51
   0   6  -8   72.80    6.92
   0   6  -8   73.10    6.05
   0   6  -8   69.27    6.55
   0   6  -8   62.55    6.30
   0   6  -8   73.01    6.14
   0   6  -8   78.49    6.97
   0   6  -7  140.16    8.69
   0   6  -7  163.13   10.05
   0   6  -7  148.33    8.00
   0   6  -7  160.97    8.82
   0   6  -7  146.72    9.17
   0   6  -7  152.00    9.64
   0   6  -7  163.35    9.28
   0   6  -6  308.81   13.10
   0   6  -6  321.79   11.95
   0   6  -6  289.59   11.43
   0   6  -6  312.06   11.92
   0   6  -6  302.21   12.89
   0   6  -6  305.30   12.33
   0   6  -6  330.15   12.90
   0   6  -5    1.52    0.92
   0   6  -5    2.57    1.17
   0   6  -5    1.33    0.94
   0   6  -5    2.18    1.15
   0   6  -5    1.27    0.90
   0   6  -5    1.12    0.73
   0   6  -4  430.69   11.72
   0   6  -4  428.26   12.98
   0   6  -4  446.90   13.90
   0   6  -4  454.76   13.98
   0   6  -4  435.73   13.99
   0   6  -4  457.80   13.65
   0   6  -4  444.47   13.02
   0   6  -4  444.60   14.06
   0   6  -4  447.47   14.50
   0   6  -3  376.11   12.48
   0   6  -3  366.84   11.73
   0   6  -3  364.17   12.57
   0   6  -3  332.78   12.10
   0   6  -3  378.70   12.46
   0   6  -3  347.74   11.67
   0   6  -3  355.78   12.15
   0   6  -3  366.49   11.64
   0   6  -2  226.94    9.53
   0   6  -2  221.17    8.64
   0   6  -2  230.95   10.06
   0   6  -2  239.32    8.87
   0   6  -2  234.41    9.49
   0   6  -2  230.74    9.30
   0   6  -2  233.23    9.65
   0   6  -2  250.25   10.21
   0   6  -2  218.63    9.90
   0   6  -1  294.88   11.82
   0   6  -1  278.17    9.70
   0   6  -1  290.34   10.71
   0   6  -1  256.82    9.84
   0   6  -1  279.71    9.66
   0   6  -1  262.28    9.56
   0   6  -1  261.64    9.49
   0   6  -1  282.82   10.96
   0   6  -1  271.87    8.72
   0   6  -1  279.29    9.77
   0   6  -1  273.11   10.09
   0   6  -1  274.61   11.32
   0   6  -1  287.49   11.97
   0   6   0  122.83    7.99
   0   6   0  136.26    6.42
   0   6   0  133.04    7.43
   0   6   0  143.15    7.94
   0   6   0  126.13    6.76
   0   6   0  134.99    6.85
   0   6   0  139.69    6.84
   0   6   0  136.87    7.58
   0   6   0  132.56    7.65
   0   6   0  137.30    7.81
   0   6   0  141.10    8.39
   0   6   0  138.72    7.93
   0   6   0  133.91    8.53
   0   6   1  173.60    9.63
   0   6   1  186.56    8.94
   0   6   1  171.64    8.45
   0   6   1  177.66    8.81
   0   6   1  166.06    7.38
   0   6   1  173.35    8.90
   0   6   1  173.03    7.95
   0   6   1  182.79    9.55
   0   6   1  173.42    9.65
   0   6   1  158.06    9.41
   0   6   1  164.15    8.56
   0   6   2   13.17    2.91
   0   6   2   10.76    2.56
   0   6   2   14.67    2.74
   0   6   2   14.11    2.60
   0   6   2   13.72    2.60
   0   6   2   16.87    2.58
   0   6   2   15.74    2.74
   0   6   2   18.56    3.36
   0   6   2   13.61    2.56
   0   6   2   13.92    2.45
   0   6   2   15.42    2.81
   0   6   2   15.68    3.11
   0   6   3  107.70    7.72
   0   6   3   95.81    6.74
   0   6   3   97.70    6.41
   0   6   3   96.32    6.12
   0   6   3   96.41    5.88
   0   6   3  101.31    6.84
   0   6   3   95.89    6.57
   0   6   3  101.85    7.57
   0   6   3   95.04    7.78
   0   6   3  100.11    6.59
   0   6   3   93.01    7.68
   0   6   4   92.28    7.34
   0   6   4   84.51    6.06
   0   6   4   82.48    5.85
   0   6   4   86.51    6.37
   0   6   4   89.69    6.32
   0   6   4   78.95    5.71
   0   6   4   87.48    6.52
   0   6   5   72.33    5.05
   0   6   5   70.55    5.17
   0   6   5   75.84    5.26
   0   6   5   77.59    6.23
   0   6   6  118.22    5.69
   0   6   6  121.41    5.54
   0   6   6  116.93    5.49
   0   6   7  104.70    3.67
   0   7 -11  206.81    7.94
   0   7 -11  192.96    6.68
   0   7 -11  194.07    7.25
   0   7 -10   78.88    5.84
   0   7 -10   70.03    5.10
   0   7 -10   69.59    5.08
   0   7  -9  110.85    7.58
   0   7  -9  102.53    7.51
   0   7  -9  108.40    6.95
   0   7  -9  109.86    6.96
   0   7  -9  105.94    6.91
   0   7  -8  167.11    9.59
   0   7  -8  175.37    9.25
   0   7  -8  170.13   10.20
   0   7  -8  188.13    9.40
   0   7  -8  177.16    8.58
   0   7  -8  179.79   10.61
   0   7  -8  165.72    8.82
   0   7  -7  343.72   14.51
   0   7  -7  359.70   13.58
   0   7  -7  336.95   13.32
   0   7  -7  365.90   13.07
   0   7  -7  337.00   12.66
   0   7  -7  334.02   12.91
   0   7  -7  331.88   14.34
   0   7  -6  112.27    8.00
   0   7  -6  105.45    6.91
   0   7  -6  113.37    7.80
   0   7  -6  125.06    8.67
   0   7  -6  103.41    7.89
   0   7  -6  103.49    6.91
   0   7  -6  120.01    7.76
   0   7  -6  109.87    7.27
   0   7  -5  356.94   13.51
   0   7  -5  370.74   13.89
   0   7  -5  367.81   14.36
   0   7  -5  331.64   13.55
   0   7  -5  352.18   12.67
   0   7  -5  333.12   13.17
   0   7  -5  342.81   12.49
   0   7  -4  257.28   11.53
   0   7  -4  270.08   11.92
   0   7  -4  279.65   10.62
   0   7  -4  242.59    9.83
   0   7  -4  246.54   11.20
   0   7  -4  267.46   11.02
   0   7  -4  266.18   11.01
   0   7  -4  254.68   11.49
   0   7  -4  260.55   10.52
   0   7  -4  245.51   11.00
   0   7  -3  486.70   15.59
   0   7  -3  512.95   15.85
   0   7  -3  499.66   13.75
   0   7  -3  493.01   15.09
   0   7  -3  483.76   15.79
   0   7  -3  490.78   14.95
   0   7  -3  483.14   14.68
   0   7  -3  484.00   13.82
   0   7  -3  479.80   14.85
   0   7  -3  473.05   15.74
   0   7  -3  498.88   16.06
   0   7  -2   21.87    3.44
   0   7  -2   20.05    2.88
   0   7  -2   22.76    3.25
   0   7  -2   28.22    3.62
   0   7  -2   22.94    2.94
   0   7  -2   23.59    3.00
   0   7  -2   24.86    3.79
   0   7  -2   27.04    3.36
   0   7  -2   21.94    3.39
   0   7  -2   26.00    3.77
   0   7  -2   24.39    3.70
   0   7  -1   82.60    6.16
   0   7  -1   78.23    5.74
   0   7  -1   82.24    6.39
   0   7  -1   81.68    5.47
   0   7  -1   94.88    7.38
   0   7  -1   80.71    6.23
   0   7  -1   87.26    6.54
   0   7  -1   84.85    7.11
   0   7  -1   88.52    6.57
   0   7   0   58.06    5.02
   0   7   0   55.64    5.16
   0   7   0   60.28    6.14
   0   7   0   51.33    4.90
   0   7   0   58.74    4.66
   0   7   0   66.57    6.34
   0   7   0   62.38    5.39
   0   7   0   59.64    5.39
   0   7   0   56.14    5.61
   0   7   0   67.34    5.88
   0   7   0   55.36    4.56
   0   7   0   49.59    4.97
   0   7   1  641.83   17.46
   0   7   1  607.31   14.81
   0   7   1  679.27   17.71
   0   7   1  640.70   16.77
   0   7   1  674.74   19.99
   0   7   1  666.68   19.39
   0   7   1  670.03   18.67
   0   7   1  650.56   17.18
   0   7   1  637.99   17.26
   0   7   2  219.31   11.21
   0   7   2  219.57   10.01
   0   7   2  209.80    9.72
   0   7   2  208.51    9.53
   0   7   2  231.63   10.23
   0   7   2  231.99   10.15
   0   7   2  207.53   10.89
   0   7   2  220.70   11.00
   0   7   3  241.42   10.78
   0   7   3  235.46   10.49
   0   7   3  253.50   11.50
   0   7   3  254.77   10.06
   0   7   4   54.47    4.17
   0   7   4   58.26    4.19
   0   7   4   59.02    4.49
   0   7   4   58.71    4.46
   0   7   4   52.55    4.80
   0   7   5    3.25    0.94
   0   7   5    4.86    1.06
   0   7   5    2.99    0.90
   0   8 -11   19.78    1.93
   0   8 -10   36.46    3.11
   0   8 -10   35.40    3.45
   0   8 -10   29.81    2.93
   0   8  -9  192.12    8.20
   0   8  -9  188.44    8.06
   0   8  -8  672.74   16.29
   0   8  -8  665.61   16.03
   0   8  -8  671.77   16.88
   0   8  -8  644.11   15.34
   0   8  -7  352.34   12.53
   0   8  -7  369.35   13.20
   0   8  -7  383.32   14.73
   0   8  -7  359.19   12.23
   0   8  -7  382.74   13.39
   0   8  -7  380.93   13.09
   0   8  -7  361.25   13.75
   0   8  -6   83.57    6.49
   0   8  -6   78.41    6.73
   0   8  -6   88.61    6.35
   0   8  -6   94.67    6.96
   0   8  -6   81.62    6.41
   0   8  -5   44.88    4.45
   0   8  -5   32.68    4.28
   0   8  -5   36.12    4.36
   0   8  -5   39.91    4.70
   0   8  -5   35.85    4.07
   0   8  -5   43.21    4.80
   0   8  -5   37.91    4.52
   0   8  -5   36.51    4.03
   0   8  -4  366.80   12.26
   0   8  -4  350.11   13.12
   0   8  -4  346.45   12.40
   0   8  -4  374.42   13.95
   0   8  -4  357.62   13.69
   0   8  -4  374.93   13.40
   0   8  -3  848.44   20.80
   0   8  -3  842.54   20.16
   0   8  -3  821.26   19.08
   0   8  -3  883.49   21.72
   0   8  -3  855.22   17.70
   0   8  -3  865.41   21.47
   0   8  -3  908.77   22.43
   0   8  -3  857.75   18.95
   0   8  -3  890.90   21.58
   0   8  -3  875.90   20.74
   0   8  -2  505.48   14.70
   0   8  -2  475.47   14.57
   0   8  -2  504.04   13.25
   0   8  -2  533.94   16.05
   0   8  -2  507.96   15.85
   0   8  -2  540.92   17.55
   0   8  -2  531.45   17.39
   0   8  -2  521.48   16.18
   0   8  -2  520.28   16.78
   0   8  -1  228.21   11.50
   0   8  -1  222.43   11.47
   0   8  -1  222.06    9.88
   0   8  -1  233.63   10.57
   0   8  -1  244.27   10.61
   0   8  -1  226.79   10.00
   0   8  -1  228.99   10.32
   0   8   0  635.04   18.95
   0   8   0  659.28   16.65
   0   8   0  635.30   16.44
   0   8   0  680.42   19.76
   0   8   0  635.94   16.88
   0   8   0  658.05   18.25
   0   8   0  646.65   16.35
   0   8   0  672.89   16.76
   0   8   1  116.19    6.84
   0   8   1  137.82    7.30
   0   8   1  130.95    7.51
   0   8   1  137.88    7.67
   0   8   1  139.52    7.24
   0   8   1  124.01    7.99
   0   8   2  251.29    9.11
   0   8   2  244.79    8.91
   0   8   2  224.43    9.25
   0   8   2  257.04   10.33
   0   8   2  239.69    9.98
   0   8   3   37.24    2.92
   0   8   3   37.73    3.09
   0   8   3   42.27    3.44
   0   8   3   41.66    3.23
   0   8   4  320.14    6.20
   0   8   4  367.18    7.29
   0   9 -10   20.34    1.91
   0   9  -9  108.30    5.67
   0   9  -8  304.59   10.64
   0   9  -7  217.42    8.88
   0   9  -7  223.01    9.18
   0   9  -7  203.82    8.30
   0   9  -7  225.82    9.52
   0   9  -6  155.29    8.35
   0   9  -6  158.95    8.50
   0   9  -6  157.47    7.98
   0   9  -6  147.45    8.01
   0   9  -6  145.14    7.07
   0   9  -5   29.61    3.38
   0   9  -5   27.49    3.58
   0   9  -4    9.27    2.12
   0   9  -4   10.10    1.91
   0   9  -4    6.94    1.87
   0   9  -3  129.60    7.54
   0   9  -3  127.47    7.28
   0   9  -3  137.17    7.48
   0   9  -3  125.56    7.15
   0   9  -3  123.62    7.09
   0   9  -2  155.52    8.24
   0   9  -2  150.16    7.48
   0   9  -2  158.07    7.67
   0   9  -2  153.83    7.41
   0   9  -2  152.43    8.18
   0   9  -2  152.42    7.69
   0   9  -1  605.33   14.02
   0   9  -1  581.71   15.95
   0   9  -1  585.07   14.31
   0   9  -1  607.34   13.66
   0   9  -1  615.23   14.29
   0   9   0  126.27    5.84
   0   9   0  122.20    6.89
   0   9   0  120.41    5.78
   0   9   1  131.69    5.32
   0   9   1  132.39    5.21
   0   9   2   58.74    2.87
   0   9   2   61.06    2.70
   0  10  -8    5.06    0.93
   0  10  -7   11.90    1.52
   0  10  -7   13.35    1.87
   0  10  -7   10.12    1.52
   0  10  -6  131.11    5.76
   0  10  -6  137.01    5.81
   0  10  -6  131.97    6.05
   0  10  -6  127.17    4.78
   0  10  -6  138.08    5.98
   0  10  -5   90.50    4.77
   0  10  -5   92.90    4.92
   0  10  -5   88.24    5.39
   0  10  -5   86.63    5.07
   0  10  -4  128.56    5.57
   0  10  -4  126.59    5.78
   0  10  -4  134.12    5.69
   0  10  -4  122.49    5.91
   0  10  -3   27.12    2.59
   0  10  -3   29.43    2.61
   0  10  -3   29.06    2.55
   0  10  -2  100.83    4.49
   0  10  -2   94.07    4.18
   0  10  -1  205.09    5.72
   1 -10   0  189.55    5.53
   1 -10   1   10.55    1.33
   1 -10   2   16.85    2.13
   1 -10   2   20.12    2.33
   1 -10   2   18.99    2.17
   1 -10   3   93.93    5.47
   1 -10   3   87.30    5.29
   1 -10   3   87.53    5.08
   1 -10   4    8.47    1.79
   1 -10   4    6.77    1.63
   1 -10   4    7.72    1.63
   1 -10   5  286.30    9.82
   1 -10   5  312.67   10.10
   1 -10   6   22.19    2.20
   1 -10   6   24.90    2.62
   1 -10   6   23.45    2.75
   1 -10   6   27.03    2.81
   1 -10   6   24.36    2.61
   1 -10   6   18.98    1.87
   1 -10   7  128.84    5.29
   1 -10   8    4.70    0.95
   1  -9  -2    4.73    1.00
   1  -9  -1   49.22    3.03
   1  -9  -1   52.48    4.19
   1  -9   0  116.23    6.85
   1  -9   0  124.73    6.22
   1  -9   0  117.21    5.83
   1  -9   0  119.95    6.90
   1  -9   0  117.33    5.77
   1  -9   1   67.19    5.55
   1  -9   1   70.82    5.29
   1  -9   1   63.72    5.20
   1  -9   1   72.06    5.38
   1  -9   1   66.75    5.23
   1  -9   2   41.74    4.32
   1  -9   2   37.14    4.01
   1  -9   2   37.06    4.29
   1  -9   2   40.49    4.49
   1  -9   3   70.85    4.85
   1  -9   3   65.70    5.92
   1  -9   3   75.43    5.63
   1  -9   4  150.22    7.58
   1  -9   4  149.48    8.53
   1  -9   4  140.13    8.38
   1  -9   5  118.35    7.66
   1  -9   5  119.27    7.18
   1  -9   5  113.18    7.70
   1  -9   5  119.50    7.84
   1  -9   5  115.32    7.78
   1  -9   6   90.44    6.25
   1  -9   6   88.74    6.35
   1  -9   6   78.38    5.89
   1  -9   6   82.76    6.63
   1  -9   6   84.91    6.13
   1  -9   6   86.27    6.67
   1  -9   7  128.88    7.42
   1  -9   7  125.73    6.62
   1  -9   7  139.68    7.89
   1  -9   8   50.74    4.49
   1  -9   8   60.23    4.78
   1  -9   8   50.87    4.48
   1  -9   8   49.37    4.32
   1  -9   9   25.35    2.76
   1  -9   9   26.25    2.82
   1  -9   9   22.62    2.47
   1  -9  10   95.86    3.91
   1  -9  10   95.04    4.00
   1  -8  -4   92.48    4.71
   1  -8  -3  115.94    5.81
   1  -8  -3  113.05    6.37
   1  -8  -3  119.84    6.33
   1  -8  -3  123.38    6.98
   1  -8  -2  110.07    5.55
   1  -8  -2  129.55    8.21
   1  -8  -2  139.23    7.74
   1  -8  -2  119.59    7.24
   1  -8  -1    4.41    1.30
   1  -8  -1    6.03    1.63
   1  -8  -1    5.98    1.93
   1  -8  -1    6.14    1.51
   1  -8   0  248.49   11.74
   1  -8   0  264.87   12.86
   1  -8   0  276.91   11.53
   1  -8   0  248.68   10.86
   1  -8   0  261.29   11.80
   1  -8   0  256.91   11.02
   1  -8   1   74.79    6.16
   1  -8   1   78.20    7.14
   1  -8   1   70.77    6.19
   1  -8   1   79.05    6.65
   1  -8   1   76.46    6.51
   1  -8   2  292.90   11.93
   1  -8   2  297.77   13.66
   1  -8   2  292.58   12.23
   1  -8   2  276.29   13.02
   1  -8   2  295.38   13.35
   1  -8   2  275.51   11.56
   1  -8   2  273.45   12.15
   1  -8   2  295.73   12.41
   1  -8   3   66.12    6.25
   1  -8   3   57.83    5.24
   1  -8   3   72.99    5.74
   1  -8   3   83.53    7.22
   1  -8   3   63.94    6.35
   1  -8   3   72.10    6.37
   1  -8   3   79.28    6.15
   1  -8   3   64.80    6.30
   1  -8   3   79.91    6.09
   1  -8   4  541.72   18.25
   1  -8   4  516.28   17.75
   1  -8   4  566.71   17.39
   1  -8   4  564.46   17.13
   1  -8   4  561.02   17.56
   1  -8   4  582.97   18.89
   1  -8   5  135.30    8.87
   1  -8   5  131.44    9.18
   1  -8   5  150.82    9.38
   1  -8   5  148.63    8.86
   1  -8   5  136.86    9.37
   1  -8   5  148.61    9.33
   1  -8   6   55.80    5.45
   1  -8   6   65.47    6.32
   1  -8   6   63.69    5.61
   1  -8   6   58.85    5.49
   1  -8   6   62.42    6.15
   1  -8   7   70.20    6.55
   1  -8   7   59.43    5.35
   1  -8   7   65.18    5.73
   1  -8   7   61.23    5.08
   1  -8   7   67.62    5.40
   1  -8   7   68.44    6.25
   1  -8   7   66.12    6.35
   1  -8   8   33.90    4.19
   1  -8   8   39.61    4.01
   1  -8   8   31.57    3.92
   1  -8   8   30.35    4.16
   1  -8   8   40.27    4.43
   1  -8   8   34.85    3.88
   1  -8   8   33.91    4.41
   1  -8   9   14.45    2.37
   1  -8   9   14.75    2.43
   1  -8   9   14.73    2.65
   1  -8   9   11.61    1.87
   1  -8   9   16.52    2.67
   1  -8   9   15.38    2.56
   1  -8  10  152.71    6.51
   1  -8  10  169.55    6.90
   1  -8  10  170.26    7.06
   1  -8  11   47.15    2.79
   1  -7  -6  191.39    5.89
   1  -7  -5   21.53    2.87
   1  -7  -4    0.28    0.66
   1  -7  -4    1.07    0.86
   1  -7  -4    1.63    1.03
   1  -7  -4    1.03    0.84
   1  -7  -4    0.72    0.59
   1  -7  -3  112.78    8.39
   1  -7  -3  122.46    8.96
   1  -7  -3  116.74    7.78
   1  -7  -3  117.06    7.71
   1  -7  -2   31.53    3.73
   1  -7  -2   26.89    3.93
   1  -7  -2   35.33    5.02
   1  -7  -2   26.98    4.27
   1  -7  -2   35.47    4.50
   1  -7  -2   30.82    4.11
   1  -7  -1  194.33   10.63
   1  -7  -1  231.31   12.90
   1  -7  -1  182.53    9.25
   1  -7  -1  214.74   10.54
   1  -7  -1  219.14   10.09
   1  -7  -1  215.60   10.34
   1  -7   0  253.70   12.11
   1  -7   0  271.83   12.02
   1  -7   0  288.46   14.27
   1  -7   0  254.08   11.98
   1  -7   0  263.57   11.20
   1  -7   0  285.62   12.30
   1  -7   0  277.73   12.16
   1  -7   1  837.95   20.41
   1  -7   1  876.56   24.16
   1  -7   1  875.00   22.18
   1  -7   1  841.05   21.98
   1  -7   1  886.43   19.84
   1  -7   1  854.56   21.37
   1  -7   1  852.57   21.02
   1  -7   1  790.73   20.97
   1  -7   2  187.63    9.52
   1  -7   2  190.03    9.37
   1  -7   2  199.72    9.97
   1  -7   2  198.70    9.60
   1  -7   2  204.21   11.29
   1  -7   2  209.89   10.99
   1  -7   2  207.04   11.01
   1  -7   2  213.89   10.44
   1  -7   2  206.30   10.08
   1  -7   2  202.68   10.63
   1  -7   2  196.99    9.97
   1  -7   3  631.03   18.62
   1  -7   3  602.43   15.88
   1  -7   3  669.75   19.88
   1  -7   3  617.61   16.43
   1  -7   3  644.43   19.17
   1  -7   3  585.23   18.52
   1  -7   3  631.12   16.59
   1  -7   4  418.89   16.00
   1  -7   4  422.03   15.46
   1  -7   4  409.83   14.27
   1  -7   4  413.89   14.88
   1  -7   4  407.05   15.41
   1  -7   4  417.60   15.60
   1  -7   4  412.74   15.98
   1  -7   5   88.03    7.37
   1  -7   5   80.23    7.16
   1  -7   5   96.96    7.24
   1  -7   5   88.79    6.96
   1  -7   5   97.14    7.32
   1  -7   5   82.82    6.82
   1  -7   5   88.88    7.52
   1  -7   5   84.33    7.30
   1  -7   6  153.57   10.03
   1  -7   6  152.57    9.97
   1  -7   6  143.01    8.47
   1  -7   6  152.34    8.82
   1  -7   6  128.10    8.90
   1  -7   6  147.52    8.68
   1  -7   6  161.37    9.47
   1  -7   6  143.32    9.22
   1  -7   6  136.07    7.98
   1  -7   7  186.17   10.13
   1  -7   7  173.95    8.55
   1  -7   7  178.40    9.17
   1  -7   7  187.43   11.30
   1  -7   7  185.96   10.30
   1  -7   7  179.32    8.81
   1  -7   7  178.49   10.24
   1  -7   7  177.73   10.63
   1  -7   8  260.66   11.28
   1  -7   8  248.32   10.44
   1  -7   8  279.18   13.62
   1  -7   8  278.23   12.65
   1  -7   8  261.36   11.67
   1  -7   8  293.12   12.79
   1  -7   9  210.19   10.50
   1  -7   9  208.03   11.11
   1  -7   9  203.66    9.47
   1  -7   9  205.08    8.80
   1  -7  10   67.21    4.85
   1  -7  10   62.74    3.76
   1  -7  10   72.82    5.71
   1  -7  10   60.14    5.08
   1  -7  11  114.71    5.73
   1  -7  11  117.98    5.88
   1  -7  11  115.27    5.56
   1  -7  11  118.08    5.80
   1  -6  -7   65.53    3.87
   1  -6  -7   62.03    3.84
   1  -6  -6   37.91    4.02
   1  -6  -6   42.39    4.10
   1  -6  -5  105.39    7.54
   1  -6  -5  103.46    7.74
   1  -6  -5  107.20    5.95
   1  -6  -4   20.98    3.21
   1  -6  -4   27.95    4.31
   1  -6  -4   27.30    4.32
   1  -6  -4   24.24    3.61
   1  -6  -3   43.72    4.96
   1  -6  -3   37.43    4.73
   1  -6  -3   47.22    4.46
   1  -6  -3   44.10    4.57
   1  -6  -3   45.62    5.54
   1  -6  -3   48.89    5.94
   1  -6  -3   43.97    5.00
   1  -6  -2  309.11   10.33
   1  -6  -2  327.73   12.33
   1  -6  -2  309.71   13.18
   1  -6  -2  330.82   13.45
   1  -6  -2  336.68   13.46
   1  -6  -2  322.77   13.39
   1  -6  -2  312.58   14.15
   1  -6  -2  319.00   14.64
   1  -6  -1  218.97   11.36
   1  -6  -1  216.98   11.67
   1  -6  -1  213.93   10.28
   1  -6  -1  221.56   10.91
   1  -6  -1  218.32    9.94
   1  -6  -1  221.48   10.00
   1  -6  -1  218.95    8.05
   1  -6  -1  230.11   10.51
   1  -6   0  363.10   13.22
   1  -6   0  342.40    9.28
   1  -6   0  322.37   12.12
   1  -6   0  351.74   13.23
   1  -6   0  333.10   12.40
   1  -6   0  356.24   12.33
   1  -6   0  366.39   13.14
   1  -6   0  353.15   14.24
   1  -6   0  370.19   15.21
   1  -6   0  363.04   13.31
   1  -6   1  833.36   18.36
   1  -6   1  787.20   17.53
   1  -6   1  811.36   18.84
   1  -6   1  829.11   18.64
   1  -6   1  873.17   19.64
   1  -6   1  818.83   20.06
   1  -6   1  819.10   18.46
   1  -6   1  893.03   22.57
   1  -6   1  833.37   19.87
   1  -6   1  816.34   19.40
   1  -6   1  828.15   20.20
   1  -6   2  130.70    7.04
   1  -6   2  139.15    7.71
   1  -6   2  125.20    7.89
   1  -6   2  129.94    7.73
   1  -6   2  127.90    7.74
   1  -6   2  136.06    7.18
   1  -6   2  135.91    7.45
   1  -6   2  134.57    8.56
   1  -6   2  131.18    8.00
   1  -6   2  116.39    6.91
   1  -6   2  130.12    7.95
   1  -6   3  178.91    9.49
   1  -6   3  183.91    9.06
   1  -6   3  189.92    8.73
   1  -6   3  191.20    9.17
   1  -6   3  186.90    6.89
   1  -6   3  187.30    9.62
   1  -6   3  176.55    9.44
   1  -6   3  178.97    7.96
   1  -6   3  171.42    9.27
   1  -6   3  182.59    7.84
   1  -6   3  188.50    9.74
   1  -6   3  179.64    7.98
   1  -6   4  157.43    8.83
   1  -6   4  151.23    8.93
   1  -6   4  185.32    9.29
   1  -6   4  166.89    9.42
   1  -6   4  155.90    8.80
   1  -6   4  155.42    8.28
   1  -6   4  168.85    7.07
   1  -6   4  160.35    9.26
   1  -6   5   69.63    6.43
   1  -6   5   86.32    7.04
   1  -6   5   77.11    6.08
   1  -6   5   75.98    5.87
   1  -6   5   75.46    6.02
   1  -6   5   90.98    5.61
   1  -6   5   75.53    6.01
   1  -6   6  326.78   14.03
   1  -6   6  306.11   12.96
   1  -6   6  276.49   13.34
   1  -6   6  302.88   11.40
   1  -6   6  298.29   11.46
   1  -6   6  308.09   13.12
   1  -6   7  283.15   13.05
   1  -6   7  262.39   12.85
   1  -6   7  268.03   13.61
   1  -6   7  273.18   10.20
   1  -6   7  265.62   12.07
   1  -6   8  149.46    9.74
   1  -6   8  152.93    8.78
   1  -6   8  149.65    9.04
   1  -6   9  107.08    7.01
   1  -6   9  109.30    8.13
   1  -6  10  119.72    7.88
   1  -6  10  118.73    8.01
   1  -6  11   60.15    4.36
   1  -6  11   62.21    4.66
   1  -6  11   50.50    3.32
   1  -6  12   66.71    3.32
   1  -5  -8  172.52    6.01
   1  -5  -7    1.94    1.08
   1  -5  -7    1.87    1.03
   1  -5  -7    1.38    0.92
   1  -5  -7    2.37    1.14
   1  -5  -6  150.40    8.98
   1  -5  -6  167.78    9.89
   1  -5  -6  154.80    8.74
   1  -5  -5  552.19   15.40
   1  -5  -5  580.80   19.72
   1  -5  -5  507.11   17.37
   1  -5  -5  534.70   17.43
   1  -5  -5  494.45   15.12
   1  -5  -5  505.98   16.81
   1  -5  -5  515.14   15.94
   1  -5  -5  551.80   17.28
   1  -5  -4  402.01   16.38
   1  -5  -4  410.61   13.37
   1  -5  -4  390.96   14.46
   1  -5  -4  415.28   15.08
   1  -5  -4  394.79   14.47
   1  -5  -4  409.35   14.67
   1  -5  -3  138.26    8.05
   1  -5  -3  139.23    8.46
   1  -5  -3  130.50    7.37
   1  -5  -3  130.10    8.13
   1  -5  -3  141.67    8.39
   1  -5  -3  141.70    7.24
   1  -5  -3  135.87    7.98
   1  -5  -3  129.07    8.33
   1  -5  -3  151.92    9.65
   1  -5  -3  130.62    9.22
   1  -5  -2   12.48    2.47
   1  -5  -2   15.00    2.52
   1  -5  -2   13.49    2.61
   1  -5  -2   12.48    2.73
   1  -5  -2   15.03    2.92
   1  -5  -2   12.76    2.50
   1  -5  -2   11.43    2.24
   1  -5  -2   22.62    3.31
   1  -5  -2   14.15    2.31
   1  -5  -2   12.83    2.19
   1  -5  -2   12.60    1.99
   1  -5  -1  341.07   11.70
   1  -5  -1  355.90   12.32
   1  -5  -1  332.57   11.56
   1  -5  -1  345.36    9.60
   1  -5  -1  355.05    9.42
   1  -5  -1  370.73   13.42
   1  -5  -1  342.02   13.27
   1  -5  -1  337.82   11.23
   1  -5   0  174.90    5.91
   1  -5   0  178.81    8.90
   1  -5   0  192.78    9.43
   1  -5   0  189.53    8.50
   1  -5   1   72.89    5.77
   1  -5   1   71.87    5.20
   1  -5   2  415.58   12.63
   1  -5   2  427.04    9.01
   1  -5   3  664.56   15.89
   1  -5   3  670.80   12.37
   1  -5   3  658.27   16.25
   1  -5   4   49.09    3.67
   1  -5   4   64.22    5.32
   1  -5   4   57.34    4.59
   1  -5   4   48.40    4.74
   1  -5   5   46.04    4.52
   1  -5   5   45.70    4.17
   1  -5   5   49.95    4.80
   1  -5   5   41.55    3.88
   1  -5   5   63.61    4.17
   1  -5   5   50.22    4.02
   1  -5   5   40.92    4.28
   1  -5   5   52.67    5.02
   1  -5   5   52.25    5.19
   1  -5   6   66.73    5.64
   1  -5   6   56.25    5.12
   1  -5   6   63.46    5.84
   1  -5   6   69.76    5.98
   1  -5   6   55.26    5.25
   1  -5   6   68.74    4.89
   1  -5   6   54.35    4.30
   1  -5   7  236.43   10.60
   1  -5   7  283.27   11.98
   1  -5   7  251.94   12.32
   1  -5   7  232.58   11.22
   1  -5   7  253.30   11.68
   1  -5   7  252.09   12.43
   1  -5   7  253.64   10.27
   1  -5   8  375.12   12.75
   1  -5   8  367.74   14.76
   1  -5   8  370.20   15.43
   1  -5   8  376.98   15.47
   1  -5   8  393.50   13.74
   1  -5   8  373.77   15.95
   1  -5   8  356.71   13.00
   1  -5   9  294.73   13.05
   1  -5   9  294.10   13.85
   1  -5  10    4.55    1.64
   1  -5  10    3.76    1.54
   1  -5  11   71.18    4.94
   1  -5  11   77.52    5.43
   1  -5  11   76.82    5.29
   1  -5  12   47.15    3.12
   1  -4  -9   98.00    5.14
   1  -4  -8  332.79   12.23
   1  -4  -8  315.58   11.82
   1  -4  -8  334.03   11.37
   1  -4  -8  344.99   12.21
   1  -4  -7  257.25   12.04
   1  -4  -7  248.34   11.83
   1  -4  -7  231.22   11.71
   1  -4  -7  224.74   11.55
   1  -4  -7  239.12   11.78
   1  -4  -7  236.95   10.63
   1  -4  -6  529.91   16.51
   1  -4  -6  508.50   17.82
   1  -4  -6  521.97   18.43
   1  -4  -6  573.16   19.34
   1  -4  -6  555.58   18.06
   1  -4  -6  545.34   18.36
   1  -4  -6  542.38   18.48
   1  -4  -6  551.10   16.93
   1  -4  -6  512.40   16.36
   1  -4  -5  234.00   10.52
   1  -4  -5  212.45   11.23
   1  -4  -5  214.38   10.17
   1  -4  -5  217.59   10.41
   1  -4  -5  235.60   12.34
   1  -4  -5  216.24    9.51
   1  -4  -5  210.18   11.15
   1  -4  -5  219.37   11.25
   1  -4  -5  237.55   10.72
   1  -4  -5  209.20   11.16
   1  -4  -4  347.89   13.42
   1  -4  -4  343.10   13.34
   1  -4  -4  357.51   11.33
   1  -4  -4  366.45   12.02
   1  -4  -4  371.40   13.80
   1  -4  -4  364.63   14.62
   1  -4  -4  311.56   12.09
   1  -4  -4  355.52   12.60
   1  -4  -4  342.36   12.06
   1  -4  -4  353.09   11.94
   1  -4  -4  356.92   13.56
   1  -4  -3 1054.66   20.18
   1  -4  -3 1083.40   16.68
   1  -4  -3 1106.88   21.45
   1  -4  -3 1100.13   17.42
   1  -4  -3 1131.02   22.03
   1  -4  -3 1123.69   19.93
   1  -4  -3 1210.27   22.49
   1  -4  -3 1114.61   18.91
   1  -4  -3 1150.77   24.07
   1  -4  -3 1116.81   21.46
   1  -4  -3 1160.89   19.79
   1  -4  -2  407.63   13.35
   1  -4  -2  423.90   10.26
   1  -4  -2  417.32   11.58
   1  -4  -2  407.46   10.00
   1  -4  -2  421.94   10.81
   1  -4  -1 1744.45   25.58
   1  -4  -1 1750.36   25.49
   1  -4  -1 1785.97   20.40
   1  -4  -1 1763.52   18.37
   1  -4  -1 1697.47   16.40
   1  -4  -1 1783.59   22.66
   1  -4   0  788.88   15.15
   1  -4   0  811.00   16.27
   1  -4   0  844.69   16.64
   1  -4   1  421.42   11.36
   1  -4   1  399.95    7.02
   1  -4   1  425.18   11.78
   1  -4   2  116.23    4.27
   1  -4   2  119.65    6.10
   1  -4   3 1892.82   19.29
   1  -4   3 1875.92   22.91
   1  -4   3 1874.63   16.49
   1  -4   4  683.16   13.81
   1  -4   4  678.63   12.09
   1  -4   4  701.40   13.04
   1  -4   5   67.84    4.46
   1  -4   5   64.97    4.18
   1  -4   6  994.89   15.54
   1  -4   6 1007.65   18.94
   1  -4   6  990.73   22.70
   1  -4   6 1010.25   22.31
   1  -4   6  997.35   20.76
   1  -4   6 1036.24   20.77
   1  -4   6 1005.59   23.42
   1  -4   6  992.51   19.56
   1  -4   6  994.75   21.57
   1  -4   6  982.59   18.16
   1  -4   6 1001.54   17.04
   1  -4   6  976.03   21.55
   1  -4   7   23.09    3.17
   1  -4   7   22.77    3.80
   1  -4   7   23.44    3.66
   1  -4   7   23.62    3.41
   1  -4   7   23.93    3.26
   1  -4   7   27.25    4.22
   1  -4   7   28.53    3.38
   1  -4   7   23.08    3.36
   1  -4   7   24.20    3.00
   1  -4   7   19.09    3.34
   1  -4   7   22.42    3.55
   1  -4   8   63.74    5.25
   1  -4   8   60.77    6.24
   1  -4   8   57.65    5.93
   1  -4   8   57.69    5.43
   1  -4   8   67.29    6.45
   1  -4   8   64.24    5.65
   1  -4   8   67.75    6.61
   1  -4   8   60.69    6.52
   1  -4   8   55.20    5.76
   1  -4   9  154.67    8.70
   1  -4   9  162.06    9.90
   1  -4   9  168.12   10.23
   1  -4   9  165.30   10.89
   1  -4   9  157.92    9.80
   1  -4   9  158.50   10.14
   1  -4   9  153.44    9.37
   1  -4  10  134.63    8.33
   1  -4  10  126.21    8.15
   1  -4  10  130.53    8.65
   1  -4  10  122.23    7.99
   1  -4  11  173.60    8.48
   1  -4  11  172.31    7.84
   1  -4  12  195.28    6.16
   1  -3 -10   31.63    2.67
   1  -3  -9  109.12    5.43
   1  -3  -9  127.41    7.57
   1  -3  -9  110.02    6.50
   1  -3  -9  105.61    6.72
   1  -3  -8  132.99    7.83
   1  -3  -8  140.91    8.37
   1  -3  -8  136.86    9.02
   1  -3  -8  126.60    7.69
   1  -3  -8  144.04    8.96
   1  -3  -8  146.82    9.23
   1  -3  -8  126.81    8.67
   1  -3  -8  143.66    9.33
   1  -3  -8  133.66    8.38
   1  -3  -7  265.57   13.28
   1  -3  -7  274.96   12.58
   1  -3  -7  255.98   11.65
   1  -3  -7  264.08   12.70
   1  -3  -7  253.96   12.79
   1  -3  -7  247.50   11.43
   1  -3  -7  257.64   12.07
   1  -3  -7  258.63   13.07
   1  -3  -7  256.92   12.74
   1  -3  -7  270.19   13.16
   1  -3  -7  256.70   12.36
   1  -3  -6  907.14   21.63
   1  -3  -6  885.79   23.65
   1  -3  -6  899.97   23.56
   1  -3  -6  912.33   22.24
   1  -3  -6  896.37   22.33
   1  -3  -6  876.22   23.41
   1  -3  -6  888.68   21.21
   1  -3  -6  844.16   21.80
   1  -3  -6  883.34   19.57
   1  -3  -6  902.99   23.71
   1  -3  -6  915.23   23.91
   1  -3  -5  537.66   14.85
   1  -3  -5  556.08   17.36
   1  -3  -5  546.20   15.38
   1  -3  -5  570.03   17.45
   1  -3  -5  523.56   14.85
   1  -3  -5  581.12   16.70
   1  -3  -5  593.60   18.17
   1  -3  -5  569.95   17.85
   1  -3  -5  552.37   15.46
   1  -3  -5  553.89   17.29
   1  -3  -5  524.97   16.20
   1  -3  -5  540.19   13.93
   1  -3  -4  346.50   12.11
   1  -3  -4  343.80   10.93
   1  -3  -4  320.73   11.99
   1  -3  -4  327.06   12.05
   1  -3  -4  336.47    9.82
   1  -3  -4  338.22   11.54
   1  -3  -4  367.85   13.16
   1  -3  -4  352.75   12.94
   1  -3  -4  354.00   12.61
   1  -3  -4  346.39   10.81
   1  -3  -4  316.61   10.85
   1  -3  -3  262.23    9.67
   1  -3  -3  260.49    8.28
   1  -3  -3  246.05    7.16
   1  -3  -3  246.07    8.13
   1  -3  -3  238.14    9.64
   1  -3  -3  248.04    9.87
   1  -3  -3  243.72    8.60
   1  -3  -3  246.17    6.91
   1  -3  -3  231.62    8.59
   1  -3  -2 1694.40   20.96
   1  -3  -2 1706.76   18.04
   1  -3  -2 1595.05   14.52
   1  -3  -2 1638.63   17.37
   1  -3  -2 1710.52   23.43
   1  -3  -2 1626.53   18.88
   1  -3  -2 1624.20   18.39
   1  -3  -2 1593.82   20.79
   1  -3  -1 3341.47   30.04
   1  -3  -1 3363.40   22.17
   1  -3  -1 3353.57   25.78
   1  -3  -1 3388.94   25.02
   1  -3  -1 3350.16   21.38
   1  -3   0 1753.34   19.07
   1  -3   0 1737.69   20.10
   1  -3   1 3411.80   26.84
   1  -3   2   48.81    3.08
   1  -3   2   43.97    2.39
   1  -3   2   44.21    3.02
   1  -3   3 1166.97   14.26
   1  -3   3 1185.13   15.48
   1  -3   3 1199.03   13.67
   1  -3   4  454.13   10.64
   1  -3   4  450.73    9.15
   1  -3   4  482.50    9.87
   1  -3   4  463.00   10.02
   1  -3   5 1013.71   16.24
   1  -3   5  957.08   13.38
   1  -3   5 1008.83   16.85
   1  -3   5 1008.73   17.31
   1  -3   5  968.87   17.46
   1  -3   6 1168.78   20.77
   1  -3   6 1148.80   22.45
   1  -3   6 1089.94   20.70
   1  -3   6 1110.98   23.52
   1  -3   6 1092.05   22.46
   1  -3   6 1142.07   23.03
   1  -3   6 1123.32   19.50
   1  -3   6 1142.04   20.03
   1  -3   6 1119.37   19.94
   1  -3   6 1068.14   19.59
   1  -3   7 1005.89   20.53
   1  -3   7 1001.90   20.74
   1  -3   7 1017.61   22.90
   1  -3   7  992.31   21.01
   1  -3   7  956.28   23.88
   1  -3   7 1002.82   23.03
   1  -3   7  989.45   23.10
   1  -3   7 1015.72   20.66
   1  -3   7  953.87   21.72
   1  -3   7  971.27   21.83
   1  -3   7 1015.53   21.16
   1  -3   8  855.52   23.39
   1  -3   8  890.82   22.31
   1  -3   8  853.92   19.94
   1  -3   8  842.61   22.10
   1  -3   8  879.42   20.40
   1  -3   8  838.78   23.74
   1  -3   8  861.07   22.15
   1  -3   8  882.19   22.83
   1  -3   8  893.42   21.08
   1  -3   8  829.16   21.64
   1  -3   8  869.95   21.72
   1  -3   8  883.26   21.65
   1  -3   9  457.41   14.22
   1  -3   9  450.59   16.23
   1  -3   9  438.92   17.51
   1  -3   9  448.22   15.76
   1  -3   9  433.76   16.12
   1  -3   9  444.27   15.72
   1  -3   9  462.15   15.98
   1  -3   9  445.98   17.09
   1  -3   9  441.55   15.29
   1  -3   9  454.29   15.58
   1  -3  10  265.27   11.18
   1  -3  10  247.22   10.64
   1  -3  10  251.35   11.29
   1  -3  10  267.07   12.87
   1  -3  10  259.52   10.97
   1  -3  10  272.66   12.65
   1  -3  11  151.29    8.04
   1  -3  11  143.66    6.97
   1  -3  12  205.45    6.52
   1  -2 -10   32.50    3.46
   1  -2 -10   32.22    3.55
   1  -2  -9  371.81   13.51
   1  -2  -9  360.56   14.24
   1  -2  -9  367.33   13.48
   1  -2  -9  361.88   14.43
   1  -2  -9  365.06   13.98
   1  -2  -9  366.16   13.42
   1  -2  -9  333.53   13.38
   1  -2  -8  256.92   12.99
   1  -2  -8  252.81   13.05
   1  -2  -8  266.59   12.95
   1  -2  -8  264.48   11.42
   1  -2  -8  245.44   12.45
   1  -2  -8  240.29   12.64
   1  -2  -8  253.66   12.42
   1  -2  -8  265.81   13.30
   1  -2  -8  258.79   12.25
   1  -2  -8  264.95   12.47
   1  -2  -8  270.79   11.90
   1  -2  -8  265.85   12.47
   1  -2  -8  251.24   12.44
   1  -2  -7   18.43    3.43
   1  -2  -7   22.17    3.63
   1  -2  -7   17.17    2.98
   1  -2  -7   16.82    3.41
   1  -2  -7   19.39    3.36
   1  -2  -7   16.17    2.90
   1  -2  -7   18.90    3.61
   1  -2  -7   18.90    3.59
   1  -2  -7   19.11    3.51
   1  -2  -7   19.74    3.37
   1  -2  -7   18.35    2.90
   1  -2  -7   23.49    3.69
   1  -2  -7   18.66    3.32
   1  -2  -6  503.41   15.88
   1  -2  -6  484.90   14.65
   1  -2  -6  502.53   16.31
   1  -2  -6  473.38   16.45
   1  -2  -6  453.49   13.05
   1  -2  -6  500.52   14.54
   1  -2  -6  484.47   15.90
   1  -2  -6  465.80   15.14
   1  -2  -6  473.94   15.13
   1  -2  -6  476.47   14.76
   1  -2  -6  491.64   16.19
   1  -2  -5  597.51   15.30
   1  -2  -5  612.69   16.42
   1  -2  -5  633.12   14.53
   1  -2  -5  661.66   15.56
   1  -2  -5  646.19   15.36
   1  -2  -5  602.77   15.78
   1  -2  -5  622.91   16.06
   1  -2  -5  625.45   17.22
   1  -2  -5  645.84   16.98
   1  -2  -5  620.86   16.12
   1  -2  -4 1611.59   21.34
   1  -2  -4 1564.14   18.85
   1  -2  -4 1611.35   24.06
   1  -2  -4 1594.94   23.50
   1  -2  -4 1557.23   21.22
   1  -2  -4 1533.55   22.06
   1  -2  -4 1624.37   22.83
   1  -2  -4 1570.93   23.28
   1  -2  -4 1574.68   21.41
   1  -2  -4 1566.40   24.29
   1  -2  -3  332.17    8.23
   1  -2  -3  338.72    9.81
   1  -2  -3  335.35    9.09
   1  -2  -3  343.51    9.38
   1  -2  -3  348.78    9.49
   1  -2  -3  349.43    9.07
   1  -2  -3  333.78    6.80
   1  -2  -3  328.43    8.34
   1  -2  -3  334.62    9.81
   1  -2  -2 1034.53   11.94
   1  -2  -2 1046.25   15.09
   1  -2  -2 1043.74   14.39
   1  -2  -2 1036.04   12.32
   1  -2  -2 1020.30   14.68
   1  -2  -2 1050.66   12.51
   1  -2  -2 1030.58   13.72
   1  -2  -2 1028.32   12.96
   1  -2  -1    9.07    1.29
   1  -2  -1    8.33    1.17
   1  -2  -1    8.52    0.92
   1  -2  -1   10.53    1.26
   1  -2  -1    9.04    1.00
   1  -2  -1    8.92    1.08
   1  -2  -1    8.55    0.88
   1  -2   0 2617.35   19.31
   1  -2   0 2645.03   18.33
   1  -2   0 2655.70   11.13
   1  -2   0 2658.59   19.68
   1  -2   1 7406.31   33.14
   1  -2   2 4266.04   24.99
   1  -2   2 4214.35   26.19
   1  -2   3 1921.75   17.13
   1  -2   3 1915.70   16.99
   1  -2   3 1911.46   17.74
   1  -2   3 1906.83   19.26
   1  -2   3 1898.65   18.22
   1  -2   4  643.27   11.86
   1  -2   4  631.75    9.32
   1  -2   4  653.87   12.10
   1  -2   4  653.40   12.62
   1  -2   4  641.73   11.54
   1  -2   5  854.82   15.91
   1  -2   5  872.78   14.80
   1  -2   5  857.72   15.80
   1  -2   5  858.47   16.16
   1  -2   6  443.67   12.90
   1  -2   6  441.66   11.23
   1  -2   6  446.09   13.86
   1  -2   6  428.66   12.68
   1  -2   7  161.58    8.59
   1  -2   7  170.66    9.41
   1  -2   7  177.01    8.61
   1  -2   7  179.53    9.02
   1  -2   7  169.21    8.70
   1  -2   7  187.39    7.67
   1  -2   7  168.22    8.67
   1  -2   7  169.95    8.92
   1  -2   7  174.84    9.49
   1  -2   7  183.35    9.25
   1  -2   8  802.31   20.02
   1  -2   8  891.29   21.34
   1  -2   8  833.66   21.95
   1  -2   8  886.99   21.03
   1  -2   8  862.90   19.74
   1  -2   8  825.93   18.60
   1  -2   8  877.67   21.10
   1  -2   8  844.94   22.10
   1  -2   8  887.58   22.17
   1  -2   9    3.15    1.36
   1  -2   9    6.24    2.22
   1  -2   9    3.80    1.64
   1  -2   9    5.03    1.69
   1  -2   9   11.79    2.58
   1  -2   9    4.31    1.39
   1  -2   9    3.81    1.33
   1  -2   9    4.71    1.60
   1  -2   9    6.29    1.97
   1  -2   9    4.36    1.66
   1  -2  10  505.82   16.95
   1  -2  10  480.66   15.46
   1  -2  10  513.39   15.83
   1  -2  10  513.51   15.47
   1  -2  11   14.00    2.42
   1  -2  11   13.72    2.04
   1  -2  12   51.48    2.94
   1  -1 -11  195.56    7.20
   1  -1 -11  184.99    6.54
   1  -1 -10  178.02    9.36
   1  -1 -10  160.76    8.69
   1  -1 -10  160.47    7.97
   1  -1 -10  153.67    7.91
   1  -1  -9  219.04   12.02
   1  -1  -9  205.35   10.48
   1  -1  -9  213.60   11.37
   1  -1  -9  207.06   11.41
   1  -1  -9  195.17   10.88
   1  -1  -9  203.25    8.98
   1  -1  -9  203.75   10.47
   1  -1  -8  309.73   13.20
   1  -1  -8  324.00   13.67
   1  -1  -8  306.28   14.29
   1  -1  -8  300.86   13.68
   1  -1  -8  303.58   13.23
   1  -1  -8  315.55   14.41
   1  -1  -8  324.40   14.94
   1  -1  -8  301.54   14.14
   1  -1  -8  340.32   14.68
   1  -1  -8  318.56   12.25
   1  -1  -8  325.30   14.37
   1  -1  -8  323.33   12.75
   1  -1  -7   11.88    2.67
   1  -1  -7    7.77    2.25
   1  -1  -7    2.93    1.44
   1  -1  -7    4.81    1.65
   1  -1  -7    6.00    1.98
   1  -1  -7    8.33    2.40
   1  -1  -7    8.32    2.30
   1  -1  -7    5.93    1.83
   1  -1  -7    7.47    1.94
   1  -1  -7    5.66    1.82
   1  -1  -7    9.59    2.15
   1  -1  -7    6.42    1.64
   1  -1  -7    5.96    1.86
   1  -1  -7    5.71    1.78
   1  -1  -6  707.36   17.44
   1  -1  -6  682.53   18.55
   1  -1  -6  692.29   18.46
   1  -1  -6  697.00   15.72
   1  -1  -6  712.31   16.64
   1  -1  -6  716.27   17.94
   1  -1  -6  679.69   18.66
   1  -1  -6  716.89   16.75
   1  -1  -6  690.24   17.14
   1  -1  -6  687.54   18.19
   1  -1  -6  702.49   18.94
   1  -1  -5   36.10    3.61
   1  -1  -5   39.74    4.04
   1  -1  -5   37.20    3.85
   1  -1  -5   37.35    3.33
   1  -1  -5   39.16    3.56
   1  -1  -5   38.05    3.69
   1  -1  -5   40.61    2.54
   1  -1  -5   39.29    3.54
   1  -1  -5   35.19    3.56
   1  -1  -5   45.86    3.94
   1  -1  -5   42.38    3.97
   1  -1  -4  772.64   14.28
   1  -1  -4  776.97   15.63
   1  -1  -4  766.72   14.71
   1  -1  -4  748.77   15.25
   1  -1  -4  763.38   13.62
   1  -1  -4  773.56   14.14
   1  -1  -4  791.64    9.57
   1  -1  -4  771.05   14.88
   1  -1  -4  827.44   14.33
   1  -1  -4  806.30   15.06
   1  -1  -4  794.67   14.51
   1  -1  -3  560.42   10.82
   1  -1  -3  539.25   10.07
   1  -1  -3  531.93    6.79
   1  -1  -3  561.24   11.09
   1  -1  -3  565.80   10.50
   1  -1  -3  555.11    6.17
   1  -1  -3  570.43    7.39
   1  -1  -3  566.33   10.82
   1  -1  -3  574.01   10.58
   1  -1  -3  568.34   10.41
   1  -1  -2  934.74   11.77
   1  -1  -2  928.35   11.03
   1  -1  -2  924.03   10.74
   1  -1  -2  926.91   11.98
   1  -1  -2  940.83    9.60
   1  -1  -2  936.38   11.68
   1  -1  -2  924.66   10.06
   1  -1  -1  282.61    5.59
   1  -1  -1  285.49    5.55
   1  -1  -1  277.86    4.34
   1  -1  -1  290.36    5.88
   1  -1  -1  289.66    5.90
   1  -1  -1  298.27    5.45
   1  -1  -1  282.30    5.10
   1  -1   0  591.79    7.89
   1  -1   1 1286.60   11.26
   1  -1   1 1247.31   11.61
   1  -1   2 4888.67   21.75
   1  -1   2 4816.48   26.57
   1  -1   2 4838.60   22.46
   1  -1   3  179.19    3.99
   1  -1   3  178.70    4.73
   1  -1   3  176.93    4.21
   1  -1   3  193.66    6.01
   1  -1   3  180.03    4.26
   1  -1   4 1043.07   12.87
   1  -1   4 1072.08   16.58
   1  -1   4 1063.50   12.48
   1  -1   5 1008.26   13.95
   1  -1   5  993.34   14.01
   1  -1   5 1025.24   17.86
   1  -1   5 1038.88   18.51
   1  -1   6  633.12   16.24
   1  -1   6  682.90   14.66
   1  -1   6  668.58   16.24
   1  -1   6  642.52   16.45
   1  -1   6  629.83   12.37
   1  -1   6  670.99   16.84
   1  -1   6  636.99   11.92
   1  -1   7   58.34    5.53
   1  -1   7   44.51    4.91
   1  -1   7   44.89    4.37
   1  -1   7   40.28    4.43
   1  -1   7   47.16    4.43
   1  -1   7   51.01    5.12
   1  -1   7   45.13    4.31
   1  -1   8  777.68   18.31
   1  -1   8  747.49   16.83
   1  -1   8  768.93   21.33
   1  -1   8  763.97   21.44
   1  -1   8  762.01   18.78
   1  -1   8  768.00   18.36
   1  -1   8  723.91   19.74
   1  -1   8  792.29   18.69
   1  -1   8  745.60   20.69
   1  -1   8  737.78   18.05
   1  -1   9  233.22   12.09
   1  -1   9  222.36    9.26
   1  -1   9  227.65   11.58
   1  -1   9  240.61   11.66
   1  -1   9  226.84   11.69
   1  -1  10  156.23    7.99
   1  -1  10  143.75    8.54
   1  -1  10  165.31    9.22
   1  -1  10  154.07    8.30
   1  -1  10  164.72    8.92
   1  -1  11  116.68    6.10
   1  -1  11  118.68    5.82
   1  -1  11  112.46    5.06
   1  -1  11  107.95    5.88
   1   0 -11  101.73    5.97
   1   0 -11  111.05    6.75
   1   0 -11  106.66    5.68
   1   0 -10  174.22   10.13
   1   0 -10  192.72   10.04
   1   0 -10  168.40    8.66
   1   0 -10  174.85    9.43
   1   0 -10  188.74    9.59
   1   0 -10  184.33    9.93
   1   0 -10  160.72    7.69
   1   0  -9   73.88    6.93
   1   0  -9   82.26    7.63
   1   0  -9   83.57    7.56
   1   0  -9   82.51    7.14
   1   0  -9   86.20    7.64
   1   0  -9   81.98    7.15
   1   0  -9   79.23    7.15
   1   0  -9   79.46    6.14
   1   0  -9   85.76    6.67
   1   0  -9   84.89    6.89
   1   0  -9   70.53    5.63
   1   0  -8  154.79    9.88
   1   0  -8  137.13    9.26
   1   0  -8  137.93    9.80
   1   0  -8  141.66    9.76
   1   0  -8  147.57    9.44
   1   0  -8  149.33    9.79
   1   0  -8  155.17    9.66
   1   0  -8  141.64    9.49
   1   0  -8  136.66    7.64
   1   0  -8  140.80    8.26
   1   0  -8  135.20    7.82
   1   0  -8  138.96    8.68
   1   0  -8  148.38    8.61
   1   0  -7   64.07    6.02
   1   0  -7   65.17    5.82
   1   0  -7   56.17    5.58
   1   0  -7   62.53    6.18
   1   0  -7   68.34    6.24
   1   0  -7   63.65    5.81
   1   0  -7   53.99    5.46
   1   0  -7   62.28    5.90
   1   0  -7   52.30    4.52
   1   0  -7   60.44    5.07
   1   0  -7   63.83    4.97
   1   0  -7   60.43    5.31
   1   0  -7   67.39    5.38
   1   0  -6  915.24   19.88
   1   0  -6  905.49   20.87
   1   0  -6  913.36   18.12
   1   0  -6  948.51   17.79
   1   0  -6  877.16   16.50
   1   0  -6  927.80   15.10
   1   0  -6  943.61   17.50
   1   0  -6  937.53   18.08
   1   0  -6  935.51   20.32
   1   0  -6  896.80   20.11
   1   0  -5  105.31    5.47
   1   0  -5   99.61    5.11
   1   0  -5  102.76    4.94
   1   0  -5  104.18    5.93
   1   0  -5  117.82    4.05
   1   0  -5   95.47    5.05
   1   0  -5  106.61    5.46
   1   0  -5  106.00    6.19
   1   0  -5  124.21    4.99
   1   0  -4 5627.29   28.85
   1   0  -4 5656.91   34.40
   1   0  -4 5752.45   34.84
   1   0  -4 5796.91   33.17
   1   0  -4 5362.58   37.87
   1   0  -4 5729.87   39.04
   1   0  -4 5584.88   37.27
   1   0  -4 5477.91   23.98
   1   0  -3  260.69    4.33
   1   0  -3  257.11    6.47
   1   0  -3  271.46    7.28
   1   0  -3  262.48    6.84
   1   0  -3  265.65    7.21
   1   0  -3  252.38    4.61
   1   0  -3  262.94    5.24
   1   0  -2 1459.17   11.48
   1   0  -2 1449.54   13.21
   1   0  -2 1464.46    8.70
   1   0  -2 1452.87   10.28
   1   0  -1 2297.76   11.99
   1   0  -1 2335.51   13.52
   1   0  -1 2319.48   11.13
   1   0  -1 2329.65   14.59
   1   0  -1 2293.59   12.54
   1   0   0 1194.59    8.81
   1   0   0 1215.54    9.90
   1   0   1 4160.30   19.89
   1   0   1 4255.34   19.47
   1   0   2 5156.02   21.01
   1   0   2 5180.31   15.76
   1   0   3  283.28    5.16
   1   0   3  284.87    7.60
   1   0   3  280.11    7.73
   1   0   3  263.01    4.17
   1   0   3  270.72    7.08
   1   0   3  276.62    4.65
   1   0   4  137.60    4.39
   1   0   4  142.88    6.01
   1   0   4  140.73    6.08
   1   0   4  144.33    6.30
   1   0   4  132.76    3.84
   1   0   5  243.31    8.34
   1   0   5  238.10    6.76
   1   0   5  257.99    9.28
   1   0   5  239.18    8.92
   1   0   6  449.57   12.36
   1   0   6  476.07   13.65
   1   0   6  441.91   12.30
   1   0   6  491.34   14.21
   1   0   6  463.80   11.85
   1   0   6  452.38   10.32
   1   0   6  463.86   13.47
   1   0   6  457.66   14.08
   1   0   6  484.72   13.88
   1   0   6  456.20   14.02
   1   0   6  440.59   13.76
   1   0   6  455.31   13.85
   1   0   7  101.07    6.00
   1   0   7  101.00    6.11
   1   0   7  112.87    7.57
   1   0   7  108.61    7.55
   1   0   7  109.94    7.63
   1   0   7  118.87    6.71
   1   0   7  110.10    6.72
   1   0   8  140.59    7.77
   1   0   8  136.01    8.82
   1   0   8  152.92    7.96
   1   0   8  137.06    9.18
   1   0   8  140.75    7.36
   1   0   8  139.41    8.93
   1   0   9  295.13    9.99
   1   0   9  323.25   12.98
   1   0   9  317.23   13.28
   1   0   9  291.33   12.74
   1   0   9  327.45   13.56
   1   0  10   24.90    2.92
   1   0  10   31.19    3.69
   1   0  10   26.02    3.19
   1   0  10   25.27    3.28
   1   0  10   27.20    3.40
   1   0  11  105.95    4.79
   1   1 -12   38.27    3.17
   1   1 -12   34.89    2.88
   1   1 -11  149.86    7.95
   1   1 -11  157.17    8.69
   1   1 -11  136.57    7.82
   1   1 -11  137.18    7.41
   1   1 -11  130.38    6.17
   1   1 -11  140.15    8.20
   1   1 -11  136.50    6.50
   1   1 -10   26.06    4.17
   1   1 -10   24.09    3.80
   1   1 -10   30.99    4.57
   1   1 -10   26.82    4.08
   1   1 -10   27.23    3.74
   1   1 -10   23.86    3.30
   1   1 -10   28.79    3.61
   1   1 -10   31.68    4.16
   1   1 -10   25.71    4.01
   1   1  -9  111.45    8.36
   1   1  -9  118.58    9.03
   1   1  -9  116.21    8.81
   1   1  -9  120.03    7.01
   1   1  -9  115.29    7.92
   1   1  -9  107.48    7.15
   1   1  -9  119.98    9.07
   1   1  -9  115.51    8.96
   1   1  -9  111.84    8.26
   1   1  -9  125.37    9.14
   1   1  -9  121.22    7.34
   1   1  -9  130.83    8.08
   1   1  -8  179.04   10.25
   1   1  -8  174.07   10.55
   1   1  -8  197.68    8.56
   1   1  -8  197.80   11.04
   1   1  -8  199.81    9.78
   1   1  -8  198.67    9.30
   1   1  -8  191.96    8.54
   1   1  -8  182.43   10.96
   1   1  -8  209.16   11.91
   1   1  -8  200.65   11.42
   1   1  -8  194.97   10.72
   1   1  -8  174.74   10.46
   1   1  -8  183.56    9.02
   1   1  -8  190.85    9.39
   1   1  -7  853.02   20.71
   1   1  -7  878.57   21.50
   1   1  -7  880.53   20.98
   1   1  -7  832.96   21.39
   1   1  -7  871.84   14.74
   1   1  -7  870.84   20.89
   1   1  -7  876.62   22.59
   1   1  -7  859.94   21.97
   1   1  -7  854.58   18.49
   1   1  -7  867.96   17.49
   1   1  -7  881.01   16.77
   1   1  -7  879.64   18.24
   1   1  -7  833.01   18.29
   1   1  -7  870.73   21.21
   1   1  -7  885.04   22.17
   1   1  -7  894.05   17.59
   1   1  -6   39.85    4.03
   1   1  -6   43.67    4.37
   1   1  -6   39.54    4.12
   1   1  -6   43.24    3.68
   1   1  -6   42.25    3.72
   1   1  -6   40.84    4.20
   1   1  -6   48.93    3.33
   1   1  -6   44.33    3.63
   1   1  -6   40.96    4.24
   1   1  -6   44.40    3.13
   1   1  -6   39.89    3.53
   1   1  -6   42.96    3.44
   1   1  -5  375.49   11.24
   1   1  -5  362.75   10.72
   1   1  -5  363.78   10.97
   1   1  -5  383.61    8.56
   1   1  -5  362.18   10.90
   1   1  -5  360.22    9.54
   1   1  -5  358.52    9.68
   1   1  -5  359.85    9.36
   1   1  -5  370.46    9.27
   1   1  -5  359.19    8.56
   1   1  -5  368.72   11.07
   1   1  -5  368.52    8.23
   1   1  -4  655.65   12.28
   1   1  -4  671.21   12.81
   1   1  -4  693.47   10.19
   1   1  -4  682.58   12.87
   1   1  -4  673.90   11.57
   1   1  -4  653.19    8.43
   1   1  -4  678.30    9.79
   1   1  -4  683.71   13.00
   1   1  -4  644.76   10.40
   1   1  -4  682.35   11.26
   1   1  -3  194.39    4.73
   1   1  -3  193.18    5.84
   1   1  -3  196.91    5.96
   1   1  -3  192.37    4.81
   1   1  -3  197.78    4.70
   1   1  -3  194.14    5.96
   1   1  -3  191.21    5.23
   1   1  -3  190.65    5.68
   1   1  -2  817.83   10.48
   1   1  -2  773.92    8.52
   1   1  -2  791.23   10.52
   1   1  -2  808.76    9.11
   1   1  -2  792.06    9.64
   1   1  -2  792.91   10.49
   1   1  -2  803.03    8.65
   1   1  -1  869.13    9.02
   1   1  -1  880.91    5.06
   1   1  -1  888.37    6.38
   1   1   0 9938.66   26.16
   1   1   0 9977.06   18.29
   1   1   1 4728.78   27.19
   1   1   1 4794.02   24.91
   1   1   1 4739.44   24.25
   1   1   2 1593.48   13.42
   1   1   2 1583.46   16.04
   1   1   2 1638.19   11.63
   1   1   2 1658.62   18.42
   1   1   2 1615.33   14.81
   1   1   3 5779.72   35.59
   1   1   3 5635.71   33.47
   1   1   3 5603.56   22.02
   1   1   3 5904.90   40.71
   1   1   3 5619.52   25.98
   1   1   3 5648.62   31.72
   1   1   3 5581.65   37.86
   1   1   3 5787.79   39.65
   1   1   4  147.10    6.49
   1   1   4  141.19    4.81
   1   1   4  139.95    5.24
   1   1   4  144.96    6.19
   1   1   4  162.00    7.42
   1   1   4  131.01    6.44
   1   1   4  159.21    7.46
   1   1   5  564.17   15.77
   1   1   5  557.45   14.45
   1   1   5  550.69   13.63
   1   1   5  564.47   14.05
   1   1   5  533.71   12.55
   1   1   5  535.85   10.50
   1   1   5  521.66   14.03
   1   1   5  543.06   14.95
   1   1   5  522.21   13.29
   1   1   5  569.01   14.18
   1   1   5  544.10   13.64
   1   1   6  274.33   12.18
   1   1   6  258.02   10.56
   1   1   6  253.97    8.78
   1   1   6  256.23   10.72
   1   1   6  244.41   10.27
   1   1   6  248.90   10.15
   1   1   6  239.03   10.58
   1   1   6  277.32   11.65
   1   1   6  256.52   10.86
   1   1   6  250.85   10.23
   1   1   6  267.56    9.64
   1   1   6  260.01   10.74
   1   1   7  168.30    8.79
   1   1   7  181.13   10.60
   1   1   7  174.90    9.37
   1   1   7  191.18    9.39
   1   1   7  178.02    9.82
   1   1   7  184.68    9.95
   1   1   7  185.86    9.44
   1   1   7  173.49    8.23
   1   1   8  239.51   11.91
   1   1   8  280.39   12.00
   1   1   8  274.25   12.15
   1   1   8  269.11   12.91
   1   1   9  205.37    7.36
   1   1   9  218.97    9.93
   1   1   9  231.27   10.25
   1   1   9  224.33   10.73
   1   1   9  207.86    9.73
   1   1  10  234.06    7.50
   1   1  10  231.95    8.14
   1   1  10  239.20    8.83
   1   2 -12   50.66    3.99
   1   2 -12   51.14    3.90
   1   2 -12   52.93    4.03
   1   2 -11  111.94    7.49
   1   2 -11  102.66    7.36
   1   2 -11  111.93    7.57
   1   2 -11   98.07    6.02
   1   2 -11  106.92    6.58
   1   2 -11  110.71    7.06
   1   2 -11  118.20    7.69
   1   2 -10   10.21    2.61
   1   2 -10   12.46    2.50
   1   2 -10    8.64    2.44
   1   2 -10   10.78    2.79
   1   2 -10   11.21    2.76
   1   2 -10    9.66    2.23
   1   2 -10    6.74    2.21
   1   2 -10    9.01    2.15
   1   2 -10   10.16    2.14
   1   2 -10   10.58    2.13
   1   2 -10    8.65    2.13
   1   2 -10    8.84    2.39
   1   2  -9  164.30   10.72
   1   2  -9  156.34    9.27
   1   2  -9  151.90   10.09
   1   2  -9  172.75   10.91
   1   2  -9  172.40   10.96
   1   2  -9  174.11   10.82
   1   2  -9  156.51   10.00
   1   2  -9  169.48    8.93
   1   2  -9  157.48    8.94
   1   2  -9  165.92    7.71
   1   2  -9  162.28    8.97
   1   2  -9  155.26    8.18
   1   2  -9  152.68    8.23
   1   2  -9  170.55   10.67
   1   2  -8  101.97    7.31
   1   2  -8  101.30    8.06
   1   2  -8  106.33    7.48
   1   2  -8  100.67    7.86
   1   2  -8  105.63    8.23
   1   2  -8   95.67    7.91
   1   2  -8  117.39    8.45
   1   2  -8   96.36    7.53
   1   2  -8  108.08    6.86
   1   2  -8  111.67    7.20
   1   2  -8  110.80    6.89
   1   2  -8  105.39    6.31
   1   2  -8  104.88    5.85
   1   2  -8  108.64    6.93
   1   2  -8  113.22    8.29
   1   2  -8   99.09    5.78
   1   2  -7  770.18   18.53
   1   2  -7  727.05   20.01
   1   2  -7  770.71   15.44
   1   2  -7  688.20   17.70
   1   2  -7  769.20   19.96
   1   2  -7  742.16   20.28
   1   2  -7  695.57   19.61
   1   2  -7  743.61   16.12
   1   2  -7  736.95   15.07
   1   2  -7  770.94   20.00
   1   2  -7  730.40   19.11
   1   2  -7  754.54   17.40
   1   2  -7  761.95   19.81
   1   2  -7  745.81   15.42
   1   2  -7  766.35   17.19
   1   2  -7  753.98   17.00
   1   2  -6 1058.93   18.08
   1   2  -6 1042.94   18.20
   1   2  -6 1024.85   16.57
   1   2  -6 1054.84   19.25
   1   2  -6 1064.42   17.33
   1   2  -6 1036.75   21.06
   1   2  -6 1019.53   19.19
   1   2  -6  995.75   21.24
   1   2  -6 1089.76   21.35
   1   2  -6 1074.30   17.48
   1   2  -6 1069.30   20.60
   1   2  -5   18.35    1.67
   1   2  -5   14.06    2.10
   1   2  -5   17.82    2.22
   1   2  -5   18.60    2.57
   1   2  -5   19.92    2.17
   1   2  -5   16.75    2.33
   1   2  -5   14.55    2.21
   1   2  -5   20.99    2.30
   1   2  -5   20.77    2.36
   1   2  -5   16.74    2.24
   1   2  -4  212.27    6.90
   1   2  -4  205.83    7.49
   1   2  -4  210.93    6.96
   1   2  -4  196.29    6.25
   1   2  -4  198.49    6.99
   1   2  -4  203.21    6.38
   1   2  -4  196.75    6.18
   1   2  -4  193.47    6.88
   1   2  -3 1145.06   13.72
   1   2  -3 1129.60   14.41
   1   2  -3 1147.91   13.91
   1   2  -3 1159.09   14.70
   1   2  -3 1145.90   14.04
   1   2  -3 1110.95   14.65
   1   2  -3 1139.13   13.52
   1   2  -2  350.05    7.23
   1   2  -2  349.40    6.10
   1   2  -2  328.02    7.10
   1   2  -2  337.54    5.00
   1   2  -1 1175.35   13.43
   1   2  -1 1193.43   10.22
   1   2  -1 1185.19    7.67
   1   2  -1 1172.60   11.69
   1   2   0  410.03    8.03
   1   2   0  386.33    7.93
   1   2   0  404.02    7.50
   1   2   0  397.05    5.37
   1   2   0  406.44    6.89
   1   2   0  394.46    7.92
   1   2   1  911.75   12.07
   1   2   1  899.12   13.53
   1   2   1  925.68   12.91
   1   2   1  912.58   10.33
   1   2   2  225.55    6.85
   1   2   2  221.00    7.62
   1   2   2  207.11    6.95
   1   2   2  213.34    6.63
   1   2   2  218.50    6.03
   1   2   3  298.80    9.10
   1   2   3  304.52    8.27
   1   2   3  307.36   10.34
   1   2   3  289.23   10.02
   1   2   3  305.93    8.89
   1   2   3  300.18    6.33
   1   2   3  295.67    8.38
   1   2   3  286.09    6.96
   1   2   3  301.56    9.02
   1   2   4  304.25   10.05
   1   2   4  280.69    8.85
   1   2   4  300.07    9.46
   1   2   4  267.27    8.34
   1   2   4  300.55   11.33
   1   2   4  282.92   10.74
   1   2   4  288.77   11.23
   1   2   4  280.84    7.60
   1   2   5   22.23    2.64
   1   2   5   26.39    3.22
   1   2   5   22.07    3.03
   1   2   5   19.16    2.73
   1   2   5   23.07    3.46
   1   2   5   24.73    3.65
   1   2   5   21.46    3.27
   1   2   5   19.67    2.79
   1   2   5   19.09    2.72
   1   2   6   95.36    6.72
   1   2   6  105.83    6.83
   1   2   6  100.90    6.75
   1   2   6   99.07    5.90
   1   2   6  102.18    7.02
   1   2   6  113.81    6.99
   1   2   6  106.54    7.37
   1   2   6  108.38    7.33
   1   2   6  109.85    7.98
   1   2   6  111.88    8.19
   1   2   6  107.55    7.56
   1   2   7  235.65   10.62
   1   2   7  219.14   10.16
   1   2   7  246.87   11.37
   1   2   7  223.57   10.67
   1   2   7  227.09   10.97
   1   2   7  236.05   10.24
   1   2   8   32.41    3.97
   1   2   8   34.49    4.09
   1   2   8   31.76    4.16
   1   2   9  194.28    8.28
   1   2  10  259.37    6.36
   1   3 -12   21.93    2.64
   1   3 -12   19.24    2.47
   1   3 -12   17.66    2.46
   1   3 -11   25.12    3.15
   1   3 -11   27.34    3.74
   1   3 -11   34.36    4.33
   1   3 -11   24.47    3.27
   1   3 -11   26.19    3.68
   1   3 -11   22.67    2.85
   1   3 -11   21.76    3.04
   1   3 -10  110.40    8.27
   1   3 -10  107.59    8.54
   1   3 -10  115.00    8.67
   1   3 -10  115.23    7.25
   1   3 -10  102.46    6.82
   1   3 -10  121.47    8.87
   1   3 -10   99.57    7.50
   1   3 -10  103.27    7.58
   1   3 -10  102.26    6.87
   1   3 -10  113.41    7.47
   1   3 -10  101.78    7.89
   1   3  -9  688.86   20.98
   1   3  -9  699.98   21.67
   1   3  -9  681.09   21.96
   1   3  -9  705.01   21.75
   1   3  -9  679.99   17.55
   1   3  -9  698.45   16.39
   1   3  -9  694.11   18.87
   1   3  -9  652.74   20.76
   1   3  -9  693.90   20.16
   1   3  -9  708.42   18.55
   1   3  -9  663.63   18.44
   1   3  -9  658.11   20.91
   1   3  -8  227.29   12.31
   1   3  -8  220.35    9.34
   1   3  -8  219.10   11.44
   1   3  -8  239.33   12.27
   1   3  -8  235.47   12.53
   1   3  -8  207.41   11.50
   1   3  -8  217.56    9.31
   1   3  -8  207.44    8.45
   1   3  -8  238.51   11.13
   1   3  -8  224.66   11.75
   1   3  -8  226.40   11.05
   1   3  -8  220.23    9.97
   1   3  -8  212.57    9.95
   1   3  -8  221.85   11.69
   1   3  -8  220.98    9.58
   1   3  -7  409.76   15.37
   1   3  -7  438.85   12.91
   1   3  -7  431.03   14.83
   1   3  -7  422.92   15.29
   1   3  -7  428.35   11.85
   1   3  -7  424.59   12.95
   1   3  -7  385.69   12.23
   1   3  -7  417.35   14.88
   1   3  -7  422.04   14.00
   1   3  -7  448.77   15.31
   1   3  -7  436.42   13.09
   1   3  -7  420.61   14.13
   1   3  -7  414.10   15.07
   1   3  -6   16.01    1.85
   1   3  -6   19.16    2.83
   1   3  -6   15.55    2.31
   1   3  -6   25.80    3.01
   1   3  -6   19.60    2.80
   1   3  -6   15.30    2.41
   1   3  -6   17.81    2.74
   1   3  -6   17.60    2.57
   1   3  -5   18.22    2.04
   1   3  -5   20.31    2.58
   1   3  -5   18.86    2.42
   1   3  -5   16.78    2.41
   1   3  -5   21.30    2.41
   1   3  -5   17.43    2.22
   1   3  -5   16.52    2.24
   1   3  -5   20.93    2.56
   1   3  -5   22.31    2.48
   1   3  -4  213.45    7.37
   1   3  -4  190.35    6.75
   1   3  -4  205.92    6.52
   1   3  -4  205.24    7.03
   1   3  -4  195.49    6.67
   1   3  -4  204.32    7.21
   1   3  -4  201.30    7.27
   1   3  -4  181.11    4.64
   1   3  -4  189.02    5.80
   1   3  -3   19.40    2.20
   1   3  -3   22.97    2.10
   1   3  -3   23.15    2.11
   1   3  -3   19.98    1.66
   1   3  -3   20.38    2.16
   1   3  -3   20.84    1.97
   1   3  -3   21.59    1.96
   1   3  -3   19.84    2.17
   1   3  -2  784.15   12.89
   1   3  -2  822.38   13.62
   1   3  -2  827.53   13.03
   1   3  -2  831.35   13.41
   1   3  -2  839.11   10.67
   1   3  -2  837.40   12.06
   1   3  -2  835.47   11.15
   1   3  -1  147.30    5.83
   1   3  -1  150.12    5.65
   1   3  -1  149.48    4.72
   1   3  -1  149.54    5.25
   1   3  -1  152.20    5.72
   1   3  -1  150.58    5.66
   1   3  -1  149.00    3.88
   1   3   0 1454.84   13.42
   1   3   0 1431.59   17.32
   1   3   0 1477.09   17.60
   1   3   0 1469.11   18.31
   1   3   0 1469.26   19.42
   1   3   0 1415.12   17.92
   1   3   0 1452.83   16.13
   1   3   0 1489.16   17.98
   1   3   0 1463.57   18.92
   1   3   1  220.05    6.95
   1   3   1  208.54    7.85
   1   3   1  211.32    7.15
   1   3   1  205.72    7.06
   1   3   1  211.75    8.19
   1   3   1  211.78    5.84
   1   3   1  213.27    7.62
   1   3   1  238.82    8.60
   1   3   2   96.33    5.18
   1   3   2   97.69    5.08
   1   3   2   97.83    5.30
   1   3   2  109.23    4.77
   1   3   2  103.05    5.75
   1   3   2  102.72    5.07
   1   3   2   97.64    6.10
   1   3   2  102.76    6.31
   1   3   2   94.44    4.70
   1   3   2  105.32    5.71
   1   3   3   35.49    4.09
   1   3   3   37.84    3.57
   1   3   3   43.47    3.15
   1   3   3   37.48    3.63
   1   3   3   34.85    3.09
   1   3   3   38.43    3.64
   1   3   3   38.90    3.70
   1   3   3   36.37    3.56
   1   3   3   38.64    3.65
   1   3   3   31.66    3.28
   1   3   3   35.18    2.94
   1   3   4  363.89    9.61
   1   3   4  389.67   12.58
   1   3   4  393.79   10.54
   1   3   4  379.06   11.13
   1   3   4  369.32   11.25
   1   3   4  371.42   11.46
   1   3   4  386.64   11.97
   1   3   4  378.11   12.55
   1   3   4  421.52   14.79
   1   3   5  137.34    7.95
   1   3   5  131.92    7.43
   1   3   5  130.55    7.11
   1   3   5  137.10    8.85
   1   3   5  135.09    7.54
   1   3   5  117.51    8.55
   1   3   5  117.79    6.54
   1   3   6  184.76    9.18
   1   3   6  166.83    8.41
   1   3   6  165.00    8.74
   1   3   6  169.71    9.36
   1   3   6  183.82    9.71
   1   3   6  179.03    8.78
   1   3   6  181.51   10.26
   1   3   6  173.77   10.51
   1   3   7  136.31    8.35
   1   3   7  143.69    7.86
   1   3   7  140.74    8.32
   1   3   7  134.61    8.26
   1   3   7  147.13    7.49
   1   3   7  132.41    7.23
   1   3   7  129.08    7.84
   1   3   8  118.39    6.74
   1   3   8  120.10    6.95
   1   3   9   53.34    3.46
   1   3   9   56.54    3.59
   1   4 -12  185.16    8.05
   1   4 -12  180.79    6.61
   1   4 -11   32.06    3.97
   1   4 -11   33.54    3.99
   1   4 -11   24.95    3.39
   1   4 -11   30.58    4.11
   1   4 -11   27.37    3.22
   1   4 -11   33.22    3.71
   1   4 -10  528.66   15.81
   1   4 -10  516.03   16.03
   1   4 -10  549.86   18.29
   1   4 -10  515.61   17.49
   1   4 -10  527.73   18.56
   1   4 -10  519.70   16.31
   1   4 -10  530.94   16.90
   1   4 -10  535.10   19.01
   1   4 -10  528.13   17.50
   1   4 -10  501.13   14.37
   1   4  -9  673.98   16.72
   1   4  -9  676.80   15.33
   1   4  -9  676.56   18.40
   1   4  -9  700.96   18.95
   1   4  -9  675.32   20.94
   1   4  -9  685.28   20.97
   1   4  -9  704.73   20.18
   1   4  -9  720.80   20.31
   1   4  -9  729.22   17.79
   1   4  -9  674.38   22.05
   1   4  -9  690.73   20.87
   1   4  -9  698.12   21.17
   1   4  -9  672.77   17.71
   1   4  -8  977.45   19.14
   1   4  -8 1012.29   24.72
   1   4  -8  995.51   22.17
   1   4  -8 1020.41   24.37
   1   4  -8  915.13   23.57
   1   4  -8  997.95   21.54
   1   4  -8 1008.73   23.56
   1   4  -8  964.20   25.91
   1   4  -8  994.30   24.46
   1   4  -8  956.35   21.48
   1   4  -7  459.32   15.30
   1   4  -7  455.94   14.72
   1   4  -7  453.54   15.88
   1   4  -7  439.93   15.08
   1   4  -7  426.85   13.34
   1   4  -7  439.69   13.66
   1   4  -7  473.93   16.89
   1   4  -7  448.76   15.21
   1   4  -7  475.19   14.68
   1   4  -7  457.96   14.52
   1   4  -6  940.48   16.64
   1   4  -6  939.65   19.63
   1   4  -6 1001.76   20.68
   1   4  -6  917.70   20.77
   1   4  -6  914.95   21.39
   1   4  -6 1009.34   20.40
   1   4  -6  971.13   18.94
   1   4  -6  981.85   18.69
   1   4  -6  954.17   18.51
   1   4  -5  586.67   13.75
   1   4  -5  581.63   11.59
   1   4  -5  571.49   14.75
   1   4  -5  583.06   13.23
   1   4  -5  576.45   13.83
   1   4  -5  584.92   13.63
   1   4  -5  560.13   12.68
   1   4  -5  567.12   12.61
   1   4  -5  547.75   14.33
   1   4  -4  497.59   13.11
   1   4  -4  477.67   11.06
   1   4  -4  489.27   12.74
   1   4  -4  477.60    9.94
   1   4  -4  484.43   10.77
   1   4  -4  490.52   12.24
   1   4  -4  482.71   11.29
   1   4  -3  687.54   13.46
   1   4  -3  694.91   14.70
   1   4  -3  737.40   13.45
   1   4  -3  709.41   14.64
   1   4  -3  708.37   11.79
   1   4  -3  699.89   14.21
   1   4  -3  707.57   12.63
   1   4  -2  149.85    6.42
   1   4  -2  140.71    5.18
   1   4  -2  141.07    4.61
   1   4  -2  130.68    6.30
   1   4  -2  150.24    6.58
   1   4  -2  141.40    6.00
   1   4  -2  143.45    6.49
   1   4  -2  140.03    6.40
   1   4  -2  143.22    5.36
   1   4  -2  134.59    5.83
   1   4  -2  136.74    6.35
   1   4  -2  137.22    6.32
   1   4  -1  676.78   13.43
   1   4  -1  710.56   14.31
   1   4  -1  707.76   10.32
   1   4  -1  703.77   14.99
   1   4  -1  698.76   13.85
   1   4  -1  727.45   12.61
   1   4  -1  697.85   14.11
   1   4  -1  682.95   13.46
   1   4  -1  675.96   14.37
   1   4  -1  687.85   14.34
   1   4   0  550.12   11.74
   1   4   0  557.46   12.15
   1   4   0  587.59   14.22
   1   4   0  546.79    9.81
   1   4   0  545.12   13.77
   1   4   0  550.75   11.80
   1   4   0  574.83   12.60
   1   4   0  580.49   13.10
   1   4   0  551.14   12.70
   1   4   0  554.47   14.04
   1   4   0  554.12   13.43
   1   4   0  550.76   13.93
   1   4   1  132.50    7.49
   1   4   1  116.82    5.17
   1   4   1  117.19    6.07
   1   4   1  121.70    5.11
   1   4   1  122.55    6.89
   1   4   1  123.60    7.02
   1   4   1  122.89    6.02
   1   4   1  120.58    6.34
   1   4   1  118.84    7.14
   1   4   2  390.10   11.81
   1   4   2  371.39   12.63
   1   4   2  378.03   11.72
   1   4   2  370.76   11.38
   1   4   2  372.07   10.93
   1   4   2  384.32   11.97
   1   4   2  377.27    9.95
   1   4   2  348.27   11.33
   1   4   2  385.16   10.57
   1   4   2  388.06   12.75
   1   4   2  407.68   14.31
   1   4   2  384.17   11.27
   1   4   2  367.25   13.68
   1   4   3  220.82   11.33
   1   4   3  194.75    9.31
   1   4   3  211.38    9.39
   1   4   3  198.31    8.96
   1   4   3  199.49    7.57
   1   4   3  204.25    8.03
   1   4   3  198.68    9.28
   1   4   3  201.97    9.21
   1   4   3  196.30    7.95
   1   4   3  198.93   10.66
   1   4   3  198.08    9.04
   1   4   4  112.20    7.19
   1   4   4  111.11    6.25
   1   4   4  112.81    6.48
   1   4   4  116.95    7.05
   1   4   4  117.73    7.45
   1   4   4  110.41    7.11
   1   4   4  116.58    8.70
   1   4   4  116.89    7.38
   1   4   5   29.18    3.47
   1   4   5   30.71    3.39
   1   4   5   31.54    4.48
   1   4   5   31.02    3.84
   1   4   5   30.47    3.73
   1   4   5   34.76    3.85
   1   4   5   25.96    3.27
   1   4   6   15.29    2.48
   1   4   6   14.49    2.62
   1   4   6   17.21    2.73
   1   4   6   15.45    2.76
   1   4   6   14.11    2.92
   1   4   7  197.83    8.60
   1   4   7  201.78    9.13
   1   4   7  201.10    8.78
   1   4   7  195.60    8.06
   1   4   7  196.18    8.52
   1   4   8  184.35    6.72
   1   5 -12   44.89    3.73
   1   5 -12   37.95    2.83
   1   5 -12   46.53    3.64
   1   5 -12   43.82    3.74
   1   5 -11  114.47    7.57
   1   5 -11  104.95    6.27
   1   5 -11  109.63    6.52
   1   5 -11  113.31    7.53
   1   5 -10   45.94    4.92
   1   5 -10   48.40    5.63
   1   5 -10   40.89    4.44
   1   5 -10   45.02    4.62
   1   5 -10   38.01    4.29
   1   5 -10   51.07    5.69
   1   5 -10   47.87    5.08
   1   5  -9  642.45   15.44
   1   5  -9  647.50   21.34
   1   5  -9  683.29   20.71
   1   5  -9  642.50   19.17
   1   5  -9  681.88   21.34
   1   5  -9  640.60   17.96
   1   5  -9  680.10   18.17
   1   5  -9  651.80   21.42
   1   5  -9  646.49   18.32
   1   5  -8  516.02   13.47
   1   5  -8  515.10   16.74
   1   5  -8  521.17   17.07
   1   5  -8  503.65   15.71
   1   5  -8  498.74   16.55
   1   5  -8  493.22   18.26
   1   5  -8  562.43   17.24
   1   5  -8  492.69   18.41
   1   5  -8  521.89   18.93
   1   5  -8  516.80   18.21
   1   5  -7    7.45    2.21
   1   5  -7   11.94    2.40
   1   5  -7   13.35    2.46
   1   5  -7   10.73    2.25
   1   5  -7   11.69    2.67
   1   5  -7   12.30    2.62
   1   5  -7   15.45    2.44
   1   5  -7    8.16    2.43
   1   5  -7   11.43    2.79
   1   5  -6   95.07    7.20
   1   5  -6   98.33    7.21
   1   5  -6   92.92    7.00
   1   5  -6   97.71    6.17
   1   5  -6  102.18    6.30
   1   5  -6   99.69    6.53
   1   5  -6   96.79    6.38
   1   5  -6  110.96    6.37
   1   5  -6   94.32    6.85
   1   5  -6   93.37    7.13
   1   5  -6   89.01    6.78
   1   5  -6   87.47    5.06
   1   5  -5  225.14    7.85
   1   5  -5  212.26    9.35
   1   5  -5  218.75    8.94
   1   5  -5  211.92    9.76
   1   5  -5  206.50    8.43
   1   5  -5  218.40    9.98
   1   5  -5  213.81    9.87
   1   5  -5  222.34   10.25
   1   5  -5  211.73    9.78
   1   5  -4  537.64   15.07
   1   5  -4  541.56   14.48
   1   5  -4  532.71   12.94
   1   5  -4  553.67   13.60
   1   5  -4  534.55   13.05
   1   5  -4  543.66   15.10
   1   5  -4  537.23   11.90
   1   5  -3  963.42   19.28
   1   5  -3  948.33   15.86
   1   5  -3  958.54   14.05
   1   5  -3  965.34   19.29
   1   5  -3  973.96   19.28
   1   5  -3  960.44   18.90
   1   5  -3  949.50   16.12
   1   5  -3  956.62   17.83
   1   5  -3  970.22   19.44
   1   5  -3  928.10   18.89
   1   5  -3  925.38   17.99
   1   5  -2 1224.84   21.39
   1   5  -2 1215.34   18.30
   1   5  -2 1263.97   15.61
   1   5  -2 1275.81   22.57
   1   5  -2 1280.37   21.29
   1   5  -2 1268.05   21.35
   1   5  -2 1242.53   16.94
   1   5  -2 1224.07   20.22
   1   5  -2 1273.93   22.39
   1   5  -2 1202.82   20.25
   1   5  -2 1287.75   22.09
   1   5  -2 1284.26   22.27
   1   5  -1  323.40   10.75
   1   5  -1  351.54   11.55
   1   5  -1  325.21    8.08
   1   5  -1  350.81   12.22
   1   5  -1  337.17   10.98
   1   5  -1  335.83   11.42
   1   5  -1  333.67   10.62
   1   5  -1  339.51   10.88
   1   5  -1  344.85   10.15
   1   5  -1  344.62   11.00
   1   5  -1  354.38   12.06
   1   5  -1  338.69   11.57
   1   5   0   73.33    5.95
   1   5   0   76.75    5.51
   1   5   0   70.10    4.92
   1   5   0   67.57    5.20
   1   5   0   70.71    4.80
   1   5   0   71.75    4.88
   1   5   0   80.04    5.25
   1   5   0   75.17    5.36
   1   5   0   73.38    5.30
   1   5   0   77.65    4.19
   1   5   0   77.20    5.43
   1   5   0   71.84    5.83
   1   5   0   76.76    6.00
   1   5   0   81.05    5.88
   1   5   1  463.51   15.21
   1   5   1  519.74   16.86
   1   5   1  487.83   13.66
   1   5   1  485.43   14.20
   1   5   1  465.98   12.61
   1   5   1  486.82   14.18
   1   5   1  483.30   13.44
   1   5   1  483.16   13.45
   1   5   1  479.58   11.22
   1   5   1  479.63   13.71
   1   5   1  496.74   13.85
   1   5   1  499.95   15.92
   1   5   1  466.15   15.98
   1   5   1  487.48   14.41
   1   5   2  866.81   23.32
   1   5   2  836.94   18.99
   1   5   2  855.29   19.65
   1   5   2  813.36   15.65
   1   5   2  836.51   16.93
   1   5   2  865.27   21.27
   1   5   2  811.52   18.85
   1   5   2  800.65   18.49
   1   5   2  844.28   21.05
   1   5   2  915.06   23.74
   1   5   2  851.31   18.60
   1   5   3  663.72   21.22
   1   5   3  631.55   17.93
   1   5   3  610.34   14.28
   1   5   3  622.31   18.08
   1   5   3  624.66   17.13
   1   5   3  648.04   17.59
   1   5   3  643.16   17.15
   1   5   3  605.36   16.64
   1   5   3  654.44   20.68
   1   5   3  619.97   15.05
   1   5   4  182.87    9.02
   1   5   4  180.21    9.35
   1   5   4  178.78   10.84
   1   5   4  168.29    8.91
   1   5   4  172.70    9.01
   1   5   4  171.86    9.02
   1   5   5  478.30   13.80
   1   5   5  477.60   14.52
   1   5   5  466.74   12.98
   1   5   6  143.54    6.75
   1   5   6  149.09    6.19
   1   5   6  148.44    8.07
   1   5   6  150.43    7.29
   1   5   7  259.84    7.70
   1   6 -12   48.93    3.42
   1   6 -11    5.99    1.68
   1   6 -11   10.05    2.13
   1   6 -10  133.90    8.57
   1   6 -10  124.67    8.35
   1   6 -10  116.65    7.17
   1   6 -10  119.90    7.19
   1   6 -10  126.42    8.26
   1   6  -9    4.67    1.64
   1   6  -9    6.11    2.08
   1   6  -9    7.17    2.28
   1   6  -9    7.74    2.29
   1   6  -9    7.10    1.95
   1   6  -9    6.35    2.14
   1   6  -8  870.74   23.19
   1   6  -8  939.53   23.30
   1   6  -8  888.94   24.28
   1   6  -8  895.54   23.57
   1   6  -8  876.63   20.90
   1   6  -8  914.60   20.85
   1   6  -8  847.16   23.45
   1   6  -7  374.82   15.46
   1   6  -7  328.96   14.04
   1   6  -7  358.47   14.76
   1   6  -7  341.45   14.54
   1   6  -7  311.41   11.57
   1   6  -7  332.20   11.65
   1   6  -7  357.72   14.54
   1   6  -7  326.23   12.19
   1   6  -7  345.21   13.04
   1   6  -7  335.13   12.66
   1   6  -6  221.20    9.57
   1   6  -6  218.21   10.48
   1   6  -6  212.87    9.89
   1   6  -6  207.80   10.61
   1   6  -6  200.63    9.82
   1   6  -6  207.38   11.07
   1   6  -6  198.17   10.43
   1   6  -6  225.19    9.72
   1   6  -6  222.48   11.19
   1   6  -5  468.12   15.78
   1   6  -5  439.88   11.75
   1   6  -5  430.49   14.31
   1   6  -5  447.68   14.90
   1   6  -5  464.38   13.02
   1   6  -5  446.74   13.50
   1   6  -5  458.86   13.75
   1   6  -5  461.63   15.76
   1   6  -4   18.11    3.08
   1   6  -4   22.87    3.42
   1   6  -4   17.74    2.41
   1   6  -4   19.47    2.71
   1   6  -4   21.62    3.00
   1   6  -4   22.68    3.13
   1   6  -4   26.96    3.69
   1   6  -3  128.70    7.30
   1   6  -3  124.47    7.75
   1   6  -3  134.01    8.13
   1   6  -3  123.84    7.50
   1   6  -3  115.33    7.39
   1   6  -3  121.83    6.33
   1   6  -3  126.73    7.52
   1   6  -3  122.55    7.63
   1   6  -3  126.47    7.80
   1   6  -3  126.29    6.30
   1   6  -2  428.84   13.48
   1   6  -2  424.73   13.96
   1   6  -2  442.28   15.12
   1   6  -2  434.11   14.80
   1   6  -2  435.22   12.23
   1   6  -2  441.70   14.01
   1   6  -2  434.35   13.17
   1   6  -2  426.03   13.96
   1   6  -2  442.24   14.12
   1   6  -2  432.83   13.85
   1   6  -2  415.57   14.11
   1   6  -2  408.50   13.05
   1   6  -1  704.24   17.09
   1   6  -1  739.40   18.69
   1   6  -1  755.82   18.34
   1   6  -1  770.31   18.55
   1   6  -1  678.19   19.34
   1   6  -1  741.04   20.25
   1   6  -1  743.96   16.59
   1   6  -1  747.68   17.55
   1   6  -1  799.89   20.28
   1   6  -1  790.22   19.36
   1   6  -1  791.88   18.14
   1   6  -1  772.56   18.51
   1   6   0  531.66   15.84
   1   6   0  527.99   15.75
   1   6   0  507.86   14.21
   1   6   0  540.56   16.80
   1   6   0  515.94   16.94
   1   6   0  507.56   14.79
   1   6   0  504.07   15.25
   1   6   0  547.56   16.27
   1   6   0  517.47   17.39
   1   6   0  516.76   17.65
   1   6   0  517.29   13.76
   1   6   0  520.40   14.98
   1   6   1  689.37   16.68
   1   6   1  667.73   16.93
   1   6   1  701.16   20.63
   1   6   1  667.59   17.54
   1   6   1  712.70   15.71
   1   6   1  654.41   16.89
   1   6   1  676.78   17.20
   1   6   1  652.90   17.59
   1   6   1  686.79   20.75
   1   6   1  688.45   18.40
   1   6   2  102.66    7.00
   1   6   2  104.36    7.78
   1   6   2   92.58    6.62
   1   6   2   97.88    7.45
   1   6   2   92.20    6.43
   1   6   2   96.15    8.06
   1   6   2  113.86    7.20
   1   6   3   94.63    6.78
   1   6   3   81.57    6.52
   1   6   3   90.56    6.41
   1   6   3   88.77    6.30
   1   6   3   93.60    7.85
   1   6   3   82.12    6.21
   1   6   4   17.51    2.68
   1   6   4   18.87    2.79
   1   6   4   18.48    3.23
   1   6   4   19.44    2.84
   1   6   4   18.47    2.51
   1   6   5  251.25    8.89
   1   6   5  231.94    9.95
   1   6   5  240.07    8.22
   1   6   5  252.57    8.74
   1   6   5  245.49    7.45
   1   6   6   36.31    2.69
   1   6   6   28.89    2.41
   1   7 -12  119.43    4.22
   1   7 -11   44.96    3.47
   1   7 -11   55.66    4.17
   1   7 -10  269.87   10.98
   1   7 -10  261.18   10.03
   1   7 -10  255.21    9.48
   1   7  -9   21.61    3.46
   1   7  -9   23.33    3.39
   1   7  -9   23.93    3.50
   1   7  -9   21.14    3.09
   1   7  -9   19.76    2.87
   1   7  -8   62.30    5.94
   1   7  -8   70.77    6.39
   1   7  -8   65.52    6.47
   1   7  -8   59.38    5.32
   1   7  -8   61.91    5.26
   1   7  -7  397.83   13.04
   1   7  -7  376.62   13.93
   1   7  -7  362.23   13.10
   1   7  -7  377.76   14.37
   1   7  -7  382.15   15.22
   1   7  -7  372.16   15.37
   1   7  -7  347.18   12.91
   1   7  -6    6.14    2.07
   1   7  -6    7.15    2.17
   1   7  -6    5.37    1.64
   1   7  -6    5.30    1.57
   1   7  -6    5.98    1.69
   1   7  -6    6.08    1.75
   1   7  -6    6.37    2.01
   1   7  -6    5.57    1.79
   1   7  -6    6.49    2.08
   1   7  -5  339.34   12.52
   1   7  -5  331.99   13.92
   1   7  -5  301.26   12.80
   1   7  -5  333.66   10.87
   1   7  -5  333.35   11.86
   1   7  -5  322.57   13.67
   1   7  -5  326.76   13.57
   1   7  -5  324.72   13.75
   1   7  -4   80.96    6.17
   1   7  -4   78.06    6.52
   1   7  -4   73.65    5.86
   1   7  -4   80.98    6.71
   1   7  -4   74.22    6.41
   1   7  -4   79.96    5.44
   1   7  -4   74.37    6.21
   1   7  -4   72.55    6.28
   1   7  -3  224.05   10.92
   1   7  -3  207.45    8.75
   1   7  -3  221.11   10.60
   1   7  -3  213.78   10.55
   1   7  -3  220.14   10.76
   1   7  -3  238.30   11.27
   1   7  -3  219.39   10.26
   1   7  -3  219.69   10.57
   1   7  -3  201.13   10.48
   1   7  -3  209.94    9.85
   1   7  -2   38.14    4.25
   1   7  -2   36.55    4.42
   1   7  -2   31.36    4.04
   1   7  -2   27.44    3.67
   1   7  -2   31.76    4.51
   1   7  -2   36.80    4.68
   1   7  -2   37.98    3.85
   1   7  -2   29.62    3.75
   1   7  -2   33.46    4.09
   1   7  -2   37.43    4.22
   1   7  -1  133.33    7.40
   1   7  -1  129.84    8.14
   1   7  -1  130.79    8.17
   1   7  -1  132.49    7.88
   1   7  -1  134.86    8.14
   1   7  -1  126.05    8.90
   1   7  -1  141.69    8.87
   1   7  -1  142.05    9.47
   1   7  -1  130.72    7.30
   1   7  -1  137.05    8.32
   1   7  -1  137.04    7.70
   1   7  -1  135.67    7.70
   1   7   0  513.84   17.09
   1   7   0  562.47   15.38
   1   7   0  536.86   16.08
   1   7   0  496.30   17.70
   1   7   0  527.92   15.98
   1   7   0  544.93   18.51
   1   7   0  504.26   14.52
   1   7   0  468.06   15.04
   1   7   0  506.42   13.41
   1   7   0  521.58   14.78
   1   7   0  531.31   15.99
   1   7   1  101.22    6.85
   1   7   1  104.18    7.93
   1   7   1  107.10    6.96
   1   7   1  110.55    8.02
   1   7   1  106.11    6.63
   1   7   2  581.77   15.76
   1   7   2  605.27   18.52
   1   7   2  612.16   15.70
   1   7   2  612.48   17.71
   1   7   2  588.35   16.91
   1   7   2  621.25   15.47
   1   7   2  646.86   16.40
   1   7   3    5.29    1.39
   1   7   3    2.91    1.11
   1   7   3    2.74    1.13
   1   7   3    3.07    1.37
   1   7   3    2.69    1.02
   1   7   4  123.86    5.57
   1   7   4  111.86    6.25
   1   7   4  110.79    5.03
   1   7   4  121.31    5.50
   1   7   4  115.20    4.52
   1   7   5    5.51    0.88
   1   8 -11   24.21    2.06
   1   8 -10  209.88    7.80
   1   8  -9  187.66    8.84
   1   8  -9  174.11    7.77
   1   8  -8    8.86    1.91
   1   8  -7  299.34   12.67
   1   8  -7  318.11   13.08
   1   8  -7  318.54   11.32
   1   8  -7  323.54   12.47
   1   8  -7  300.81   11.67
   1   8  -6  432.11   13.18
   1   8  -6  493.88   16.26
   1   8  -6  460.13   15.50
   1   8  -6  484.86   16.31
   1   8  -6  486.56   15.91
   1   8  -6  474.85   13.60
   1   8  -5  138.10    8.66
   1   8  -5  127.36    7.46
   1   8  -5  147.60    9.27
   1   8  -5  141.76    8.35
   1   8  -5  138.04    8.60
   1   8  -5  129.49    7.97
   1   8  -4   54.69    5.03
   1   8  -4   65.14    5.46
   1   8  -4   70.23    6.18
   1   8  -4   62.62    5.35
   1   8  -4   66.54    5.84
   1   8  -4   63.53    6.27
   1   8  -4   73.88    6.30
   1   8  -4   71.78    5.95
   1   8  -4   68.95    5.55
   1   8  -3  282.60   12.15
   1   8  -3  289.70   11.03
   1   8  -3  291.08   11.99
   1   8  -3  318.41   12.14
   1   8  -3  320.65   12.54
   1   8  -3  313.33   12.50
   1   8  -3  303.48   11.63
   1   8  -3  320.96   12.70
   1   8  -3  275.05   12.81
   1   8  -2  357.56   14.26
   1   8  -2  370.74   13.38
   1   8  -2  359.21   11.76
   1   8  -2  389.19   13.66
   1   8  -2  334.03   12.22
   1   8  -2  340.11   12.49
   1   8  -2  347.09   12.26
   1   8  -2  389.41   14.60
   1   8  -1  396.62   15.07
   1   8  -1  388.09   13.22
   1   8  -1  396.35   12.41
   1   8  -1  403.65   13.32
   1   8  -1  415.52   12.95
   1   8  -1  401.36   11.76
   1   8  -1  409.03   13.47
   1   8  -1  387.42   10.93
   1   8  -1  383.89   13.40
   1   8   0  231.40    8.72
   1   8   0  223.76   10.93
   1   8   0  226.06    9.19
   1   8   0  233.33    9.65
   1   8   1  120.38    6.25
   1   8   1  124.18    6.51
   1   8   2   15.75    2.06
   1   8   2   20.41    2.31
   1   8   3  149.67    5.11
   1   8   3  143.48    5.00
   1   9 -10  102.88    3.97
   1   9  -9   19.19    1.77
   1   9  -8   52.06    3.54
   1   9  -8   51.29    4.19
   1   9  -8   50.88    4.01
   1   9  -7  141.84    7.01
   1   9  -7  152.18    6.55
   1   9  -7  139.34    7.28
   1   9  -7  156.49    7.62
   1   9  -6  292.32   11.20
   1   9  -6  311.39   10.42
   1   9  -6  289.16   10.53
   1   9  -6  274.56   10.45
   1   9  -6  310.96    9.59
   1   9  -5  205.24    9.29
   1   9  -5  189.33    9.44
   1   9  -5  202.51    8.69
   1   9  -5  203.60    8.64
   1   9  -5  191.66    7.50
   1   9  -4   84.64    5.68
   1   9  -4   79.13    5.69
   1   9  -4   71.20    4.46
   1   9  -4   80.26    5.67
   1   9  -4   78.73    5.13
   1   9  -4   75.40    5.46
   1   9  -3   81.09    5.50
   1   9  -3   72.68    5.04
   1   9  -3   74.42    4.55
   1   9  -3   74.14    5.25
   1   9  -3   73.65    5.39
   1   9  -3   68.34    5.52
   1   9  -2  119.37    5.91
   1   9  -2  105.66    6.58
   1   9  -2  109.67    6.07
   1   9  -2  104.99    6.24
   1   9  -1    6.69    1.39
   1   9  -1    5.27    1.31
   1   9   0  468.95    9.90
   1   9   1  109.77    4.00
   1   9   1  127.20    4.52
   1  10  -8   22.93    1.83
   1  10  -7   43.35    2.81
   1  10  -7   45.61    2.97
   1  10  -6   76.24    3.59
   1  10  -6   81.70    4.16
   1  10  -5   81.83    3.43
   1  10  -5   84.04    4.30
   1  10  -4   19.79    2.05
   1  10  -3   46.12    2.91
   2 -10   1  136.74    5.22
   2 -10   1  127.13    4.84
   2 -10   2   11.06    1.65
   2 -10   2   10.79    1.67
   2 -10   2   11.45    1.67
   2 -10   3   14.06    2.09
   2 -10   3   11.78    1.87
   2 -10   4   53.76    3.16
   2 -10   4   61.13    4.08
   2 -10   5   40.56    3.40
   2 -10   5   34.48    2.94
   2 -10   5   36.03    2.76
   2 -10   5   39.14    3.29
   2 -10   6  141.03    5.38
   2 -10   7    6.58    1.09
   2  -9  -2   27.70    2.41
   2  -9  -1   83.05    4.47
   2  -9  -1   76.92    4.90
   2  -9  -1   77.58    5.19
   2  -9   0   44.22    3.87
   2  -9   0   44.46    3.60
   2  -9   0   45.40    3.63
   2  -9   0   43.37    4.25
   2  -9   1   69.64    5.18
   2  -9   1   58.74    3.95
   2  -9   1   70.96    5.35
   2  -9   1   66.42    5.13
   2  -9   1   69.57    5.64
   2  -9   1   66.52    5.15
   2  -9   2   11.16    2.40
   2  -9   2    7.41    1.66
   2  -9   2    7.24    1.85
   2  -9   2    8.25    2.00
   2  -9   3   85.65    6.67
   2  -9   3   97.97    6.29
   2  -9   3   98.79    7.13
   2  -9   4    9.07    2.12
   2  -9   4    6.63    1.72
   2  -9   5   34.78    4.05
   2  -9   5   29.61    3.50
   2  -9   5   28.68    2.99
   2  -9   5   31.56    3.80
   2  -9   5   33.62    3.91
   2  -9   6  123.21    6.85
   2  -9   6  119.00    6.13
   2  -9   6  120.48    6.69
   2  -9   6  126.01    6.80
   2  -9   6  117.80    7.22
   2  -9   7   17.28    2.70
   2  -9   7   20.14    2.49
   2  -9   7   19.45    2.55
   2  -9   7   21.95    3.00
   2  -9   8  118.45    5.31
   2  -9   8  123.36    5.47
   2  -9   8  121.13    6.21
   2  -9   9   18.97    1.92
   2  -8  -4  141.67    4.74
   2  -8  -3    3.04    1.10
   2  -8  -3    3.47    1.33
   2  -8  -2   77.43    5.21
   2  -8  -2   80.05    6.50
   2  -8  -1   36.38    4.33
   2  -8  -1   38.32    4.14
   2  -8  -1   41.29    3.92
   2  -8  -1   36.91    3.71
   2  -8  -1   45.77    5.26
   2  -8   0  215.86   10.74
   2  -8   0  226.86    9.53
   2  -8   0  230.97   10.84
   2  -8   0  236.88   10.68
   2  -8   0  240.57   10.84
   2  -8   0  214.31   11.62
   2  -8   1   78.35    6.39
   2  -8   1   74.63    6.39
   2  -8   1   79.94    6.19
   2  -8   1   85.14    6.98
   2  -8   1   72.84    6.46
   2  -8   1   78.14    7.07
   2  -8   2  591.49   18.93
   2  -8   2  531.66   15.84
   2  -8   2  537.51   14.39
   2  -8   2  549.52   18.47
   2  -8   2  519.03   15.74
   2  -8   2  537.90   18.22
   2  -8   2  527.99   16.32
   2  -8   3    3.40    1.40
   2  -8   3    1.34    1.26
   2  -8   3    3.14    1.37
   2  -8   3    3.65    1.42
   2  -8   3    2.62    1.38
   2  -8   3    4.44    1.77
   2  -8   3    2.81    1.44
   2  -8   4   20.99    3.69
   2  -8   4   24.85    3.98
   2  -8   4   21.16    3.70
   2  -8   4   17.00    3.26
   2  -8   4   20.41    3.25
   2  -8   4   22.37    3.64
   2  -8   4   21.40    3.40
   2  -8   4   28.53    4.22
   2  -8   5   17.21    3.15
   2  -8   5   12.12    2.88
   2  -8   5   13.22    2.89
   2  -8   5   16.30    2.80
   2  -8   5   15.61    3.18
   2  -8   5   15.57    3.01
   2  -8   5    9.67    2.34
   2  -8   6   61.62    5.77
   2  -8   6   53.45    5.70
   2  -8   6   57.45    5.42
   2  -8   6   62.61    5.41
   2  -8   6   55.42    4.94
   2  -8   6   55.79    4.94
   2  -8   6   57.74    5.25
   2  -8   6   63.30    6.23
   2  -8   6   55.13    5.81
   2  -8   7   47.99    4.65
   2  -8   7   43.08    4.74
   2  -8   7   50.99    4.90
   2  -8   7   49.06    4.42
   2  -8   7   46.38    5.15
   2  -8   7   46.33    4.92
   2  -8   8   14.49    2.41
   2  -8   8   12.72    2.03
   2  -8   8   14.57    2.61
   2  -8   8   17.13    2.91
   2  -8   8   15.27    2.56
   2  -8   9  279.42    8.63
   2  -8   9  289.35    9.51
   2  -8   9  283.93   10.15
   2  -8   9  296.38   10.24
   2  -8   9  268.07    9.28
   2  -8  10   15.23    1.85
   2  -8  10   19.47    1.98
   2  -7  -6    7.80    1.23
   2  -7  -5   35.19    2.70
   2  -7  -5   37.27    3.65
   2  -7  -4  140.10    7.24
   2  -7  -4  136.42    8.06
   2  -7  -3  225.85    9.58
   2  -7  -3  232.86   11.36
   2  -7  -3  217.94   10.72
   2  -7  -2  215.29   10.33
   2  -7  -2  203.03   10.94
   2  -7  -1  133.65    8.67
   2  -7  -1  126.82    8.78
   2  -7  -1  127.31    7.97
   2  -7  -1  142.99    8.42
   2  -7  -1  141.90    8.09
   2  -7  -1  135.71    8.60
   2  -7  -1  138.91    8.37
   2  -7   0  248.58   10.97
   2  -7   0  222.69   11.47
   2  -7   0  236.04   11.61
   2  -7   0  252.76   11.99
   2  -7   0  241.38   11.72
   2  -7   0  274.93   11.93
   2  -7   0  254.00   12.20
   2  -7   1   20.68    3.42
   2  -7   1   30.56    3.90
   2  -7   1   26.31    4.02
   2  -7   1   31.26    3.83
   2  -7   1   25.87    3.48
   2  -7   1   24.43    3.94
   2  -7   1   31.23    3.99
   2  -7   1   24.91    3.83
   2  -7   1   28.57    4.21
   2  -7   2  236.28   12.18
   2  -7   2  214.46   10.80
   2  -7   2  233.99   11.01
   2  -7   2  212.43   10.31
   2  -7   2  220.33   11.84
   2  -7   2  217.06   11.13
   2  -7   2  214.59   10.16
   2  -7   2  226.96   12.01
   2  -7   2  227.38   11.85
   2  -7   3 1075.00   26.27
   2  -7   3 1123.76   26.57
   2  -7   3 1111.13   21.15
   2  -7   3 1073.84   25.69
   2  -7   3 1197.28   25.09
   2  -7   3 1155.51   25.42
   2  -7   3 1131.65   25.68
   2  -7   3 1208.50   25.36
   2  -7   4  220.27   11.70
   2  -7   4  240.53   11.55
   2  -7   4  223.34   11.55
   2  -7   4  218.38   11.12
   2  -7   4  236.60   11.90
   2  -7   4  220.64   10.27
   2  -7   4  239.27   12.21
   2  -7   4  225.73   12.29
   2  -7   4  237.47   12.43
   2  -7   4  229.98   11.78
   2  -7   5  446.37   17.20
   2  -7   5  470.47   16.15
   2  -7   5  451.55   16.19
   2  -7   5  471.18   17.51
   2  -7   5  434.52   16.63
   2  -7   5  478.63   16.05
   2  -7   5  468.53   16.37
   2  -7   5  447.14   17.28
   2  -7   5  450.45   17.34
   2  -7   5  473.94   16.34
   2  -7   6   16.80    3.16
   2  -7   6   13.49    3.18
   2  -7   6   13.41    2.65
   2  -7   6   13.94    2.90
   2  -7   6   12.44    2.58
   2  -7   6   10.20    2.68
   2  -7   6   13.47    2.64
   2  -7   6   14.92    3.17
   2  -7   7  185.33   10.62
   2  -7   7  186.39   10.87
   2  -7   7  193.80   11.42
   2  -7   7  201.99   10.60
   2  -7   7  189.33   10.41
   2  -7   7  191.57   10.33
   2  -7   8    3.53    1.45
   2  -7   8    3.60    1.48
   2  -7   8    2.34    1.48
   2  -7   8    4.22    1.68
   2  -7   8    4.94    1.93
   2  -7   9   81.23    5.68
   2  -7   9   74.11    5.31
   2  -7   9   87.91    6.71
   2  -7   9   81.47    6.12
   2  -7   9   79.27    6.23
   2  -7  10  213.49    8.53
   2  -7  10  212.95    8.77
   2  -7  10  206.22    6.65
   2  -7  11    7.21    1.12
   2  -6  -7   69.37    4.08
   2  -6  -6  383.64   12.77
   2  -6  -5  188.87   10.34
   2  -6  -5  198.19   10.54
   2  -6  -5  195.28    8.80
   2  -6  -4    6.84    2.02
   2  -6  -4    4.23    1.76
   2  -6  -4    9.22    2.59
   2  -6  -4   10.64    2.71
   2  -6  -4    6.35    1.95
   2  -6  -3  351.31   15.28
   2  -6  -3  341.12   14.32
   2  -6  -3  341.25   13.04
   2  -6  -3  371.78   16.17
   2  -6  -3  351.37   15.63
   2  -6  -2  393.21   16.41
   2  -6  -2  452.66   17.49
   2  -6  -2  413.15   13.66
   2  -6  -2  386.67   13.26
   2  -6  -2  408.73   13.63
   2  -6  -2  416.41   13.94
   2  -6  -2  419.38   14.95
   2  -6  -1   78.26    6.72
   2  -6  -1   85.53    6.66
   2  -6  -1   82.89    6.64
   2  -6  -1   74.55    6.19
   2  -6  -1   94.93    6.94
   2  -6  -1   84.27    6.76
   2  -6   0  623.22   20.28
   2  -6   0  671.91   17.89
   2  -6   0  633.70   18.49
   2  -6   0  642.09   18.66
   2  -6   0  617.85   15.67
   2  -6   0  655.98   17.23
   2  -6   0  655.69   17.30
   2  -6   0  640.75   18.84
   2  -6   0  629.67   16.51
   2  -6   0  683.12   19.24
   2  -6   0  644.26   18.32
   2  -6   1   85.36    6.86
   2  -6   1   79.58    6.28
   2  -6   1   79.86    6.69
   2  -6   1   79.48    5.84
   2  -6   1   79.37    6.26
   2  -6   1   79.03    6.28
   2  -6   1   88.86    7.12
   2  -6   1   80.98    6.34
   2  -6   1   75.35    6.51
   2  -6   1   73.69    6.76
   2  -6   2 1457.62   28.27
   2  -6   2 1384.05   27.80
   2  -6   2 1503.67   26.27
   2  -6   2 1407.88   26.81
   2  -6   2 1440.32   27.47
   2  -6   2 1460.21   27.57
   2  -6   2 1453.14   28.88
   2  -6   2 1415.49   24.35
   2  -6   2 1459.74   28.88
   2  -6   2 1413.17   28.54
   2  -6   2 1398.78   27.51
   2  -6   3 1063.93   24.66
   2  -6   3 1038.41   23.73
   2  -6   3 1083.45   22.37
   2  -6   3 1125.52   24.74
   2  -6   3 1120.55   24.39
   2  -6   3 1103.82   24.85
   2  -6   3 1087.27   24.63
   2  -6   3 1054.15   24.43
   2  -6   3 1062.90   24.98
   2  -6   3 1155.15   25.07
   2  -6   4  306.27   12.89
   2  -6   4  302.35   13.01
   2  -6   4  287.42   13.17
   2  -6   4  284.90   12.54
   2  -6   4  272.50   12.91
   2  -6   4  291.34   13.19
   2  -6   4  320.77   13.92
   2  -6   4  271.11   11.92
   2  -6   4  259.10   12.61
   2  -6   4  302.40   12.78
   2  -6   5  197.26   10.99
   2  -6   5  194.85    9.98
   2  -6   5  187.90   10.49
   2  -6   5  188.23   11.17
   2  -6   5  198.65   10.07
   2  -6   5  203.76   11.04
   2  -6   5  194.72   10.01
   2  -6   5  195.48   11.02
   2  -6   5  189.65    9.78
   2  -6   6   17.62    2.88
   2  -6   6   17.37    2.89
   2  -6   6   23.80    3.87
   2  -6   6   24.61    3.84
   2  -6   6   18.59    3.64
   2  -6   6   18.61    3.23
   2  -6   6   24.61    4.09
   2  -6   6   24.14    4.12
   2  -6   6   20.73    3.07
   2  -6   7  794.41   23.68
   2  -6   7  839.42   24.04
   2  -6   7  805.25   21.36
   2  -6   7  805.90   20.54
   2  -6   8  115.16    7.80
   2  -6   8  108.84    8.46
   2  -6   8   93.52    7.91
   2  -6   8  111.92    8.43
   2  -6   9   78.32    6.64
   2  -6   9   82.05    6.63
   2  -6   9   81.56    6.41
   2  -6  10   85.82    5.59
   2  -6  10   83.29    5.22
   2  -6  11    7.41    1.34
   2  -6  11    5.67    1.04
   2  -6  11    7.69    1.41
   2  -5  -8   21.42    1.89
   2  -5  -8   26.42    2.52
   2  -5  -7   51.24    4.64
   2  -5  -7   50.00    4.81
   2  -5  -7   58.30    5.13
   2  -5  -6  125.09    8.74
   2  -5  -6  142.17    8.96
   2  -5  -6  137.53    9.14
   2  -5  -6  141.95    7.24
   2  -5  -6  147.38    8.80
   2  -5  -5  438.09   14.84
   2  -5  -5  433.38   17.29
   2  -5  -5  440.03   17.02
   2  -5  -5  456.33   16.10
   2  -5  -5  438.61   16.10
   2  -5  -4   23.38    4.09
   2  -5  -4   26.10    4.31
   2  -5  -4   33.43    4.88
   2  -5  -4   29.56    4.20
   2  -5  -4   32.49    3.99
   2  -5  -4   29.71    4.19
   2  -5  -3  247.47   12.92
   2  -5  -3  267.10   13.17
   2  -5  -3  236.20   11.66
   2  -5  -3  259.34   11.36
   2  -5  -3  254.93   10.74
   2  -5  -3  252.18   11.22
   2  -5  -2  138.15    7.75
   2  -5  -2  130.19    8.98
   2  -5  -2  130.81    8.84
   2  -5  -2  137.64    7.94
   2  -5  -2  128.15    7.90
   2  -5  -2  138.74    7.68
   2  -5  -2  132.32    8.49
   2  -5  -2  137.08    7.72
   2  -5  -1    8.13    1.97
   2  -5  -1    8.83    2.07
   2  -5  -1    6.34    1.90
   2  -5  -1    8.30    2.20
   2  -5  -1    4.95    1.78
   2  -5  -1    9.34    2.13
   2  -5  -1    9.20    2.12
   2  -5  -1    6.79    1.75
   2  -5  -1    7.46    1.85
   2  -5   0   24.54    3.41
   2  -5   0   28.25    3.56
   2  -5   0   22.93    2.79
   2  -5   0   28.69    3.51
   2  -5   0   22.83    3.12
   2  -5   0   26.54    3.57
   2  -5   0   24.90    3.44
   2  -5   0   28.86    3.92
   2  -5   1  393.62   13.52
   2  -5   1  421.06   13.39
   2  -5   1  441.63   12.64
   2  -5   1  430.85   13.82
   2  -5   1  412.00   13.46
   2  -5   1  442.59   14.18
   2  -5   1  438.34   14.32
   2  -5   1  463.32   15.03
   2  -5   1  420.02   14.14
   2  -5   1  425.35   13.64
   2  -5   2 1142.46   23.15
   2  -5   2 1156.24   22.71
   2  -5   2 1156.83   23.01
   2  -5   2 1158.85   23.28
   2  -5   2 1100.48   22.74
   2  -5   2 1167.72   23.16
   2  -5   3  772.60   18.40
   2  -5   3  804.10   17.05
   2  -5   3  757.18   19.16
   2  -5   3  784.71   18.97
   2  -5   3  815.20   19.97
   2  -5   3  766.60   19.61
   2  -5   3  761.87   18.71
   2  -5   3  777.79   18.50
   2  -5   3  762.32   18.81
   2  -5   3  770.42   19.84
   2  -5   3  762.69   18.36
   2  -5   4  380.12   14.22
   2  -5   4  397.43   12.91
   2  -5   4  364.13   12.89
   2  -5   4  372.72   13.33
   2  -5   4  384.15   13.88
   2  -5   4  335.29   13.44
   2  -5   4  378.24   12.98
   2  -5   4  395.83   13.14
   2  -5   4  352.79   13.37
   2  -5   4  388.14   13.59
   2  -5   4  384.36   12.34
   2  -5   5  207.09   10.06
   2  -5   5  214.14    9.65
   2  -5   5  219.07   10.88
   2  -5   5  213.98   10.46
   2  -5   5  213.84   10.59
   2  -5   5  210.27   11.24
   2  -5   5  209.01    9.39
   2  -5   5  201.44    9.18
   2  -5   5  203.83   10.85
   2  -5   5  204.69   10.60
   2  -5   5  206.00    9.68
   2  -5   5  198.56    9.01
   2  -5   6   53.98    5.45
   2  -5   6   52.48    5.46
   2  -5   6   66.10    5.76
   2  -5   6   59.54    6.25
   2  -5   6   48.55    4.25
   2  -5   6   60.06    6.05
   2  -5   6   60.19    5.79
   2  -5   6   58.86    5.32
   2  -5   6   56.14    4.65
   2  -5   6   49.86    5.54
   2  -5   6   56.45    6.13
   2  -5   7  402.04   16.63
   2  -5   7  384.82   16.01
   2  -5   7  410.77   16.75
   2  -5   7  367.12   12.89
   2  -5   7  369.00   14.73
   2  -5   8  100.63    6.95
   2  -5   8   97.93    7.36
   2  -5   8  102.46    7.55
   2  -5   8   91.41    7.69
   2  -5   8   91.89    7.85
   2  -5   9  239.41   10.42
   2  -5   9  236.59   11.23
   2  -5   9  238.20   10.80
   2  -5   9  235.00   11.81
   2  -5   9  243.95   11.95
   2  -5  10  340.90   12.21
   2  -5  10  351.31   12.57
   2  -5  11  203.98    7.16
   2  -4  -9   74.62    4.45
   2  -4  -9   50.75    3.02
   2  -4  -8  205.31    9.64
   2  -4  -8  209.55    9.36
   2  -4  -7  222.64   11.02
   2  -4  -7  217.85   11.23
   2  -4  -7  204.18   10.93
   2  -4  -7  216.13   11.36
   2  -4  -6  107.75    8.67
   2  -4  -6  112.93    7.87
   2  -4  -6  124.13    8.89
   2  -4  -6  119.76    8.82
   2  -4  -6  119.34    8.74
   2  -4  -6  100.08    7.01
   2  -4  -6  121.53    7.44
   2  -4  -5  781.21   22.53
   2  -4  -5  785.83   19.37
   2  -4  -5  809.22   20.34
   2  -4  -5  776.30   23.31
   2  -4  -5  761.01   20.27
   2  -4  -5  751.66   18.32
   2  -4  -5  783.20   22.47
   2  -4  -5  784.10   22.70
   2  -4  -5  748.82   19.95
   2  -4  -4  108.41    8.00
   2  -4  -4  118.10    8.35
   2  -4  -4  112.90    6.54
   2  -4  -4  113.18    7.30
   2  -4  -4  114.14    7.85
   2  -4  -4  105.99    7.16
   2  -4  -4  116.67    7.84
   2  -4  -4  111.00    8.21
   2  -4  -3  763.41   15.88
   2  -4  -3  797.68   20.47
   2  -4  -3  791.88   19.75
   2  -4  -3  809.36   15.49
   2  -4  -3  805.47   18.85
   2  -4  -3  768.87   17.97
   2  -4  -3  776.17   19.67
   2  -4  -3  820.69   17.74
   2  -4  -3  784.02   19.57
   2  -4  -3  801.63   19.71
   2  -4  -3  805.08   20.77
   2  -4  -2   28.86    3.71
   2  -4  -2   31.04    3.34
   2  -4  -2   25.89    3.50
   2  -4  -2   25.41    3.21
   2  -4  -2   22.78    3.05
   2  -4  -2   27.30    2.43
   2  -4  -1  395.52   12.72
   2  -4  -1  376.95   11.83
   2  -4   0  367.79   11.69
   2  -4   1  770.84   16.96
   2  -4   1  783.20   16.93
   2  -4   2 1208.86   21.03
   2  -4   2 1292.32   21.29
   2  -4   3  947.43   18.55
   2  -4   3 1050.67   19.69
   2  -4   4  330.65   12.06
   2  -4   4  346.03   12.57
   2  -4   4  376.37   12.35
   2  -4   4  350.38   10.91
   2  -4   4  362.48   11.24
   2  -4   5  184.13    8.79
   2  -4   5  206.65   10.07
   2  -4   5  192.99    9.17
   2  -4   5  205.32    9.69
   2  -4   5  198.02    8.37
   2  -4   5  208.93   10.58
   2  -4   5  200.28   10.33
   2  -4   5  191.57    8.45
   2  -4   5  195.16    8.02
   2  -4   5  208.06   10.45
   2  -4   5  194.46    9.52
   2  -4   6  503.81   17.11
   2  -4   6  502.25   16.88
   2  -4   6  514.45   15.61
   2  -4   6  486.71   15.52
   2  -4   6  487.49   17.41
   2  -4   6  489.39   13.53
   2  -4   7   93.14    7.59
   2  -4   7   97.00    7.20
   2  -4   7   97.17    7.97
   2  -4   7  107.41    8.76
   2  -4   7   97.17    7.17
   2  -4   8   65.97    6.27
   2  -4   8   68.54    6.06
   2  -4   8   60.37    6.19
   2  -4   8   65.80    6.57
   2  -4   8   47.36    5.88
   2  -4   9  151.40    8.57
   2  -4   9  143.90    8.30
   2  -4   9  139.78    9.07
   2  -4   9  142.53    9.64
   2  -4   9  141.60    8.94
   2  -4  10  110.48    7.13
   2  -4  10  102.46    6.37
   2  -4  10  103.49    6.56
   2  -4  10  114.99    7.65
   2  -4  11  250.34    8.73
   2  -3 -10   45.08    3.20
   2  -3  -9  548.52   13.31
   2  -3  -9  516.82   14.56
   2  -3  -8    5.25    1.48
   2  -3  -8    1.35    1.08
   2  -3  -8    3.56    1.62
   2  -3  -8    1.61    1.22
   2  -3  -8    2.66    1.33
   2  -3  -8    1.51    1.14
   2  -3  -8    2.89    1.44
   2  -3  -7  432.59   16.48
   2  -3  -7  467.08   17.56
   2  -3  -7  441.72   15.11
   2  -3  -7  438.90   17.36
   2  -3  -7  452.18   16.09
   2  -3  -7  442.12   14.97
   2  -3  -7  433.18   17.39
   2  -3  -7  417.04   15.02
   2  -3  -7  439.40   16.09
   2  -3  -7  434.02   16.79
   2  -3  -7  423.29   15.11
   2  -3  -6 1533.47   32.83
   2  -3  -6 1479.51   27.67
   2  -3  -6 1548.79   26.89
   2  -3  -6 1509.28   28.46
   2  -3  -6 1476.52   31.82
   2  -3  -6 1524.07   28.24
   2  -3  -6 1488.13   31.94
   2  -3  -6 1575.25   32.12
   2  -3  -6 1535.84   29.43
   2  -3  -6 1500.80   32.21
   2  -3  -6 1530.07   28.85
   2  -3  -6 1523.16   30.72
   2  -3  -6 1579.21   30.90
   2  -3  -6 1512.35   31.60
   2  -3  -5  690.75   19.85
   2  -3  -5  666.32   20.54
   2  -3  -5  670.20   17.96
   2  -3  -5  662.84   20.28
   2  -3  -5  675.20   18.37
   2  -3  -5  684.35   17.38
   2  -3  -5  687.27   20.73
   2  -3  -5  668.91   17.73
   2  -3  -5  651.73   18.61
   2  -3  -5  689.11   20.76
   2  -3  -5  684.91   18.45
   2  -3  -5  637.87   15.94
   2  -3  -5  677.60   19.73
   2  -3  -5  693.71   20.55
   2  -3  -4  670.49   17.71
   2  -3  -4  624.16   17.10
   2  -3  -4  700.21   19.28
   2  -3  -4  683.86   16.63
   2  -3  -4  671.89   15.40
   2  -3  -4  692.66   19.10
   2  -3  -4  669.25   16.64
   2  -3  -4  672.08   17.82
   2  -3  -4  638.57   18.51
   2  -3  -4  675.79   14.75
   2  -3  -4  693.19   18.36
   2  -3  -4  686.54   18.99
   2  -3  -3  149.46    6.46
   2  -3  -3  149.14    7.41
   2  -3  -3  147.68    7.83
   2  -3  -3  139.78    7.88
   2  -3  -3  149.32    7.81
   2  -3  -3  134.16    5.97
   2  -3  -3  136.79    6.59
   2  -3  -2  158.22    6.77
   2  -3  -2  157.21    6.77
   2  -3  -2  154.62    7.60
   2  -3  -2  157.69    7.34
   2  -3  -2  153.41    6.07
   2  -3  -2  145.72    7.26
   2  -3  -2  160.08    5.36
   2  -3  -1  312.49   10.07
   2  -3  -1  308.03    9.62
   2  -3  -1  330.77    9.91
   2  -3  -1  315.61   10.00
   2  -3  -1  303.42    5.40
   2  -3   0 3028.74   29.41
   2  -3   0 3090.11   30.52
   2  -3   0 3079.47   28.74
   2  -3   0 3046.77   28.84
   2  -3   1  400.58   10.78
   2  -3   1  380.20   10.03
   2  -3   2 2001.01   24.14
   2  -3   2 1945.47   22.34
   2  -3   3  315.52    9.47
   2  -3   3  308.08   10.32
   2  -3   4  429.25   10.97
   2  -3   4  443.08   13.01
   2  -3   5  157.56    8.84
   2  -3   5  167.21    7.61
   2  -3   5  142.75    7.97
   2  -3   5  162.70    9.23
   2  -3   5  171.94    8.73
   2  -3   5  165.88    8.60
   2  -3   5  168.77    9.07
   2  -3   5  152.87    6.21
   2  -3   5  158.94    9.09
   2  -3   6  312.60   12.54
   2  -3   6  334.35   13.27
   2  -3   6  318.12    9.92
   2  -3   6  306.55   13.84
   2  -3   6  302.45   10.42
   2  -3   6  335.47   13.62
   2  -3   6  326.12   13.09
   2  -3   6  322.17   13.74
   2  -3   6  335.77   13.17
   2  -3   6  323.82   14.19
   2  -3   6  312.78   13.48
   2  -3   7  508.27   16.56
   2  -3   7  503.12   15.69
   2  -3   7  473.53   18.32
   2  -3   7  496.45   16.72
   2  -3   7  474.88   16.87
   2  -3   7  480.40   17.62
   2  -3   7  495.41   16.27
   2  -3   7  488.84   18.40
   2  -3   7  487.23   17.74
   2  -3   8  179.82    9.94
   2  -3   8  162.32    9.97
   2  -3   8  178.43    9.55
   2  -3   8  154.86    9.34
   2  -3   8  174.98   10.25
   2  -3   8  186.54   11.61
   2  -3   8  170.04   10.67
   2  -3   8  183.51    9.67
   2  -3   8  176.96   10.81
   2  -3   8  175.04   11.21
   2  -3   9  682.67   20.97
   2  -3   9  717.63   17.91
   2  -3   9  692.79   19.72
   2  -3   9  682.32   18.61
   2  -3   9  710.53   21.59
   2  -3  10  116.37    7.13
   2  -3  10  119.92    6.14
   2  -3  10  133.09    8.22
   2  -3  11   30.15    3.05
   2  -3  11   30.52    2.57
   2  -2 -10  194.45    8.68
   2  -2 -10  184.61    7.92
   2  -2  -9   86.51    6.05
   2  -2  -9   77.98    6.06
   2  -2  -9   84.60    6.70
   2  -2  -9   90.74    7.23
   2  -2  -9   82.82    5.64
   2  -2  -9   78.61    6.34
   2  -2  -8  417.91   14.44
   2  -2  -8  430.60   16.90
   2  -2  -8  470.45   16.63
   2  -2  -8  437.43   15.99
   2  -2  -8  434.71   16.47
   2  -2  -8  428.46   16.01
   2  -2  -8  429.44   15.11
   2  -2  -8  427.82   16.11
   2  -2  -8  432.96   14.77
   2  -2  -7   11.98    2.69
   2  -2  -7   14.66    3.28
   2  -2  -7   16.65    3.07
   2  -2  -7   11.77    2.81
   2  -2  -7   17.40    3.37
   2  -2  -7   17.22    3.38
   2  -2  -7   13.06    3.11
   2  -2  -7   19.68    3.26
   2  -2  -7   14.15    3.05
   2  -2  -7   15.42    2.96
   2  -2  -7   14.35    3.02
   2  -2  -7   17.09    3.15
   2  -2  -6  174.48    9.46
   2  -2  -6  168.64   10.36
   2  -2  -6  153.32    9.83
   2  -2  -6  172.42    9.83
   2  -2  -6  160.69   10.06
   2  -2  -6  168.40    9.86
   2  -2  -6  171.24    9.34
   2  -2  -6  165.49    8.44
   2  -2  -6  161.58    8.84
   2  -2  -6  181.01    9.72
   2  -2  -6  183.38   10.37
   2  -2  -6  179.71    9.52
   2  -2  -6  170.14    9.47
   2  -2  -6  179.31   10.19
   2  -2  -5   82.20    6.05
   2  -2  -5   83.00    6.67
   2  -2  -5   76.91    6.09
   2  -2  -5   78.30    6.60
   2  -2  -5   72.26    6.50
   2  -2  -5   74.82    6.12
   2  -2  -5   81.61    6.88
   2  -2  -5   81.22    5.85
   2  -2  -5   79.91    5.80
   2  -2  -5   83.42    6.10
   2  -2  -5   77.85    6.08
   2  -2  -5   77.79    6.72
   2  -2  -5   67.54    6.00
   2  -2  -5   75.48    6.17
   2  -2  -5   75.71    5.77
   2  -2  -5   73.96    5.83
   2  -2  -5   70.75    5.98
   2  -2  -4  829.96   17.87
   2  -2  -4  800.21   18.05
   2  -2  -4  805.60   18.62
   2  -2  -4  835.46   17.54
   2  -2  -4  830.89   18.48
   2  -2  -4  810.58   16.71
   2  -2  -4  781.14   12.71
   2  -2  -4  794.28   17.64
   2  -2  -4  836.59   16.55
   2  -2  -4  801.89   19.51
   2  -2  -3  715.08   13.02
   2  -2  -3  707.35   15.23
   2  -2  -3  721.83   15.67
   2  -2  -3  690.10   15.45
   2  -2  -3  725.51   14.67
   2  -2  -3  701.27   15.30
   2  -2  -3  705.03   12.23
   2  -2  -3  713.38   12.34
   2  -2  -3  689.58   12.65
   2  -2  -3  698.25   13.78
   2  -2  -3  709.21   14.68
   2  -2  -2  272.58    8.09
   2  -2  -2  266.09    8.48
   2  -2  -2  267.12    8.58
   2  -2  -2  275.81    8.20
   2  -2  -2  264.62    7.61
   2  -2  -2  280.85    7.80
   2  -2  -2  272.86    8.73
   2  -2  -2  263.28    6.40
   2  -2  -2  262.11    7.94
   2  -2  -1  168.79    6.09
   2  -2  -1  175.56    6.16
   2  -2  -1  163.94    6.34
   2  -2  -1  169.11    6.23
   2  -2  -1  162.83    5.84
   2  -2  -1  184.23    6.71
   2  -2  -1  164.65    3.62
   2  -2   0 2556.71   25.19
   2  -2   0 2631.19   24.14
   2  -2   1 1181.00   17.35
   2  -2   2  128.04    5.53
   2  -2   2  122.48    5.80
   2  -2   2  113.35    4.93
   2  -2   2  119.14    5.05
   2  -2   3  125.78    5.42
   2  -2   3  127.88    6.38
   2  -2   3  120.13    5.03
   2  -2   3  132.20    5.28
   2  -2   4 1648.36   25.05
   2  -2   4 1645.23   18.91
   2  -2   5   40.95    3.83
   2  -2   5   40.85    4.07
   2  -2   5   52.95    4.98
   2  -2   5   38.54    3.53
   2  -2   5   48.25    4.69
   2  -2   5   37.36    4.19
   2  -2   5   38.79    4.38
   2  -2   5   42.15    4.60
   2  -2   6  256.67   10.98
   2  -2   6  273.07   10.69
   2  -2   6  254.97    9.89
   2  -2   6  273.64   11.75
   2  -2   6  252.61   11.67
   2  -2   6  265.74   10.70
   2  -2   6  276.83   12.69
   2  -2   6  245.48   12.13
   2  -2   7  148.28    8.75
   2  -2   7  147.13    9.31
   2  -2   7  155.72    9.15
   2  -2   7  150.68    9.72
   2  -2   7  150.62    9.96
   2  -2   7  165.28   10.42
   2  -2   8  389.59   13.41
   2  -2   8  403.87   14.53
   2  -2   8  393.41   14.25
   2  -2   8  376.90   15.05
   2  -2   8  400.23   16.45
   2  -2   8  415.20   16.59
   2  -2   8  389.50   15.77
   2  -2   9  465.96   16.46
   2  -2   9  450.93   16.41
   2  -2   9  458.50   16.51
   2  -2   9  440.04   15.32
   2  -2   9  445.63   14.18
   2  -2   9  452.65   13.35
   2  -2  10  118.25    5.39
   2  -2  10  131.88    7.26
   2  -2  11  131.56    5.27
   2  -2  11  140.20    5.35
   2  -2  11  147.55    6.03
   2  -1 -11   42.69    3.32
   2  -1 -10  293.82   12.07
   2  -1 -10  272.40   11.54
   2  -1 -10  275.78   10.78
   2  -1 -10  275.73   11.24
   2  -1 -10  264.76    9.41
   2  -1  -9    2.35    1.30
   2  -1  -9    1.03    1.12
   2  -1  -9    0.33    0.77
   2  -1  -9    2.46    1.62
   2  -1  -9    2.32    1.23
   2  -1  -9   -0.33    0.76
   2  -1  -9    1.07    0.95
   2  -1  -8  446.17   16.90
   2  -1  -8  458.99   15.09
   2  -1  -8  442.83   15.59
   2  -1  -8  437.53   14.80
   2  -1  -8  490.59   16.98
   2  -1  -8  455.47   17.84
   2  -1  -8  454.57   18.17
   2  -1  -8  447.70   17.43
   2  -1  -8  480.36   18.47
   2  -1  -8  482.79   17.07
   2  -1  -8  447.63   16.49
   2  -1  -8  439.51   14.79
   2  -1  -8  466.80   16.39
   2  -1  -8  473.31   17.76
   2  -1  -7   50.56    5.94
   2  -1  -7   51.03    5.52
   2  -1  -7   53.74    5.18
   2  -1  -7   54.26    5.46
   2  -1  -7   45.16    4.73
   2  -1  -7   58.03    5.70
   2  -1  -7   52.86    5.95
   2  -1  -7   40.54    4.92
   2  -1  -7   55.40    5.78
   2  -1  -7   50.97    5.93
   2  -1  -7   49.77    5.87
   2  -1  -7   50.34    5.71
   2  -1  -7   48.21    4.90
   2  -1  -7   50.55    5.59
   2  -1  -7   52.93    5.90
   2  -1  -6  359.90   14.95
   2  -1  -6  364.49   14.38
   2  -1  -6  361.93   14.96
   2  -1  -6  353.93   13.31
   2  -1  -6  354.94   11.79
   2  -1  -6  355.73   13.69
   2  -1  -6  347.38   14.08
   2  -1  -6  337.06   12.25
   2  -1  -6  342.91   13.80
   2  -1  -6  339.81   13.43
   2  -1  -6  347.56   14.32
   2  -1  -6  360.00   12.76
   2  -1  -6  358.70   12.98
   2  -1  -6  361.13   14.71
   2  -1  -6  360.59   14.37
   2  -1  -6  366.64   12.60
   2  -1  -6  378.06   13.56
   2  -1  -5  374.97   12.09
   2  -1  -5  393.63   12.74
   2  -1  -5  405.48   12.84
   2  -1  -5  407.11   11.95
   2  -1  -5  394.18   12.94
   2  -1  -5  378.22   13.91
   2  -1  -5  397.12   13.64
   2  -1  -5  401.32   14.04
   2  -1  -5  416.22   14.50
   2  -1  -5  391.73   12.74
   2  -1  -4   20.07    2.50
   2  -1  -4   22.78    2.02
   2  -1  -4   19.30    2.57
   2  -1  -4   24.89    2.95
   2  -1  -4   22.14    2.49
   2  -1  -4   18.91    2.66
   2  -1  -4   19.95    2.84
   2  -1  -4   21.75    2.76
   2  -1  -3  339.49    8.69
   2  -1  -3  376.54    8.42
   2  -1  -3  349.73    9.79
   2  -1  -3  351.59   10.51
   2  -1  -3  339.26    8.27
   2  -1  -3  357.37    9.29
   2  -1  -3  351.72   10.07
   2  -1  -3  354.80    8.43
   2  -1  -3  354.42    9.85
   2  -1  -2  291.20    7.39
   2  -1  -2  314.68    7.82
   2  -1  -2  298.35    7.91
   2  -1  -2  287.85    8.56
   2  -1  -2  299.66    8.40
   2  -1  -2  290.84    8.05
   2  -1  -2  302.87    6.79
   2  -1  -1  528.90   10.65
   2  -1  -1  530.59   10.18
   2  -1  -1  526.22    9.83
   2  -1   0 1916.54   19.75
   2  -1   1   10.61    1.48
   2  -1   1   12.14    1.62
   2  -1   2  139.77    5.12
   2  -1   2  144.57    5.38
   2  -1   3  171.10    5.52
   2  -1   3  157.13    7.13
   2  -1   4 1512.35   15.55
   2  -1   4 1519.76   19.73
   2  -1   5  104.38    6.94
   2  -1   5   99.23    6.68
   2  -1   5  106.72    7.47
   2  -1   5  102.62    7.32
   2  -1   5  107.93    5.70
   2  -1   5  106.47    7.20
   2  -1   5  108.40    6.25
   2  -1   5  110.49    6.13
   2  -1   6   80.07    6.64
   2  -1   6   86.25    7.25
   2  -1   6   84.01    7.18
   2  -1   6   83.98    6.19
   2  -1   6   77.15    6.55
   2  -1   6   89.56    5.93
   2  -1   6   81.29    5.76
   2  -1   7  300.05   13.58
   2  -1   7  339.86   12.24
   2  -1   7  294.39   12.17
   2  -1   7  299.07   14.15
   2  -1   7  301.94   14.38
   2  -1   7  295.44   11.64
   2  -1   7  295.98   13.46
   2  -1   8   68.44    6.53
   2  -1   8   61.92    6.22
   2  -1   8   60.82    5.49
   2  -1   8   62.04    6.49
   2  -1   8   61.89    6.42
   2  -1   8   68.40    6.44
   2  -1   9  221.19   10.68
   2  -1   9  202.31   10.65
   2  -1   9  205.21    8.18
   2  -1   9  214.63    9.29
   2  -1   9  227.05   11.34
   2  -1   9  189.52   10.08
   2  -1  10   13.51    2.19
   2  -1  10   11.48    2.11
   2  -1  10   11.92    2.22
   2   0 -11   26.53    3.20
   2   0 -11   27.69    3.04
   2   0 -10  151.89    8.37
   2   0 -10  152.49    9.19
   2   0 -10  151.55    9.34
   2   0 -10  142.49    7.30
   2   0 -10  149.15    8.06
   2   0 -10  148.13    9.33
   2   0 -10  150.18    8.88
   2   0  -9  125.00    9.18
   2   0  -9  142.83    8.19
   2   0  -9  143.73    8.94
   2   0  -9  135.99    9.67
   2   0  -9  141.04    9.60
   2   0  -9  138.79    8.64
   2   0  -9  133.71    8.10
   2   0  -9  143.69    8.75
   2   0  -9  140.66    9.50
   2   0  -9  143.16   10.16
   2   0  -9  138.11    9.80
   2   0  -9  132.80    9.59
   2   0  -8  432.59   17.55
   2   0  -8  426.43   17.87
   2   0  -8  416.93   15.61
   2   0  -8  412.07   14.93
   2   0  -8  419.25   17.32
   2   0  -8  435.08   16.90
   2   0  -8  397.81   16.37
   2   0  -8  405.07   14.47
   2   0  -8  391.82   14.62
   2   0  -8  416.33   14.98
   2   0  -8  427.46   13.82
   2   0  -8  413.14   16.45
   2   0  -8  415.19   17.41
   2   0  -7  431.64   16.79
   2   0  -7  429.62   16.90
   2   0  -7  420.72   15.29
   2   0  -7  425.75   15.20
   2   0  -7  414.55   16.43
   2   0  -7  437.44   16.21
   2   0  -7  431.69   16.19
   2   0  -7  435.73   14.34
   2   0  -7  420.83   14.47
   2   0  -7  439.49   14.52
   2   0  -7  452.59   13.44
   2   0  -7  443.85   16.45
   2   0  -7  432.06   16.80
   2   0  -6  687.07   19.75
   2   0  -6  702.76   18.78
   2   0  -6  682.81   19.69
   2   0  -6  726.17   17.05
   2   0  -6  735.09   15.71
   2   0  -6  721.38   19.50
   2   0  -6  678.09   19.00
   2   0  -6  713.41   20.20
   2   0  -6  708.01   16.93
   2   0  -6  679.84   17.00
   2   0  -6  701.73   18.36
   2   0  -6  653.92   18.05
   2   0  -6  708.24   20.00
   2   0  -5  282.47   10.82
   2   0  -5  269.36    6.54
   2   0  -5  291.15    7.22
   2   0  -5  273.39   11.18
   2   0  -5  291.38   10.13
   2   0  -5  286.29   10.77
   2   0  -5  296.26    9.71
   2   0  -5  293.08    8.68
   2   0  -4  512.18   13.07
   2   0  -4  475.93    5.90
   2   0  -4  529.32    9.86
   2   0  -4  504.97    8.81
   2   0  -4  517.38   13.65
   2   0  -4  490.82   12.12
   2   0  -4  516.69   12.61
   2   0  -4  552.72   11.40
   2   0  -4  494.16    9.51
   2   0  -3  936.84   16.04
   2   0  -3  935.49    9.25
   2   0  -3  976.87   13.70
   2   0  -3  985.88   15.77
   2   0  -3  960.20   14.78
   2   0  -3  892.66   16.32
   2   0  -3  950.05   11.37
   2   0  -3  992.18   15.37
   2   0  -3  980.07   15.14
   2   0  -2  861.12    7.99
   2   0  -2  831.82   12.43
   2   0  -2  852.20   13.44
   2   0  -2  832.40   10.53
   2   0  -2  868.27   13.10
   2   0  -1 2064.36   18.03
   2   0  -1 2080.45   17.29
   2   0  -1 2109.75   20.48
   2   0   0 1321.62   15.45
   2   0   0 1298.99   15.83
   2   0   1  735.43   12.60
   2   0   1  742.17   11.95
   2   0   1  766.36   12.19
   2   0   2  304.10    8.98
   2   0   2  303.73    7.77
   2   0   2  312.88    7.68
   2   0   3  409.60    8.94
   2   0   3  425.46    8.54
   2   0   3  417.34   11.26
   2   0   4  185.48    8.09
   2   0   5  705.31   18.96
   2   0   5  737.86   19.62
   2   0   5  684.20   16.22
   2   0   5  717.01   15.71
   2   0   5  752.33   16.36
   2   0   5  695.30   15.23
   2   0   5  716.78   16.18
   2   0   5  731.21   17.78
   2   0   5  751.01   17.07
   2   0   5  715.46   18.00
   2   0   5  727.57   19.58
   2   0   6  186.62    8.91
   2   0   6  184.56    8.64
   2   0   6  190.60    9.92
   2   0   6  196.09   10.18
   2   0   6  194.70    9.75
   2   0   6  170.03    9.66
   2   0   6  188.03    8.75
   2   0   6  185.92   10.49
   2   0   6  210.09   11.18
   2   0   7   77.51    6.65
   2   0   7   83.54    5.74
   2   0   7   73.46    5.51
   2   0   7   78.02    7.04
   2   0   7   70.75    6.72
   2   0   8   29.18    3.70
   2   0   8   26.69    3.97
   2   0   8   32.37    4.42
   2   0   8   32.53    4.23
   2   0   9   24.25    3.39
   2   0   9   25.23    3.43
   2   0   9   21.60    3.34
   2   0   9   26.76    2.99
   2   0  10   69.23    4.17
   2   0  10   68.87    4.43
   2   1 -12  145.11    5.69
   2   1 -11  332.45   10.68
   2   1 -11  337.71   10.94
   2   1 -11  351.19   12.41
   2   1 -10    5.13    1.63
   2   1 -10    7.01    2.25
   2   1 -10    5.69    2.04
   2   1 -10    7.59    2.30
   2   1 -10    4.69    1.71
   2   1 -10    6.31    1.89
   2   1 -10    3.82    1.35
   2   1 -10    4.22    1.79
   2   1 -10    6.63    1.87
   2   1 -10    2.41    1.38
   2   1  -9  291.10   13.96
   2   1  -9  287.02   14.40
   2   1  -9  296.20   14.55
   2   1  -9  294.35   11.19
   2   1  -9  282.13   13.83
   2   1  -9  281.19   14.49
   2   1  -9  282.11   13.47
   2   1  -9  272.05   14.17
   2   1  -9  262.47   13.66
   2   1  -9  283.66   14.12
   2   1  -9  277.88   14.16
   2   1  -9  268.22   10.99
   2   1  -9  285.87   11.97
   2   1  -9  286.42   12.10
   2   1  -9  314.91   13.16
   2   1  -9  300.32   13.14
   2   1  -8   83.06    7.47
   2   1  -8   86.39    7.80
   2   1  -8   87.62    8.13
   2   1  -8   79.16    7.15
   2   1  -8   73.31    7.32
   2   1  -8   84.74    6.54
   2   1  -8   87.95    6.87
   2   1  -8   73.72    7.16
   2   1  -8   72.83    5.91
   2   1  -8   78.21    5.43
   2   1  -8   92.07    8.06
   2   1  -8   88.28    6.51
   2   1  -7  442.51   16.51
   2   1  -7  432.66   16.56
   2   1  -7  439.91   17.13
   2   1  -7  446.38   16.26
   2   1  -7  416.38   16.58
   2   1  -7  420.28   13.78
   2   1  -7  430.29   14.24
   2   1  -7  454.58   17.05
   2   1  -7  457.05   14.60
   2   1  -7  456.28   16.80
   2   1  -7  439.24   13.37
   2   1  -7  438.71   11.92
   2   1  -7  428.68   11.57
   2   1  -6  449.66   15.23
   2   1  -6  443.01   15.41
   2   1  -6  446.19   15.17
   2   1  -6  428.85   15.41
   2   1  -6  446.92   12.07
   2   1  -6  459.54   10.84
   2   1  -6  442.72   11.46
   2   1  -6  450.52   15.37
   2   1  -6  449.73   13.20
   2   1  -6  437.59   14.71
   2   1  -5 1704.25   26.55
   2   1  -5 1784.00   18.15
   2   1  -5 1728.82   18.59
   2   1  -5 1748.53   21.26
   2   1  -5 1754.94   27.47
   2   1  -5 1830.08   27.90
   2   1  -5 1816.06   21.44
   2   1  -5 1778.14   24.33
   2   1  -4 2144.83   26.27
   2   1  -4 2123.61   27.08
   2   1  -4 2143.39   19.32
   2   1  -4 2115.03   21.31
   2   1  -4 2161.70   21.91
   2   1  -4 2134.70   27.28
   2   1  -4 2124.26   16.72
   2   1  -4 2130.67   27.14
   2   1  -4 2220.99   24.75
   2   1  -4 2211.13   24.43
   2   1  -4 2139.41   19.15
   2   1  -3  950.48   14.50
   2   1  -3  923.34   13.55
   2   1  -3  890.41   12.27
   2   1  -3  949.44   16.44
   2   1  -3  917.88   11.07
   2   1  -3  914.12   14.06
   2   1  -3  959.12   14.44
   2   1  -2  273.93    7.82
   2   1  -2  252.82    6.04
   2   1  -2  265.29    6.57
   2   1  -2  249.31    7.39
   2   1  -2  267.20    6.68
   2   1  -2  261.04    7.02
   2   1  -1 1639.52   12.42
   2   1  -1 1634.23   17.57
   2   1  -1 1638.12   14.98
   2   1   0  826.86   13.73
   2   1   0  834.88   13.61
   2   1   0  801.23   11.88
   2   1   0  800.72   10.78
   2   1   0  791.40   12.04
   2   1   1  352.92    9.30
   2   1   1  351.60    9.91
   2   1   1  372.10    9.02
   2   1   1  360.29    9.02
   2   1   1  366.84    8.45
   2   1   2 2229.58   22.12
   2   1   2 2377.16   22.16
   2   1   2 2288.01   27.43
   2   1   2 2325.50   24.56
   2   1   2 2223.32   23.53
   2   1   3 1354.91   15.78
   2   1   3 1307.77   18.55
   2   1   3 1358.88   22.85
   2   1   4  415.14   11.56
   2   1   4  426.64   11.85
   2   1   4  396.37   11.33
   2   1   4  413.25   12.35
   2   1   4  433.79   14.17
   2   1   4  430.19   13.01
   2   1   4  413.01   13.54
   2   1   5  128.37    8.06
   2   1   5  127.13    6.92
   2   1   5  127.35    6.81
   2   1   5  131.72    7.51
   2   1   5  123.89    6.64
   2   1   5  134.53    7.39
   2   1   5  129.23    7.71
   2   1   5  134.94    8.61
   2   1   5  132.39    7.98
   2   1   5  126.95    7.48
   2   1   5  133.00    8.07
   2   1   6  312.29   13.24
   2   1   6  310.15   13.81
   2   1   6  324.57   11.13
   2   1   6  300.06   11.52
   2   1   6  310.04   11.41
   2   1   6  307.01   12.10
   2   1   6  309.39   12.98
   2   1   6  300.16   12.82
   2   1   6  289.89   13.41
   2   1   6  315.43   12.51
   2   1   6  343.21   13.03
   2   1   7  180.84    8.39
   2   1   7  170.43    7.90
   2   1   7  174.47   10.49
   2   1   7  152.92    9.84
   2   1   7  160.65    9.47
   2   1   7  162.53    8.99
   2   1   8  146.75    7.57
   2   1   8  155.76    9.31
   2   1   9   42.76    3.23
   2   1   9   49.17    4.25
   2   1   9   50.85    4.48
   2   1  10   78.31    3.54
   2   1  10   72.58    3.15
   2   2 -12   99.19    5.45
   2   2 -11  181.72    9.56
   2   2 -11  189.63    8.73
   2   2 -11  177.04    7.94
   2   2 -11  188.45    8.66
   2   2 -11  181.96    9.13
   2   2 -11  180.01    9.64
   2   2 -10  147.73    7.91
   2   2 -10  135.85    8.29
   2   2 -10  145.29    9.57
   2   2 -10  146.45    9.97
   2   2 -10  130.60    7.93
   2   2 -10  145.26    8.65
   2   2 -10  133.51    9.41
   2   2 -10  136.02    9.32
   2   2 -10  147.94    9.86
   2   2 -10  148.03    9.17
   2   2  -9  447.55   14.17
   2   2  -9  425.14   17.53
   2   2  -9  433.40   18.18
   2   2  -9  465.72   16.91
   2   2  -9  446.67   17.66
   2   2  -9  456.30   18.54
   2   2  -9  439.71   15.23
   2   2  -9  453.12   15.75
   2   2  -9  430.58   17.70
   2   2  -9  481.07   18.23
   2   2  -9  473.22   16.05
   2   2  -9  453.19   18.09
   2   2  -9  421.68   16.58
   2   2  -8  155.68    8.05
   2   2  -8  147.87   10.13
   2   2  -8  161.12   11.03
   2   2  -8  146.56    9.75
   2   2  -8  149.55   10.24
   2   2  -8  147.46   10.50
   2   2  -8  148.30    8.60
   2   2  -8  152.28   10.32
   2   2  -8  153.69   10.19
   2   2  -8  145.62    9.05
   2   2  -8  142.54    9.97
   2   2  -8  149.99    9.89
   2   2  -8  143.84    7.71
   2   2  -7  102.80    5.99
   2   2  -7  101.74    7.96
   2   2  -7   97.82    8.12
   2   2  -7   98.04    7.67
   2   2  -7   94.62    7.73
   2   2  -7  101.02    8.25
   2   2  -7   93.09    6.49
   2   2  -7  107.34    8.26
   2   2  -7  101.80    7.88
   2   2  -7   96.93    7.20
   2   2  -7   96.82    7.79
   2   2  -7   99.73    6.39
   2   2  -6  198.15    6.89
   2   2  -6  210.50   10.39
   2   2  -6  196.95    7.36
   2   2  -6  198.57   10.10
   2   2  -6  194.20    7.47
   2   2  -6  184.45    6.50
   2   2  -6  190.70   10.00
   2   2  -6  204.42   10.54
   2   2  -6  184.98    9.61
   2   2  -6  194.34    8.49
   2   2  -6  210.54   10.43
   2   2  -6  185.24    9.65
   2   2  -6  208.18    9.77
   2   2  -6  202.59    8.86
   2   2  -6  194.48   10.42
   2   2  -5  551.97   11.84
   2   2  -5  546.97   11.78
   2   2  -5  540.27   15.05
   2   2  -5  558.77   12.21
   2   2  -5  571.77   13.59
   2   2  -5  563.71   13.40
   2   2  -5  567.55   15.08
   2   2  -5  569.10   13.61
   2   2  -5  566.15   10.66
   2   2  -5  549.13   11.04
   2   2  -5  545.81   15.20
   2   2  -4 1099.65   19.47
   2   2  -4 1089.38   15.23
   2   2  -4 1104.72   17.19
   2   2  -4 1167.09   17.32
   2   2  -4 1130.50   19.85
   2   2  -4 1080.20   16.37
   2   2  -4 1111.01   17.83
   2   2  -4 1075.20   15.59
   2   2  -4 1071.93   16.86
   2   2  -4 1128.15   17.31
   2   2  -3  486.75   11.10
   2   2  -3  476.71   11.15
   2   2  -3  490.28   10.66
   2   2  -3  475.17    9.95
   2   2  -3  477.08   10.09
   2   2  -3  464.27   11.16
   2   2  -3  461.75   11.22
   2   2  -2 2282.35   25.20
   2   2  -2 2244.45   24.97
   2   2  -2 2255.99   24.12
   2   2  -2 2253.38   23.62
   2   2  -2 2254.45   15.88
   2   2  -2 2269.26   21.77
   2   2  -2 2227.79   12.22
   2   2  -2 2259.99   18.78
   2   2  -2 2264.55   22.83
   2   2  -1  855.06   10.71
   2   2  -1  843.43   15.08
   2   2  -1  864.44   11.41
   2   2  -1  843.59   13.69
   2   2  -1  867.33   15.48
   2   2  -1  849.10    8.85
   2   2  -1  814.27   13.67
   2   2   0  782.67   10.90
   2   2   0  794.89   15.11
   2   2   0  760.64   12.01
   2   2   0  782.26   12.30
   2   2   0  791.29   15.63
   2   2   0  784.35   14.65
   2   2   0  795.10   14.70
   2   2   1  605.33   13.78
   2   2   1  586.75   12.05
   2   2   1  576.19   10.91
   2   2   1  604.82   12.78
   2   2   1  587.77   12.33
   2   2   2 1168.77   16.95
   2   2   2 1163.74   17.59
   2   2   2 1180.61   17.48
   2   2   2 1150.39   16.92
   2   2   2 1189.39   18.80
   2   2   2 1165.10   19.63
   2   2   2 1231.99   22.70
   2   2   2 1172.03   17.77
   2   2   2 1136.71   14.93
   2   2   3  146.13    5.59
   2   2   3  149.03    6.68
   2   2   3  157.16    6.51
   2   2   3  152.05    8.65
   2   2   3  145.62    7.02
   2   2   3  157.87    7.36
   2   2   3  149.36    7.28
   2   2   3  150.37    7.43
   2   2   4  990.27   20.79
   2   2   4 1005.37   18.85
   2   2   4 1032.99   22.49
   2   2   4 1018.52   20.57
   2   2   4  999.01   18.34
   2   2   4 1044.52   23.86
   2   2   4 1015.52   18.25
   2   2   4 1018.48   19.62
   2   2   5    8.23    2.05
   2   2   5    8.18    2.00
   2   2   5    9.87    2.00
   2   2   5    8.48    2.09
   2   2   5    9.30    1.91
   2   2   5   11.22    2.17
   2   2   5    5.98    1.84
   2   2   5   10.49    2.54
   2   2   5   10.51    2.39
   2   2   5   10.55    2.48
   2   2   6  104.63    7.44
   2   2   6  119.18    6.97
   2   2   6  125.73    7.71
   2   2   6  108.08    7.25
   2   2   6  102.36    7.91
   2   2   6  118.11    7.23
   2   2   6  120.33    6.56
   2   2   6  111.96    7.92
   2   2   6  123.69    7.79
   2   2   6  113.79    8.26
   2   2   6  108.04    7.67
   2   2   7  168.23    9.13
   2   2   7  162.62    6.89
   2   2   7  161.76    7.60
   2   2   7  158.04    8.42
   2   2   7  165.72    9.55
   2   2   7  163.41    9.17
   2   2   8   17.21    2.31
   2   2   8   17.85    2.81
   2   2   9  342.36    8.88
   2   3 -12   41.90    3.57
   2   3 -12   55.23    4.07
   2   3 -11   40.24    4.55
   2   3 -11   47.97    4.98
   2   3 -11   46.48    4.24
   2   3 -11   45.80    4.38
   2   3 -11   46.23    4.65
   2   3 -10   25.60    4.07
   2   3 -10   22.43    3.91
   2   3 -10   17.56    3.07
   2   3 -10   22.72    3.99
   2   3 -10   25.35    4.18
   2   3 -10   19.16    3.51
   2   3 -10   21.96    3.43
   2   3 -10   22.10    3.42
   2   3  -9  100.10    8.42
   2   3  -9   85.57    5.83
   2   3  -9   88.20    8.11
   2   3  -9   84.89    7.91
   2   3  -9   89.63    7.48
   2   3  -9   97.22    8.51
   2   3  -9   87.96    7.82
   2   3  -9   88.24    6.44
   2   3  -9   84.82    6.74
   2   3  -8  702.74   21.95
   2   3  -8  692.07   15.75
   2   3  -8  716.45   22.41
   2   3  -8  666.43   20.54
   2   3  -8  699.64   22.15
   2   3  -8  676.14   20.57
   2   3  -8  688.61   22.47
   2   3  -8  696.97   22.05
   2   3  -8  694.15   18.64
   2   3  -8  645.56   18.14
   2   3  -8  703.22   18.91
   2   3  -7  244.91    8.97
   2   3  -7  241.08   12.01
   2   3  -7  229.96   12.23
   2   3  -7  231.76    8.34
   2   3  -7  232.70   12.05
   2   3  -7  251.59   12.10
   2   3  -7  270.34   11.55
   2   3  -7  254.11   12.58
   2   3  -7  243.88    9.74
   2   3  -7  231.90   10.23
   2   3  -6  303.36   12.33
   2   3  -6  309.12   10.01
   2   3  -6  262.53    8.93
   2   3  -6  290.22    9.45
   2   3  -6  281.46   12.07
   2   3  -6  309.53   10.76
   2   3  -6  286.93   12.23
   2   3  -6  289.57   12.15
   2   3  -6  300.59   12.92
   2   3  -6  302.35   12.83
   2   3  -6  302.74   11.53
   2   3  -6  318.19   11.17
   2   3  -6  310.70   10.95
   2   3  -5  382.88   10.88
   2   3  -5  367.76   12.39
   2   3  -5  366.76   10.89
   2   3  -5  373.13   10.94
   2   3  -5  347.77   11.05
   2   3  -5  368.29   12.03
   2   3  -5  377.69   11.19
   2   3  -5  374.27   10.89
   2   3  -4  327.90    9.84
   2   3  -4  302.49    9.43
   2   3  -4  316.59   10.28
   2   3  -4  321.56   10.41
   2   3  -4  307.90    9.86
   2   3  -4  300.83   10.29
   2   3  -4  307.86    9.27
   2   3  -4  304.75    8.86
   2   3  -3  431.23   11.51
   2   3  -3  449.76   11.24
   2   3  -3  431.54    8.28
   2   3  -3  438.03   12.25
   2   3  -3  435.81   11.60
   2   3  -3  444.86    9.88
   2   3  -3  458.69   11.91
   2   3  -2  856.64   16.63
   2   3  -2  839.82   16.46
   2   3  -2  852.05   15.51
   2   3  -2  828.96   12.37
   2   3  -2  812.70    9.08
   2   3  -2  816.03   11.48
   2   3  -2  824.07   15.42
   2   3  -2  828.15   17.04
   2   3  -1 1908.72   24.24
   2   3  -1 1916.14   25.59
   2   3  -1 1922.00   25.89
   2   3  -1 1848.61   16.54
   2   3  -1 1895.69   17.11
   2   3  -1 1899.70   25.69
   2   3  -1 1917.16   22.30
   2   3  -1 1844.03   23.07
   2   3  -1 1951.77   20.65
   2   3   0  367.53    9.78
   2   3   0  367.46   11.62
   2   3   0  358.14    8.54
   2   3   0  369.30   12.07
   2   3   0  347.53    8.83
   2   3   0  364.36   11.00
   2   3   0  376.50   11.18
   2   3   0  360.52   11.01
   2   3   1  106.75    5.30
   2   3   1  108.46    6.64
   2   3   1  106.55    6.05
   2   3   1  101.49    5.82
   2   3   1  109.74    5.90
   2   3   1   93.77    5.57
   2   3   1  101.12    5.67
   2   3   1  101.83    6.89
   2   3   2  637.60   15.35
   2   3   2  600.92   14.07
   2   3   2  626.39   14.47
   2   3   2  590.70   13.28
   2   3   2  629.36   13.63
   2   3   2  607.99   13.68
   2   3   2  642.19   15.13
   2   3   2  636.08   14.58
   2   3   2  622.60   14.79
   2   3   2  635.31   16.63
   2   3   2  618.06   14.38
   2   3   3  192.64   10.75
   2   3   3  201.55    8.91
   2   3   3  176.10    7.80
   2   3   3  194.08    7.84
   2   3   3  182.17    8.93
   2   3   3  188.98    9.01
   2   3   3  191.53    9.10
   2   3   3  192.79    8.88
   2   3   3  175.33    7.76
   2   3   4  504.89   15.40
   2   3   4  516.59   13.76
   2   3   4  480.29   15.55
   2   3   4  521.32   15.50
   2   3   4  514.78   17.98
   2   3   4  485.24   13.59
   2   3   4  512.10   14.91
   2   3   4  483.24   14.08
   2   3   5  245.59   12.37
   2   3   5  237.45    9.66
   2   3   5  238.22   10.34
   2   3   5  237.39   10.87
   2   3   5  229.31    9.25
   2   3   5  213.56    8.65
   2   3   5  239.04   11.10
   2   3   5  238.25   10.70
   2   3   5  233.48   11.21
   2   3   6  407.99   14.93
   2   3   6  421.69   13.16
   2   3   6  412.61   10.94
   2   3   6  404.72   14.16
   2   3   6  384.17   14.03
   2   3   6  411.05   13.54
[truncated: 155,758 more chars]
