# Supplementary material for: Crystal structure and Hirshfeld surface analysis of dimethyl 2-oxo-4-(pyridin-2-yl)-6-(thio­phen-2-yl)cyclo­hex-3-ene-1,3-di­carboxyl­ate
Source: Acta Crystallogr E Crystallogr Commun. 2024 May 24;80(Pt 6):654–8. doi: 10.1107/S2056989024004687 (PMC11151323; doi:10.1107/S2056989024004687)
Supplement: Supplementary file 2 [file e-80-00654-Isup2.hkl]

data_I                                                                          
_shelx_title ' OI2007 in P1'                                                    
_shelx_refln_list_code          4                                               
_shelx_F_calc_maximum       70.44                                               
_exptl_crystal_F_000       194.00                                               
_reflns_d_resolution_high  0.7887                                               
                                                                                
loop_                                                                           
 _space_group_symop_operation_xyz                                               
 'x, y, z'                                                                      
                                                                                
_cell_length_a     5.5260                                                       
_cell_length_b     8.5012                                                       
_cell_length_c    10.1076                                                       
_cell_angle_alpha 110.910                                                       
_cell_angle_beta   98.128                                                       
_cell_angle_gamma  96.006                                                       
                                                                                
_shelx_F_squared_multiplier     1.000                                           
                                                                                
loop_                                                                           
 _refln_index_h                                                                 
 _refln_index_k                                                                 
 _refln_index_l                                                                 
 _refln_F_squared_calc                                                          
 _refln_F_squared_meas                                                          
 _refln_F_squared_sigma                                                         
 _refln_observed_status                                                         
   0   1 -12         50.70         48.27         1.40 o                         
   1   1 -12         14.46         13.82         0.81 o                         
   2   1 -12         57.68         55.04         2.16 o                         
  -1   2 -12         23.05         21.12         1.15 o                         
   0   2 -12         61.23         57.36         1.34 o                         
   1   2 -12         20.22         19.53         0.87 o                         
   2   2 -12         33.36         37.57         2.06 o                         
   3   2 -12         12.02         13.56         1.02 o                         
  -1   3 -12         86.84         79.87         1.69 o                         
   0   3 -12         61.06         63.82         1.29 o                         
   1   3 -12          6.43          7.44         0.55 o                         
   2   3 -12         15.11         18.40         2.52 o                         
   3   3 -12         17.88         14.82         0.62 o                         
  -1   4 -12         73.97         65.48         1.45 o                         
   0   4 -12         47.45         49.42         1.16 o                         
   1   4 -12         69.59         69.23         1.94 o                         
   2   4 -12        102.48        113.09         1.96 o                         
   3   4 -12          7.41          5.96         0.62 o                         
  -1   5 -12         17.51         16.79         1.07 o                         
   0   5 -12         10.87         10.84         0.61 o                         
   1   5 -12         18.56         16.21         0.65 o                         
   2   5 -12         70.67         69.92         5.40 o                         
  -1   6 -12         28.28         27.14         1.25 o                         
   0   6 -12          2.91          2.65         0.34 o                         
   1   6 -12         17.72         18.53         1.29 o                         
   2   6 -12         33.77         35.90         1.56 o                         
   1   7 -12         45.05         45.30         1.60 o                         
   0  -1 -11         30.10         30.58         0.91 o                         
   1  -1 -11         69.95         72.04         2.00 o                         
   2  -1 -11         17.96         16.16         1.26 o                         
   3  -1 -11        108.40        105.66         2.71 o                         
  -1   0 -11         44.40         41.05         1.10 o                         
   0   0 -11         40.87         41.59         0.99 o                         
   1   0 -11         39.54         40.26         1.33 o                         
   2   0 -11         10.60         10.28         0.83 o                         
   3   0 -11         29.87         31.88         1.29 o                         
  -2   1 -11        119.30        105.48         2.43 o                         
  -1   1 -11         37.57         38.45         1.41 o                         
   0   1 -11         29.24         31.40         1.06 o                         
   1   1 -11         51.17         53.05         1.06 o                         
   2   1 -11        125.22        128.96         2.47 o                         
   3   1 -11          4.98          4.59         0.55 o                         
   4   1 -11          7.75          7.60         0.53 o                         
  -2   2 -11         48.59         54.39         2.10 o                         
  -1   2 -11          4.50          4.93         0.39 o                         
   0   2 -11          4.66          4.65         0.39 o                         
   1   2 -11         42.22         40.97         1.01 o                         
   2   2 -11         64.87         69.44         1.37 o                         
   3   2 -11         40.78         39.51         3.74 o                         
   4   2 -11         21.76         22.32         1.32 o                         
  -2   3 -11          7.76          8.58         0.62 o                         
  -1   3 -11         49.84         47.61         1.17 o                         
   0   3 -11         80.58         79.86         1.44 o                         
   1   3 -11         10.12          9.68         0.48 o                         
   2   3 -11         18.70         17.20         0.77 o                         
   3   3 -11          7.96          8.56         0.66 o                         
   4   3 -11          6.72          6.66         0.59 o                         
  -2   4 -11         84.52         79.43         1.71 o                         
  -1   4 -11         67.49         66.98         2.17 o                         
   0   4 -11         18.50         19.17         0.71 o                         
   1   4 -11         10.86         11.43         0.57 o                         
   2   4 -11         16.55         17.61         0.86 o                         
   3   4 -11         29.46         33.20         1.05 o                         
   4   4 -11          5.98          6.02         0.46 o                         
  -2   5 -11         72.55         62.40         2.16 o                         
  -1   5 -11         29.25         28.81         0.88 o                         
   0   5 -11         75.23         75.79         1.49 o                         
   1   5 -11         40.37         41.71         1.31 o                         
   2   5 -11         24.68         25.26         0.78 o                         
   3   5 -11        212.11        217.22         8.12 o                         
  -2   6 -11          5.53          4.47         0.59 o                         
  -1   6 -11         29.17         28.53         1.01 o                         
   0   6 -11         67.16         67.75         2.00 o                         
   1   6 -11          1.40          3.05         0.77 o                         
   2   6 -11         24.22         24.78         1.22 o                         
   3   6 -11         20.54         18.50         2.60 o                         
  -1   7 -11         45.36         46.91         2.02 o                         
   0   7 -11         70.96         74.84         1.58 o                         
   1   7 -11         20.40         18.89         2.03 o                         
   2   7 -11         14.38         13.29         1.11 o                         
  -1   8 -11         22.57         21.35         1.09 o                         
   0   8 -11          7.57          7.49         0.73 o                         
   1   8 -11          8.70          9.16         0.78 o                         
   1  -3 -10         12.60         11.97         1.01 o                         
   2  -3 -10         14.30         17.07         1.21 o                         
  -1  -2 -10         88.87         86.15         2.04 o                         
   0  -2 -10          9.44          9.92         0.76 o                         
   1  -2 -10         12.34         12.25         0.94 o                         
   2  -2 -10         68.16         71.74         2.22 o                         
   3  -2 -10         67.29         75.00         3.01 o                         
  -2  -1 -10         31.83         25.22         1.24 o                         
  -1  -1 -10         77.86         86.35         2.27 o                         
   0  -1 -10         10.96         11.01         0.54 o                         
   1  -1 -10         55.73         61.62         1.60 o                         
   2  -1 -10         99.44        104.51         1.85 o                         
   3  -1 -10         80.81         85.29         2.49 o                         
   4  -1 -10         13.60         14.48         1.13 o                         
  -2   0 -10         26.58         26.59         0.84 o                         
  -1   0 -10          7.55          7.11         0.40 o                         
   0   0 -10         41.91         44.20         1.17 o                         
   1   0 -10         68.12         66.96         1.42 o                         
   2   0 -10         56.47         56.48         1.22 o                         
   3   0 -10         26.10         28.51         1.86 o                         
   4   0 -10         16.52         18.77         2.03 o                         
  -3   1 -10         24.12         22.08         1.11 o                         
  -2   1 -10          3.79          3.92         0.49 o                         
  -1   1 -10         53.94         55.31         1.24 o                         
   0   1 -10        225.36        234.98         3.37 o                         
   1   1 -10         11.04         10.30         0.49 o                         
   2   1 -10          2.56          1.96         0.21 o                         
   3   1 -10         69.99         70.46         1.83 o                         
   4   1 -10         13.63         11.83         0.65 o                         
  -3   2 -10         76.42         69.23         2.30 o                         
  -2   2 -10         52.25         51.74         1.75 o                         
  -1   2 -10        169.51        178.27         2.28 o                         
   0   2 -10         21.18         22.23         0.65 o                         
   1   2 -10          3.60          3.72         0.26 o                         
   2   2 -10         50.51         53.65         1.07 o                         
   3   2 -10         70.87         71.61         1.54 o                         
   4   2 -10         25.68         27.84         2.66 o                         
   5   2 -10         17.04         19.46         1.16 o                         
  -3   3 -10         13.70         12.15         0.98 o                         
  -2   3 -10         50.18         51.20         1.30 o                         
  -1   3 -10         89.84         91.67         1.81 o                         
   0   3 -10         22.70         23.59         0.65 o                         
   1   3 -10         42.92         40.97         0.88 o                         
   2   3 -10          7.06          8.31         0.49 o                         
   3   3 -10         48.36         52.76         1.31 o                         
   4   3 -10         35.36         31.72         1.27 o                         
   5   3 -10          8.99          8.86         0.72 o                         
  -3   4 -10         70.70         53.88         1.76 o                         
  -2   4 -10         40.78         39.20         2.03 o                         
  -1   4 -10         37.91         37.20         1.22 o                         
   0   4 -10         83.27         83.11         1.29 o                         
   1   4 -10        203.72        199.25         2.03 o                         
   2   4 -10          9.80         10.41         0.68 o                         
   3   4 -10         22.62         23.24         0.92 o                         
   4   4 -10         35.05         37.05         1.08 o                         
  -2   5 -10        108.54        104.33         3.63 o                         
  -1   5 -10          1.04          1.53         0.20 o                         
   0   5 -10         91.39         90.16         1.39 o                         
   1   5 -10         16.81         17.00         0.70 o                         
   2   5 -10         38.08         39.53         1.26 o                         
   3   5 -10         15.03         12.94         0.63 o                         
   4   5 -10        113.67        118.46         2.42 o                         
  -3   6 -10         40.01         32.20         1.35 o                         
  -2   6 -10         25.23         24.05         1.10 o                         
  -1   6 -10         55.70         52.40         1.20 o                         
   0   6 -10         66.03         64.89         1.35 o                         
   1   6 -10         48.00         46.88         1.33 o                         
   2   6 -10         37.02         37.37         1.26 o                         
   3   6 -10         76.48         79.63         3.35 o                         
   4   6 -10        101.86        105.68         2.60 o                         
  -2   7 -10         85.83         78.98         2.59 o                         
  -1   7 -10         27.91         26.42         1.04 o                         
   0   7 -10         28.75         27.46         1.16 o                         
   1   7 -10         92.92         99.19         2.21 o                         
   2   7 -10         13.89         15.16         1.45 o                         
   3   7 -10          5.10          4.93         0.66 o                         
  -1   8 -10         57.81         54.84         2.29 o                         
   0   8 -10         12.60         12.83         0.73 o                         
   1   8 -10         73.01         79.59         2.96 o                         
   2   8 -10         10.46         10.36         0.85 o                         
  -1   9 -10         41.73         38.34         1.49 o                         
   0   9 -10          9.18          7.70         0.72 o                         
   1   9 -10         39.85         39.00         1.51 o                         
   0  -4  -9         82.76         73.25         2.17 o                         
   1  -4  -9         34.84         37.13         1.95 o                         
   2  -4  -9         25.03         22.87         4.52 o                         
   3  -4  -9         60.00         47.61         1.80 o                         
  -1  -3  -9         20.28         22.94         1.45 o                         
   0  -3  -9         46.35         53.18         1.88 o                         
   1  -3  -9         41.39         42.55         1.49 o                         
   2  -3  -9        194.34        203.40         6.03 o                         
   3  -3  -9         30.32         31.81         1.35 o                         
   4  -3  -9         10.56         10.30         0.95 o                         
  -2  -2  -9        142.87        139.13         2.07 o                         
  -1  -2  -9         63.94         65.46         1.48 o                         
   0  -2  -9          9.55         11.05         0.64 o                         
   1  -2  -9        128.99        137.11         1.97 o                         
   2  -2  -9         30.86         31.58         0.97 o                         
   3  -2  -9         48.92         52.02         1.81 o                         
   4  -2  -9         37.73         43.04         2.47 o                         
  -3  -1  -9         46.52         35.54         1.40 o                         
  -2  -1  -9         17.66         18.74         0.85 o                         
  -1  -1  -9         69.98         73.57         1.68 o                         
   0  -1  -9         85.45         88.51         1.44 o                         
   1  -1  -9         73.00         78.19         1.53 o                         
   2  -1  -9          0.24          0.41         0.14 o                         
   3  -1  -9         80.88         78.05         2.04 o                         
   4  -1  -9         90.53        100.91         2.40 o                         
   5  -1  -9         43.24         46.61         1.79 o                         
  -3   0  -9         34.20         31.38         1.55 o                         
  -2   0  -9          5.22          5.19         0.33 o                         
  -1   0  -9        114.02        120.94         1.72 o                         
   0   0  -9         69.98         68.77         1.17 o                         
   1   0  -9         36.50         30.53         0.78 o                         
   2   0  -9         56.43         52.48         1.00 o                         
   3   0  -9         80.45         81.40         1.94 o                         
   4   0  -9         50.84         54.10         1.28 o                         
   5   0  -9         35.90         32.68         1.52 o                         
  -3   1  -9         89.92         84.63         1.69 o                         
  -2   1  -9         71.69         71.05         1.39 o                         
  -1   1  -9         98.86         97.32         1.52 o                         
   0   1  -9        116.85        122.19         1.44 o                         
   1   1  -9         51.09         44.68         0.89 o                         
   2   1  -9        124.24        108.48         1.25 o                         
   3   1  -9          3.15          3.37         0.36 o                         
   4   1  -9         17.46         22.05         1.03 o                         
   5   1  -9         15.87         17.73         1.43 o                         
  -3   2  -9         45.82         42.46         2.31 o                         
  -2   2  -9        152.14        151.19         2.47 o                         
  -1   2  -9          2.39          2.39         0.23 o                         
   0   2  -9         23.13         22.75         0.59 o                         
   1   2  -9         65.03         61.57         0.95 o                         
   2   2  -9        182.13        170.55         1.77 o                         
   3   2  -9         31.15         31.57         0.96 o                         
   4   2  -9         61.92         54.78         1.79 o                         
   5   2  -9         95.96         99.29         2.52 o                         
  -3   3  -9          8.15          6.65         0.62 o                         
  -2   3  -9        243.56        243.14         6.47 o                         
  -1   3  -9        152.29        155.23         1.81 o                         
   0   3  -9        308.01        309.22         2.09 o                         
   1   3  -9        264.16        261.28         2.15 o                         
   2   3  -9         35.26         33.74         0.92 o                         
   3   3  -9         35.60         39.00         1.24 o                         
   4   3  -9         45.62         48.62         1.36 o                         
   5   3  -9         44.27         48.09         1.63 o                         
  -3   4  -9          3.62          3.53         0.47 o                         
  -2   4  -9         57.63         57.05         3.16 o                         
  -1   4  -9         75.65         73.71         1.51 o                         
   0   4  -9        345.84        340.00         2.81 o                         
   1   4  -9        268.83        262.94         2.01 o                         
   2   4  -9         12.08         12.16         0.60 o                         
   3   4  -9         33.14         33.21         1.31 o                         
   4   4  -9         73.66         76.02         1.89 o                         
   5   4  -9         36.48         30.66         1.04 o                         
  -3   5  -9          3.58          3.22         0.44 o                         
  -2   5  -9         88.76         84.93         1.89 o                         
  -1   5  -9        115.52        112.05         1.86 o                         
   0   5  -9         92.26         89.33         1.49 o                         
   1   5  -9        252.90        249.81         2.41 o                         
   2   5  -9         83.56         82.57         1.58 o                         
   3   5  -9         70.60         72.03         1.64 o                         
   4   5  -9         41.12         40.79         1.28 o                         
   5   5  -9         17.00         14.59         0.87 o                         
  -2   6  -9         34.20         36.18         2.19 o                         
  -1   6  -9         42.14         41.03         1.39 o                         
   0   6  -9         37.19         36.84         0.94 o                         
   1   6  -9          2.12          2.45         0.31 o                         
   2   6  -9         63.68         66.05         1.61 o                         
   3   6  -9         74.50         75.99         2.44 o                         
   4   6  -9         75.68         81.14         2.88 o                         
  -2   7  -9         27.86         29.55         1.35 o                         
  -1   7  -9         76.08         70.02         1.71 o                         
   0   7  -9         39.05         40.76         1.21 o                         
   1   7  -9          7.78          8.27         0.55 o                         
   2   7  -9         92.67         91.10         3.49 o                         
   3   7  -9         10.84         12.25         1.20 o                         
   4   7  -9          2.60          2.68         0.42 o                         
  -2   8  -9        104.00        100.14         3.12 o                         
  -1   8  -9          5.84          4.85         0.81 o                         
   0   8  -9         68.27         72.12         2.18 o                         
   1   8  -9         67.39         68.33         2.57 o                         
   2   8  -9         28.12         32.22         1.30 o                         
   3   8  -9         41.50         46.47         1.94 o                         
  -2   9  -9          5.14          4.04         0.48 o                         
  -1   9  -9          7.08          7.86         0.89 o                         
   0   9  -9         37.97         41.03         2.15 o                         
   1   9  -9          8.81          7.26         0.67 o                         
   2   9  -9         61.27         60.57         1.92 o                         
   0  -5  -8         53.05         58.28         2.07 o                         
   1  -5  -8         61.27         65.43         2.28 o                         
   2  -5  -8          9.05          8.88         0.95 o                         
   3  -5  -8          6.51          5.67         0.62 o                         
  -1  -4  -8         64.43         66.24         1.27 o                         
   0  -4  -8          1.00          1.33         0.23 o                         
   1  -4  -8        120.98        126.04         2.26 o                         
   2  -4  -8         72.21         78.67         2.55 o                         
   3  -4  -8          6.09          6.77         0.53 o                         
   4  -4  -8         43.54         47.99         1.44 o                         
  -2  -3  -8         21.73         21.76         1.05 o                         
  -1  -3  -8         47.65         53.59         1.67 o                         
   0  -3  -8         58.43         62.42         1.21 o                         
   1  -3  -8         49.61         51.76         1.08 o                         
   2  -3  -8          0.55          0.99         0.18 o                         
   3  -3  -8         32.01         33.53         1.08 o                         
   4  -3  -8         51.32         49.71         1.70 o                         
   5  -3  -8          9.39          9.40         0.84 o                         
  -3  -2  -8         15.17         12.99         0.82 o                         
  -2  -2  -8          8.20          8.33         0.63 o                         
  -1  -2  -8         14.82         16.55         0.72 o                         
   0  -2  -8         42.85         44.72         1.08 o                         
   1  -2  -8         94.26         98.11         1.31 o                         
   2  -2  -8        158.06        164.87         2.00 o                         
   3  -2  -8         35.70         37.60         1.26 o                         
   4  -2  -8          4.69          4.87         0.55 o                         
   5  -2  -8         62.67         69.86         3.46 o                         
  -3  -1  -8         56.28         50.35         1.30 o                         
  -2  -1  -8         52.51         52.33         1.31 o                         
  -1  -1  -8        100.48        105.16         1.73 o                         
   0  -1  -8        222.79        218.79         2.17 o                         
   1  -1  -8        119.58        120.00         1.50 o                         
   2  -1  -8        176.43        174.07         1.68 o                         
   3  -1  -8         18.95         20.07         0.77 o                         
   4  -1  -8          0.34          0.40         0.30 o                         
   5  -1  -8          4.93          4.30         1.14 o                         
  -3   0  -8         18.96         19.30         1.18 o                         
  -2   0  -8         16.67         16.30         0.71 o                         
  -1   0  -8         53.62         53.48         1.04 o                         
   0   0  -8         53.01         55.10         0.89 o                         
   1   0  -8         54.55         54.21         0.94 o                         
   2   0  -8        162.38        157.89         1.67 o                         
   3   0  -8        157.01        152.59         2.06 o                         
   4   0  -8         21.32         24.79         0.99 o                         
   5   0  -8        127.81        129.76         2.49 o                         
  -4   1  -8         35.57         27.08         1.22 o                         
  -3   1  -8          3.36          3.66         0.37 o                         
  -2   1  -8         29.53         29.04         0.89 o                         
  -1   1  -8        282.54        277.68         2.21 o                         
   0   1  -8         37.02         37.09         0.69 o                         
   1   1  -8         70.15         72.57         1.01 o                         
   2   1  -8         26.98         31.08         0.75 o                         
   3   1  -8         57.43         52.31         1.45 o                         
   4   1  -8         61.36         67.59         1.51 o                         
   5   1  -8         28.42         30.96         1.87 o                         
   6   1  -8         37.66         35.60         1.42 o                         
  -3   2  -8          4.53          4.40         0.57 o                         
  -2   2  -8        157.19        159.45         1.93 o                         
  -1   2  -8        319.34        314.05         2.28 o                         
   0   2  -8          0.16          0.16         0.07 o                         
   1   2  -8         44.78         39.96         0.68 o                         
   2   2  -8         61.07         56.62         1.00 o                         
   3   2  -8        178.14        174.36         2.35 o                         
   4   2  -8          2.33          4.47         0.56 o                         
   5   2  -8         38.40         39.89         1.90 o                         
   6   2  -8         42.25         38.03         1.41 o                         
  -4   3  -8         10.18          8.30         0.90 o                         
  -3   3  -8         77.62         68.97         2.04 o                         
  -2   3  -8         70.20         68.38         1.58 o                         
  -1   3  -8        301.36        299.39         2.42 o                         
   0   3  -8         67.79         67.33         1.02 o                         
   1   3  -8         88.11         84.02         1.04 o                         
   2   3  -8        255.96        262.11         2.29 o                         
   3   3  -8        108.33        107.83         1.95 o                         
   4   3  -8         67.05         69.56         1.94 o                         
   5   3  -8         50.21         54.70         2.06 o                         
  -3   4  -8         64.10         61.30         2.24 o                         
  -2   4  -8         19.68         21.26         1.14 o                         
  -1   4  -8         16.67         18.00         0.89 o                         
   0   4  -8         39.16         38.36         0.90 o                         
   1   4  -8        383.91        375.94         3.15 o                         
   2   4  -8         21.70         21.47         0.75 o                         
   3   4  -8        160.78        161.52         2.30 o                         
   4   4  -8          6.21          6.49         0.58 o                         
   5   4  -8         13.01         15.77         0.96 o                         
  -3   5  -8         91.28         93.21         4.29 o                         
  -2   5  -8         39.17         40.28         1.64 o                         
  -1   5  -8        133.99        131.71         2.10 o                         
   0   5  -8        108.11        102.71         2.05 o                         
   1   5  -8        192.86        195.74         2.02 o                         
   2   5  -8        300.80        301.87         2.57 o                         
   3   5  -8          9.17          8.94         0.55 o                         
   4   5  -8         19.15         19.62         1.01 o                         
   5   5  -8         29.13         30.83         1.66 o                         
  -3   6  -8        142.96        125.70         3.66 o                         
  -2   6  -8         34.05         31.51         1.19 o                         
  -1   6  -8         53.65         53.23         2.20 o                         
   0   6  -8         25.34         27.21         0.87 o                         
   1   6  -8        341.81        340.14         3.51 o                         
   2   6  -8         94.10         95.18         1.68 o                         
   3   6  -8        106.47        111.79         3.48 o                         
   4   6  -8        163.14        172.04         4.64 o                         
  -3   7  -8         40.29         35.96         1.91 o                         
  -2   7  -8          0.58          0.59         0.19 o                         
  -1   7  -8        121.92        115.87         1.95 o                         
   0   7  -8         70.37         66.31         1.35 o                         
   1   7  -8         24.09         24.10         0.98 o                         
   2   7  -8         26.01         23.73         1.18 o                         
   3   7  -8         22.17         21.38         1.20 o                         
   4   7  -8         41.30         41.92         1.92 o                         
  -2   8  -8          3.81          3.59         0.49 o                         
  -1   8  -8         19.27         20.08         1.25 o                         
   0   8  -8        262.72        252.53         3.07 o                         
   1   8  -8          2.13          3.35         0.72 o                         
   2   8  -8         26.30         30.13         2.17 o                         
   3   8  -8         12.91         13.14         0.82 o                         
  -2   9  -8         43.42         44.06         1.94 o                         
  -1   9  -8         24.42         24.26         1.20 o                         
   0   9  -8        107.53        115.60         4.04 o                         
   1   9  -8         20.41         19.49         0.85 o                         
   2   9  -8         77.71         73.61         2.41 o                         
  -1  10  -8          0.90          1.12         0.20 o                         
   0  10  -8          1.66          1.91         0.35 o                         
   1  10  -8          9.61          8.68         0.69 o                         
   0  -6  -7         38.82         36.38         1.57 o                         
   1  -6  -7         20.98         24.17         1.03 o                         
   2  -6  -7         22.51         26.27         1.55 o                         
   3  -6  -7         36.68         34.81         1.49 o                         
  -1  -5  -7        100.32        101.95         2.23 o                         
   0  -5  -7         22.96         27.39         1.13 o                         
   1  -5  -7          1.04          0.70         0.20 o                         
   2  -5  -7         19.90         20.12         1.06 o                         
   3  -5  -7         55.48         63.44         2.08 o                         
   4  -5  -7         10.63         11.62         1.23 o                         
  -2  -4  -7         64.04         65.83         1.88 o                         
  -1  -4  -7         73.74         74.08         1.91 o                         
   0  -4  -7         20.51         20.89         1.01 o                         
   1  -4  -7         90.00         90.90         1.79 o                         
   2  -4  -7         75.03         81.63         2.11 o                         
   3  -4  -7         24.76         26.89         1.36 o                         
   4  -4  -7          5.76          5.63         0.54 o                         
   5  -4  -7         21.13         21.30         0.88 o                         
  -3  -3  -7        133.53        137.91         3.41 o                         
  -2  -3  -7        139.80        134.25         2.57 o                         
  -1  -3  -7         41.87         43.44         1.00 o                         
   0  -3  -7         37.68         41.07         0.99 o                         
   1  -3  -7        100.83         98.60         1.43 o                         
   2  -3  -7        160.38        166.36         1.84 o                         
   3  -3  -7        289.75        293.37         3.74 o                         
   4  -3  -7         28.80         31.06         1.42 o                         
   5  -3  -7          5.40          5.54         0.61 o                         
  -3  -2  -7        137.98        122.46        10.32 o                         
  -2  -2  -7         54.79         53.17         1.17 o                         
  -1  -2  -7         98.04         97.04         1.33 o                         
   0  -2  -7        107.32        103.31         1.77 o                         
   1  -2  -7          8.00          7.19         0.35 o                         
   2  -2  -7          6.10          5.83         0.34 o                         
   3  -2  -7         63.74         67.79         1.54 o                         
   4  -2  -7        140.16        141.81         3.21 o                         
   5  -2  -7         28.90         32.85         1.64 o                         
  -4  -1  -7          7.14          5.45         0.57 o                         
  -3  -1  -7          0.90          1.87         0.69 o                         
  -2  -1  -7         54.52         55.24         1.23 o                         
  -1  -1  -7         86.11         81.44         1.54 o                         
   0  -1  -7        566.86        569.78         4.03 o                         
   1  -1  -7          2.26          2.59         0.19 o                         
   2  -1  -7         18.24         19.27         0.54 o                         
   3  -1  -7         69.94         70.64         1.33 o                         
   4  -1  -7         67.98         75.43         1.87 o                         
   5  -1  -7          8.73         10.33         0.67 o                         
   6  -1  -7          4.13          4.20         0.54 o                         
  -4   0  -7          6.65          6.56         0.92 o                         
  -3   0  -7         50.75         49.93         1.28 o                         
  -2   0  -7         30.33         33.10         0.89 o                         
  -1   0  -7         44.95         44.53         0.96 o                         
   0   0  -7        386.53        376.36         2.31 o                         
   1   0  -7         19.27         23.26         0.58 o                         
   2   0  -7        162.21        164.40         1.63 o                         
   3   0  -7        218.29        215.29         2.05 o                         
   4   0  -7         55.39         57.11         1.32 o                         
   5   0  -7         22.87         21.99         0.89 o                         
   6   0  -7         26.33         21.92         1.16 o                         
  -4   1  -7          5.82          4.24         0.71 o                         
  -3   1  -7          9.51          9.87         0.64 o                         
  -2   1  -7        132.67        132.27         1.85 o                         
  -1   1  -7         13.82         13.29         0.49 o                         
   0   1  -7          7.93          8.98         0.32 o                         
   1   1  -7        333.50        331.62         1.84 o                         
   2   1  -7        170.16        166.42         1.55 o                         
   3   1  -7         56.81         65.40         1.47 o                         
   4   1  -7         48.88         51.34         1.36 o                         
   5   1  -7         57.11         57.82         2.33 o                         
   6   1  -7         48.80         48.35         1.18 o                         
  -4   2  -7         66.63         62.28         2.76 o                         
  -3   2  -7         51.83         52.32         1.32 o                         
  -2   2  -7         70.96         70.79         1.55 o                         
  -1   2  -7         70.21         71.67         1.04 o                         
   0   2  -7        119.09        117.82         1.45 o                         
   1   2  -7        291.43        284.67         1.90 o                         
   2   2  -7         34.99         37.61         0.80 o                         
   3   2  -7          5.48          5.95         0.40 o                         
   4   2  -7        191.14        183.73         3.53 o                         
   5   2  -7         37.86         37.54         2.01 o                         
   6   2  -7         29.65         31.77         0.93 o                         
  -3   3  -7         45.05         45.79         1.40 o                         
  -2   3  -7        181.94        180.96         2.40 o                         
  -1   3  -7        381.33        381.92         3.17 o                         
   0   3  -7        514.24        528.75         3.06 o                         
   1   3  -7        164.73        160.84         1.46 o                         
   2   3  -7         97.25         92.06         1.28 o                         
   3   3  -7          1.68          2.91         0.32 o                         
   4   3  -7        122.74        125.39         3.03 o                         
   5   3  -7         14.16         14.82         1.17 o                         
   6   3  -7         24.86         24.21         0.89 o                         
  -4   4  -7         40.14         36.03         2.00 o                         
  -3   4  -7         28.54         29.34         1.75 o                         
  -2   4  -7         40.12         37.70         1.27 o                         
  -1   4  -7         15.58         14.98         0.70 o                         
   0   4  -7        246.61        240.63         2.40 o                         
   1   4  -7        164.95        171.86         1.78 o                         
   2   4  -7        430.45        425.34         3.10 o                         
   3   4  -7         61.95         57.85         1.10 o                         
   4   4  -7        201.99        203.34         2.82 o                         
   5   4  -7         68.71         64.15         1.60 o                         
  -4   5  -7         50.01         47.55         2.16 o                         
  -3   5  -7         31.04         34.74         2.65 o                         
  -2   5  -7        156.52        145.11         2.69 o                         
  -1   5  -7         89.21         90.17         4.67 o                         
   0   5  -7         36.93         36.32         1.06 o                         
   1   5  -7          4.27          4.45         0.31 o                         
   2   5  -7        707.49        706.03         6.67 o                         
   3   5  -7        187.93        191.72         1.96 o                         
   4   5  -7          5.70          6.18         0.45 o                         
  -3   6  -7         29.53         27.49         1.52 o                         
  -2   6  -7        319.19        306.80         3.98 o                         
  -1   6  -7         91.88         87.35         1.84 o                         
   0   6  -7         58.63         58.12         1.29 o                         
   1   6  -7        132.52        128.73         1.82 o                         
   2   6  -7          6.01          6.67         0.41 o                         
   3   6  -7         48.60         47.40         1.22 o                         
   4   6  -7         44.90         46.44         1.44 o                         
   5   6  -7         59.33         63.53         2.09 o                         
  -3   7  -7         32.84         29.98         1.92 o                         
  -2   7  -7         66.35         63.27         2.09 o                         
  -1   7  -7         66.46         59.31         1.22 o                         
   0   7  -7        140.35        130.86         1.93 o                         
   1   7  -7        145.30        141.93         1.99 o                         
   2   7  -7         18.69         20.17         0.80 o                         
   3   7  -7         71.66         75.67         1.69 o                         
   4   7  -7         11.42         10.28         0.74 o                         
  -2   8  -7         15.68         16.84         1.60 o                         
  -1   8  -7         32.04         30.61         1.37 o                         
   0   8  -7        142.95        140.26         1.90 o                         
   1   8  -7        119.35        118.52         2.07 o                         
   2   8  -7         23.79         24.38         1.36 o                         
   3   8  -7         21.43         26.14         0.88 o                         
  -2   9  -7          9.81          9.73         1.00 o                         
  -1   9  -7         51.65         55.11         1.35 o                         
   0   9  -7         83.64         82.29         1.69 o                         
   1   9  -7         57.37         56.00         1.50 o                         
   2   9  -7         11.78         11.47         0.77 o                         
   3   9  -7         33.34         28.30         1.20 o                         
  -2  10  -7          1.33          1.69         0.35 o                         
  -1  10  -7         49.14         42.30         7.39 o                         
   0  10  -7          3.54          4.44         0.35 o                         
   1  10  -7         16.42         16.83         0.77 o                         
   1  -7  -6         71.17         72.68         2.24 o                         
   2  -7  -6          3.13          2.95         0.47 o                         
  -1  -6  -6         10.64         13.24         0.75 o                         
   0  -6  -6         41.84         46.10         2.46 o                         
   1  -6  -6         14.74         15.23         1.09 o                         
   2  -6  -6        125.66        145.69         4.85 o                         
   3  -6  -6         49.59         51.17         2.56 o                         
   4  -6  -6        116.72        127.71         2.98 o                         
  -2  -5  -6         72.45         71.46         1.68 o                         
  -1  -5  -6         59.29         57.15         2.04 o                         
   0  -5  -6         76.67         78.54         1.70 o                         
   1  -5  -6         59.57         59.61         2.01 o                         
   2  -5  -6         50.16         52.83         1.44 o                         
   3  -5  -6         26.13         26.84         1.51 o                         
   4  -5  -6         98.78        108.11         2.32 o                         
   5  -5  -6         77.69         82.97         5.88 o                         
  -3  -4  -6          6.38          8.02         0.60 o                         
  -2  -4  -6         17.63         16.54         1.41 o                         
  -1  -4  -6          5.33          4.75         0.46 o                         
   0  -4  -6        205.25        208.53         2.36 o                         
   1  -4  -6        203.33        204.33         2.35 o                         
   2  -4  -6         43.35         43.50         1.16 o                         
   3  -4  -6          6.37          6.73         0.51 o                         
   4  -4  -6         39.19         43.17         1.51 o                         
   5  -4  -6         43.66         49.85         1.81 o                         
  -4  -3  -6         30.83         23.43         1.16 o                         
  -3  -3  -6         16.10         18.50         1.60 o                         
  -2  -3  -6        161.46        154.37         2.32 o                         
  -1  -3  -6         60.27         62.45         1.18 o                         
   0  -3  -6        119.41        113.98         1.50 o                         
   1  -3  -6        340.19        340.18         2.57 o                         
   2  -3  -6        566.73        584.12         3.08 o                         
   3  -3  -6         90.98         91.74         1.61 o                         
   4  -3  -6        111.26        121.25         2.95 o                         
   5  -3  -6         17.22         17.12         1.17 o                         
   6  -3  -6          8.23          7.98         0.69 o                         
  -4  -2  -6         32.04         26.65         1.31 o                         
  -3  -2  -6         35.34         33.91         1.73 o                         
  -2  -2  -6         39.84         39.48         0.91 o                         
  -1  -2  -6         31.00         32.93         0.83 o                         
   0  -2  -6         23.02         25.93         0.73 o                         
   1  -2  -6        183.34        183.24         1.74 o                         
   2  -2  -6         65.55         64.73         0.97 o                         
   3  -2  -6       1146.35       1169.35         7.47 o                         
   4  -2  -6         46.66         48.01         1.36 o                         
   5  -2  -6         44.17         46.97         1.77 o                         
   6  -2  -6         37.17         39.77         1.38 o                         
  -4  -1  -6         33.92         32.80         2.19 o                         
  -3  -1  -6        144.97        129.78         2.76 o                         
  -2  -1  -6        128.50        131.02         2.00 o                         
  -1  -1  -6        103.86        102.56         1.60 o                         
   0  -1  -6         96.60        104.49         1.34 o                         
   1  -1  -6        254.97        266.42         2.02 o                         
   2  -1  -6        141.07        135.17         1.25 o                         
   3  -1  -6         14.99         16.75         0.64 o                         
   4  -1  -6        186.76        196.79         2.81 o                         
   5  -1  -6         55.83         59.73         1.78 o                         
   6  -1  -6         45.66         48.46         2.33 o                         
  -4   0  -6         74.03         69.43         2.16 o                         
  -3   0  -6         38.70         40.86         1.22 o                         
  -2   0  -6         58.38         59.86         1.30 o                         
  -1   0  -6        185.55        196.93         2.26 o                         
   0   0  -6         71.03         71.18         1.03 o                         
   1   0  -6        348.37        351.82         2.35 o                         
   2   0  -6        265.00        267.33         1.95 o                         
   3   0  -6         15.22         16.01         0.61 o                         
   4   0  -6        104.55        112.73         1.88 o                         
   5   0  -6         22.03         23.49         1.31 o                         
   6   0  -6         42.93         43.84         1.29 o                         
  -4   1  -6         91.70         86.24         2.50 o                         
  -3   1  -6         20.73         19.31         0.74 o                         
  -2   1  -6         25.90         26.59         0.77 o                         
  -1   1  -6        256.37        252.00         2.31 o                         
   0   1  -6        151.65        162.70         1.49 o                         
   1   1  -6         19.09         16.29         0.41 o                         
   2   1  -6        169.70        169.79         1.63 o                         
   3   1  -6        134.93        132.89         1.87 o                         
   4   1  -6         41.60         39.31         0.92 o                         
   5   1  -6         63.60         65.90         1.71 o                         
   6   1  -6          2.63          1.98         0.23 o                         
  -4   2  -6         30.97         29.67         1.49 o                         
  -3   2  -6          3.66          3.47         0.34 o                         
  -2   2  -6         96.81        102.92         1.94 o                         
  -1   2  -6        184.44        182.34         1.77 o                         
   0   2  -6         82.71         79.64         1.05 o                         
   1   2  -6        387.16        401.39         2.67 o                         
   2   2  -6         73.81         74.46         0.86 o                         
   3   2  -6        315.29        298.86         2.86 o                         
   4   2  -6         61.48         60.95         1.29 o                         
   5   2  -6         51.48         53.89         1.54 o                         
   6   2  -6         31.19         34.13         1.81 o                         
  -4   3  -6         75.83         66.52         2.88 o                         
  -3   3  -6         37.92         39.55         1.42 o                         
  -2   3  -6        125.14        129.57         3.26 o                         
  -1   3  -6        416.39        416.14         2.78 o                         
   0   3  -6         92.31         96.85         1.50 o                         
   1   3  -6          7.59          6.88         0.33 o                         
   2   3  -6        116.32        112.76         1.30 o                         
   3   3  -6         87.59         81.67         1.18 o                         
   4   3  -6        176.99        180.27         2.66 o                         
   5   3  -6        239.27        241.12         4.00 o                         
   6   3  -6         31.25         34.12         1.50 o                         
  -4   4  -6         16.65         17.93         1.77 o                         
  -3   4  -6         85.54         89.49         3.01 o                         
  -2   4  -6        163.23        171.30         2.59 o                         
  -1   4  -6        354.00        358.96         4.11 o                         
   0   4  -6          9.57         12.96         0.50 o                         
   1   4  -6        400.68        367.08         3.86 o                         
   2   4  -6        121.84        116.87         1.37 o                         
   3   4  -6         22.29         22.88         0.61 o                         
   4   4  -6         65.47         64.61         1.50 o                         
   5   4  -6        132.10        136.34         2.92 o                         
   6   4  -6         26.57         18.47         0.94 o                         
  -4   5  -6        323.71        328.48         7.60 o                         
  -3   5  -6         55.43         60.99         1.86 o                         
  -2   5  -6         14.42         14.28         0.93 o                         
  -1   5  -6         29.73         29.31         0.98 o                         
   0   5  -6         35.62         33.05         1.05 o                         
   1   5  -6         35.93         36.60         0.71 o                         
   2   5  -6        292.86        282.48         2.23 o                         
   3   5  -6        100.86        102.47         1.43 o                         
   4   5  -6         59.33         61.71         1.50 o                         
   5   5  -6         60.82         61.81         1.54 o                         
  -3   6  -6        104.06        101.13         2.47 o                         
  -2   6  -6         11.37          9.89         0.67 o                         
  -1   6  -6        112.33        108.73         2.01 o                         
   0   6  -6        120.99        117.64         1.77 o                         
   1   6  -6         80.83         80.83         1.30 o                         
   2   6  -6         39.20         39.04         0.91 o                         
   3   6  -6        280.28        282.98         3.39 o                         
   4   6  -6         24.97         26.79         1.05 o                         
   5   6  -6         15.47         14.44         1.09 o                         
  -3   7  -6         50.20         50.77         1.88 o                         
  -2   7  -6          2.66          2.46         0.29 o                         
  -1   7  -6         64.39         57.92         1.42 o                         
   0   7  -6         39.23         42.15         1.02 o                         
   1   7  -6          2.92          2.27         0.23 o                         
   2   7  -6         14.78         14.67         0.70 o                         
   3   7  -6        199.81        203.68         4.36 o                         
   4   7  -6         94.78         98.70         1.51 o                         
  -3   8  -6         10.84         10.14         1.15 o                         
  -2   8  -6         24.98         24.62         1.03 o                         
  -1   8  -6         18.61         18.77         0.95 o                         
   0   8  -6         35.53         32.41         1.11 o                         
   1   8  -6        183.53        178.71         3.04 o                         
   2   8  -6         75.49         78.37         2.54 o                         
   3   8  -6         64.84         66.97         1.45 o                         
   4   8  -6         50.99         43.41         1.46 o                         
  -2   9  -6         44.37         46.18         2.61 o                         
  -1   9  -6         34.84         33.63         1.27 o                         
   0   9  -6         56.76         57.78         1.34 o                         
   1   9  -6        110.91        112.73         2.40 o                         
   2   9  -6        115.96        111.74         1.66 o                         
   3   9  -6          4.42          4.44         0.44 o                         
  -2  10  -6         53.82         61.32         2.18 o                         
  -1  10  -6          7.20          6.99         0.45 o                         
   0  10  -6         53.59         50.27         0.95 o                         
   1  10  -6         30.47         29.80         1.03 o                         
  -1  -7  -5          1.69          1.48         0.23 o                         
   0  -7  -5          0.63          0.79         0.33 o                         
   1  -7  -5          6.87          8.15         1.09 o                         
   2  -7  -5         13.07         13.61         0.82 o                         
   3  -7  -5         64.16         72.02         1.95 o                         
  -2  -6  -5         34.29         34.59         1.60 o                         
  -1  -6  -5         90.67         95.05         2.49 o                         
   0  -6  -5         21.56         20.76         0.81 o                         
   1  -6  -5         39.25         40.04         1.51 o                         
   2  -6  -5         68.53         73.63         2.14 o                         
   3  -6  -5          9.10         10.44         0.78 o                         
   4  -6  -5         31.64         35.29         1.23 o                         
  -3  -5  -5          1.43          1.27         0.30 o                         
  -2  -5  -5         58.28         59.60         2.05 o                         
  -1  -5  -5        168.68        163.24         2.76 o                         
   0  -5  -5         19.54         19.19         0.80 o                         
   1  -5  -5        206.58        201.21         3.54 o                         
   2  -5  -5        163.25        167.72         2.75 o                         
   3  -5  -5         44.19         46.56         1.44 o                         
   4  -5  -5         69.56         70.05         1.93 o                         
   5  -5  -5         24.03         27.07         1.78 o                         
  -4  -4  -5         40.07         36.27         1.41 o                         
  -3  -4  -5          4.79          4.53         0.70 o                         
  -2  -4  -5          4.54          3.78         0.34 o                         
  -1  -4  -5         17.89         17.68         0.70 o                         
   0  -4  -5         48.65         50.94         0.94 o                         
   1  -4  -5         84.17         83.73         1.29 o                         
   2  -4  -5        292.49        295.29         2.65 o                         
   3  -4  -5         18.75         19.95         0.96 o                         
   4  -4  -5        107.70        111.44         2.63 o                         
   5  -4  -5          7.98          8.35         0.57 o                         
   6  -4  -5        138.30        131.44         8.33 o                         
  -4  -3  -5          6.07          7.64         0.94 o                         
  -3  -3  -5          6.22          7.37         0.53 o                         
  -2  -3  -5         91.43         89.44         1.35 o                         
  -1  -3  -5         48.43         50.39         0.91 o                         
   0  -3  -5        278.99        282.33         2.71 o                         
   1  -3  -5        208.31        210.11         1.91 o                         
   2  -3  -5        252.83        256.32         1.92 o                         
   3  -3  -5        146.36        147.76         2.02 o                         
   4  -3  -5         54.12         58.22         1.48 o                         
   5  -3  -5         56.70         60.35         1.90 o                         
   6  -3  -5         41.11         44.57         2.15 o                         
  -4  -2  -5         14.39         15.28         1.54 o                         
  -3  -2  -5        227.18        221.62         2.61 o                         
  -2  -2  -5          1.24          1.28         0.19 o                         
  -1  -2  -5         10.31          9.19         0.40 o                         
   0  -2  -5        366.05        364.39         2.77 o                         
   1  -2  -5        228.88        238.91         2.03 o                         
   2  -2  -5         26.82         29.29         0.57 o                         
   3  -2  -5         95.12         91.90         1.36 o                         
   4  -2  -5        364.72        360.77         3.62 o                         
   5  -2  -5        130.14        136.96         3.35 o                         
   6  -2  -5         11.74         12.96         1.22 o                         
  -4  -1  -5         86.91         85.19         2.68 o                         
  -3  -1  -5         25.80         25.23         1.05 o                         
  -2  -1  -5         37.33         39.72         1.03 o                         
  -1  -1  -5        217.69        216.80         2.54 o                         
   0  -1  -5        154.89        160.68         1.52 o                         
   1  -1  -5         12.65         14.88         0.40 o                         
   2  -1  -5        150.14        150.44         1.57 o                         
   3  -1  -5        183.08        183.23         2.10 o                         
   4  -1  -5        266.32        262.43         2.25 o                         
   5  -1  -5         80.32         79.35         1.64 o                         
   6  -1  -5         11.60         10.94         1.27 o                         
  -5   0  -5         13.17         11.73         1.09 o                         
  -4   0  -5         70.36         68.43         1.89 o                         
  -3   0  -5        161.30        159.40         3.41 o                         
  -2   0  -5        285.32        297.40         2.63 o                         
  -1   0  -5         95.91        102.54         1.43 o                         
   0   0  -5        492.03        486.42         6.58 o                         
   1   0  -5         38.45         41.11         0.96 o                         
   2   0  -5         98.53        108.04         1.19 o                         
   3   0  -5        151.02        159.14         1.50 o                         
   4   0  -5        209.11        204.42         1.95 o                         
   5   0  -5        138.13        137.89         2.71 o                         
   6   0  -5         52.80         56.37         1.10 o                         
  -5   1  -5         14.11         13.30         1.24 o                         
  -4   1  -5         60.85         58.97         1.59 o                         
  -3   1  -5        199.57        197.48         3.20 o                         
  -2   1  -5         46.70         44.32         1.07 o                         
  -1   1  -5        354.30        367.75         2.32 o                         
   0   1  -5        582.41        593.70         6.05 o                         
   1   1  -5        112.54        139.18         1.06 o                         
   2   1  -5        646.46        681.78         4.95 o                         
   3   1  -5        166.02        164.69         1.48 o                         
   4   1  -5         20.85         23.30         0.72 o                         
   5   1  -5         15.10         16.26         0.74 o                         
   6   1  -5        145.99        147.39         2.96 o                         
  -4   2  -5         35.90         33.56         1.35 o                         
  -3   2  -5        207.41        205.35         2.78 o                         
  -2   2  -5          8.58         11.00         0.50 o                         
  -1   2  -5        297.10        301.09         2.52 o                         
   0   2  -5        303.28        295.18         1.88 o                         
   1   2  -5          4.58          6.84         0.26 o                         
   2   2  -5        202.68        212.22         1.46 o                         
   3   2  -5        471.69        477.48         2.61 o                         
   4   2  -5         49.71         49.91         1.03 o                         
   5   2  -5         57.98         59.39         2.01 o                         
   6   2  -5         17.50         18.36         0.79 o                         
  -4   3  -5         13.08         10.81         1.30 o                         
  -3   3  -5        244.07        236.02         3.70 o                         
  -2   3  -5         48.85         47.93         1.10 o                         
  -1   3  -5        386.69        391.23         2.89 o                         
   0   3  -5        389.30        390.58         3.27 o                         
   1   3  -5          6.31          7.27         0.30 o                         
   2   3  -5        138.83        140.62         1.51 o                         
   3   3  -5        277.07        279.32         2.31 o                         
   4   3  -5         35.08         36.16         0.84 o                         
   5   3  -5         15.63         17.34         0.81 o                         
   6   3  -5         95.36         92.90         2.88 o                         
  -4   4  -5         46.86         48.18         2.08 o                         
  -3   4  -5         10.04         12.78         1.57 o                         
  -2   4  -5         81.48         76.71         1.89 o                         
  -1   4  -5         20.55         16.85         0.70 o                         
   0   4  -5        190.45        197.95         2.36 o                         
   1   4  -5        221.50        218.49         1.69 o                         
   2   4  -5         88.02         84.13         1.10 o                         
   3   4  -5        130.05        130.32         1.57 o                         
   4   4  -5        146.01        149.96         1.93 o                         
   5   4  -5         89.26         91.33         3.09 o                         
   6   4  -5         37.57         31.19         1.33 o                         
  -4   5  -5         47.19         44.50         2.81 o                         
  -3   5  -5         89.89         92.01         2.91 o                         
  -2   5  -5         83.83         86.71         2.26 o                         
  -1   5  -5         11.30         11.80         1.21 o                         
   0   5  -5         23.72         22.72         1.07 o                         
   1   5  -5         87.67         81.91         1.17 o                         
   2   5  -5        102.71        100.89         1.38 o                         
   3   5  -5         36.36         37.70         0.86 o                         
   4   5  -5        139.49        147.35         2.38 o                         
   5   5  -5          9.92         11.73         0.61 o                         
  -4   6  -5         80.35         80.83         3.80 o                         
  -3   6  -5         69.28         70.71         2.89 o                         
  -2   6  -5         84.14         83.01         2.27 o                         
  -1   6  -5         27.98         27.32         1.14 o                         
   0   6  -5          0.22          0.60         0.14 o                         
   1   6  -5        166.14        171.59         1.87 o                         
   2   6  -5         72.54         71.64         1.61 o                         
   3   6  -5        186.63        179.83         2.11 o                         
   4   6  -5        176.91        179.68         2.83 o                         
   5   6  -5         24.71         25.56         1.45 o                         
  -4   7  -5         84.30         73.43         2.86 o                         
  -3   7  -5         80.49         82.68         4.16 o                         
  -2   7  -5        171.10        174.45         3.42 o                         
  -1   7  -5         34.18         35.28         1.24 o                         
   0   7  -5        143.58        133.12         1.98 o                         
   1   7  -5        118.71        124.30         1.71 o                         
   2   7  -5         70.75         69.62         1.33 o                         
   3   7  -5          5.21          4.70         0.57 o                         
   4   7  -5        172.68        176.31         1.86 o                         
  -3   8  -5        107.33        104.39         3.68 o                         
  -2   8  -5          3.20          3.85         0.55 o                         
  -1   8  -5         53.41         55.42         1.23 o                         
   0   8  -5         12.89         14.56         0.59 o                         
   1   8  -5         56.02         51.73         1.29 o                         
   2   8  -5         80.79         80.36         1.67 o                         
   3   8  -5         37.11         35.77         1.14 o                         
   4   8  -5         84.82         76.74         2.08 o                         
  -3   9  -5         63.33         60.09         2.41 o                         
  -2   9  -5         11.41         13.16         2.05 o                         
  -1   9  -5         48.50         49.76         1.56 o                         
   0   9  -5         10.52         10.84         0.93 o                         
   1   9  -5         80.68         75.21         1.46 o                         
   2   9  -5         27.42         24.67         0.85 o                         
   3   9  -5          6.33          6.72         0.55 o                         
  -2  10  -5          8.65         11.62         0.97 o                         
  -1  10  -5        106.46        106.21         1.43 o                         
   0  10  -5         33.25         33.99         0.95 o                         
   1  10  -5         31.72         31.33         1.02 o                         
   0  -8  -4        140.05        129.99         3.10 o                         
   1  -8  -4         33.89         35.04         1.78 o                         
   2  -8  -4         64.72         53.74         1.80 o                         
   3  -8  -4         58.41         50.13         1.76 o                         
  -2  -7  -4         27.56         26.54         1.23 o                         
  -1  -7  -4         43.96         47.57         2.36 o                         
   0  -7  -4         27.54         27.62         1.36 o                         
   1  -7  -4          0.20          0.33         0.13 o                         
   2  -7  -4         50.26         52.47         2.04 o                         
   3  -7  -4         56.32         57.96         1.68 o                         
   4  -7  -4         22.54         21.24         3.08 o                         
  -3  -6  -4         55.07         52.08         1.63 o                         
  -2  -6  -4          2.00          2.82         0.44 o                         
  -1  -6  -4          9.93          9.88         0.55 o                         
   0  -6  -4         32.37         34.64         1.04 o                         
   1  -6  -4          9.09          9.36         0.71 o                         
   2  -6  -4          2.85          2.76         0.37 o                         
   3  -6  -4        133.09        132.56         3.10 o                         
   4  -6  -4         49.91         51.82         1.76 o                         
   5  -6  -4         16.83         15.96         1.25 o                         
  -3  -5  -4         57.80         60.99         2.60 o                         
  -2  -5  -4         68.42         67.27         2.42 o                         
  -1  -5  -4         72.35         72.28         1.38 o                         
   0  -5  -4         13.40         14.55         0.57 o                         
   1  -5  -4        153.54        153.46         2.27 o                         
   2  -5  -4         11.12         11.11         0.66 o                         
   3  -5  -4         65.48         64.66         1.77 o                         
   4  -5  -4         43.82         51.45         1.75 o                         
   5  -5  -4         52.87         59.33         1.71 o                         
  -4  -4  -4         78.68         74.80         2.20 o                         
  -3  -4  -4          2.41          2.95         0.32 o                         
  -2  -4  -4          8.03          8.14         0.45 o                         
  -1  -4  -4         37.60         34.87         0.74 o                         
   0  -4  -4        177.76        185.28         1.70 o                         
   1  -4  -4        127.92        133.57         1.45 o                         
   2  -4  -4         40.22         42.61         1.02 o                         
   3  -4  -4        225.04        235.83         3.03 o                         
   4  -4  -4        238.58        256.89         4.04 o                         
   5  -4  -4         10.23          9.70         0.85 o                         
   6  -4  -4         15.60         15.87         0.79 o                         
  -4  -3  -4        119.90        112.51         2.65 o                         
  -3  -3  -4         18.45         18.49         0.70 o                         
  -2  -3  -4        212.40        208.85         2.13 o                         
  -1  -3  -4        157.41        160.32         1.59 o                         
   0  -3  -4          7.84          8.29         0.32 o                         
   1  -3  -4        125.56        129.22         1.44 o                         
   2  -3  -4        253.05        256.38         1.91 o                         
   3  -3  -4        549.39        558.03         3.92 o                         
   4  -3  -4         40.26         41.06         1.16 o                         
   5  -3  -4         37.92         38.10         1.13 o                         
   6  -3  -4          5.50          7.15         0.85 o                         
  -4  -2  -4         15.57         14.38         0.75 o                         
  -3  -2  -4         16.05         16.42         0.69 o                         
  -2  -2  -4        361.00        365.48         2.66 o                         
  -1  -2  -4        111.17        108.99         1.32 o                         
   0  -2  -4        265.92        288.12         2.67 o                         
   1  -2  -4        595.22        608.59         3.02 o                         
   2  -2  -4        291.92        309.34         2.05 o                         
   3  -2  -4        177.83        170.35         1.54 o                         
   4  -2  -4        566.32        576.21         3.54 o                         
   5  -2  -4         21.31         24.79         0.80 o                         
   6  -2  -4         25.78         26.27         1.43 o                         
  -5  -1  -4         49.66         45.60         2.21 o                         
  -4  -1  -4         13.42         12.78         0.88 o                         
  -3  -1  -4        415.18        402.19         4.59 o                         
  -2  -1  -4        172.83        173.43         2.09 o                         
  -1  -1  -4         61.15         67.17         1.10 o                         
   0  -1  -4         95.23         96.35         1.51 o                         
   1  -1  -4        286.01        299.10         2.15 o                         
   2  -1  -4          9.73          8.11         0.34 o                         
   3  -1  -4        148.29        152.98         1.72 o                         
   4  -1  -4         17.63         18.29         0.56 o                         
   5  -1  -4        498.26        492.74         3.56 o                         
   6  -1  -4          0.66          0.55         0.20 o                         
  -5   0  -4        132.38        133.21         4.07 o                         
  -4   0  -4         65.89         64.99         1.96 o                         
  -3   0  -4         43.66         44.20         1.28 o                         
  -2   0  -4         57.66         53.87         1.09 o                         
  -1   0  -4         39.53         43.29         0.88 o                         
   0   0  -4         97.88         99.43         1.13 o                         
   1   0  -4       2156.72       2290.89        17.55 o                         
   2   0  -4        173.31        191.56         2.42 o                         
   3   0  -4        113.20        112.57         1.61 o                         
   4   0  -4         72.47         73.24         1.06 o                         
   5   0  -4        134.58        141.22         2.05 o                         
   6   0  -4         20.84         20.29         0.77 o                         
  -5   1  -4         48.25         39.42         2.30 o                         
  -4   1  -4        176.45        168.08         3.10 o                         
  -3   1  -4          3.40          3.09         0.70 o                         
  -2   1  -4        595.25        599.94        10.37 o                         
  -1   1  -4        437.78        413.44         2.25 o                         
   0   1  -4        515.08        507.56         2.50 o                         
   1   1  -4        259.21        256.40         1.64 o                         
   2   1  -4        754.07        832.84         3.08 o                         
   3   1  -4        308.18        325.85         4.91 o                         
   4   1  -4        169.01        165.79         1.95 o                         
   5   1  -4        114.94        119.31         1.89 o                         
   6   1  -4         57.91         62.79         1.49 o                         
  -5   2  -4         96.10         82.71         3.22 o                         
  -4   2  -4         10.47         11.94         0.80 o                         
  -3   2  -4         57.24         62.72         1.42 o                         
  -2   2  -4        604.83        609.83         4.00 o                         
  -1   2  -4        216.79        213.23         1.73 o                         
   0   2  -4        374.57        381.36         1.97 o                         
   1   2  -4         83.45         76.67         0.90 o                         
   2   2  -4        419.54        423.48         2.88 o                         
   3   2  -4        398.55        434.35         2.62 o                         
   4   2  -4        168.78        169.08         2.07 o                         
   5   2  -4         41.01         45.87         1.03 o                         
   6   2  -4         48.33         49.15         1.40 o                         
  -4   3  -4         41.34         39.35         1.68 o                         
  -3   3  -4        198.30        192.85         2.70 o                         
  -2   3  -4        147.32        144.66         1.47 o                         
  -1   3  -4        160.08        176.13         1.48 o                         
   0   3  -4         17.60         20.42         0.90 o                         
   1   3  -4         72.46         74.50         1.16 o                         
   2   3  -4        111.84        118.09         1.31 o                         
   3   3  -4         22.83         24.45         0.94 o                         
   4   3  -4        227.73        229.71         2.25 o                         
   5   3  -4         51.53         52.65         1.15 o                         
   6   3  -4         74.24         77.75         1.59 o                         
  -4   4  -4         55.72         53.73         3.06 o                         
  -3   4  -4         22.84         18.87         1.76 o                         
  -2   4  -4        111.94        116.15         2.18 o                         
  -1   4  -4        279.17        264.90         3.45 o                         
   0   4  -4        245.56        249.57         2.16 o                         
   1   4  -4        186.98        184.43         1.65 o                         
   2   4  -4        413.56        410.81         2.33 o                         
   3   4  -4         10.39         11.31         0.43 o                         
   4   4  -4          8.57          9.67         0.54 o                         
   5   4  -4         41.08         43.78         1.19 o                         
   6   4  -4          4.58          5.50         0.56 o                         
  -4   5  -4        231.96        215.32         6.64 o                         
  -3   5  -4         45.89         49.35         1.63 o                         
  -2   5  -4        128.15        126.46         2.51 o                         
  -1   5  -4         25.48         26.24         0.91 o                         
   0   5  -4         83.42         85.54         1.44 o                         
   1   5  -4        189.70        205.32         1.95 o                         
   2   5  -4         23.07         22.40         0.63 o                         
   3   5  -4        269.47        259.57         2.37 o                         
   4   5  -4         80.93         87.43         1.88 o                         
   5   5  -4         64.67         69.02         1.54 o                         
  -4   6  -4         97.39         94.72         4.04 o                         
  -3   6  -4        147.17        151.38         3.88 o                         
  -2   6  -4        124.80        117.22         2.22 o                         
  -1   6  -4         70.90         69.90         1.53 o                         
   0   6  -4        162.91        168.27         1.70 o                         
   1   6  -4          7.09          7.98         0.43 o                         
   2   6  -4        163.31        156.88         1.75 o                         
   3   6  -4        162.76        167.36         2.67 o                         
   4   6  -4        104.66        102.93         1.91 o                         
   5   6  -4         48.19         49.30         1.92 o                         
  -3   7  -4         71.68         73.34         2.76 o                         
  -2   7  -4         99.66         98.36         2.09 o                         
  -1   7  -4        164.76        154.77         2.08 o                         
   0   7  -4         96.20         98.32         1.32 o                         
   1   7  -4         29.26         29.16         0.83 o                         
   2   7  -4         72.44         67.95         1.35 o                         
   3   7  -4          2.01          1.99         0.24 o                         
   4   7  -4         16.42         19.01         0.71 o                         
  -4   8  -4         93.60         81.48         2.73 o                         
  -3   8  -4         32.51         29.26         2.22 o                         
  -2   8  -4          6.01          5.89         0.60 o                         
  -1   8  -4        204.02        202.85         2.65 o                         
   0   8  -4        147.52        137.30         2.03 o                         
   1   8  -4         28.22         25.07         0.72 o                         
   2   8  -4         40.93         40.36         1.00 o                         
   3   8  -4         26.03         27.09         1.32 o                         
   4   8  -4         18.47         16.14         0.93 o                         
  -3   9  -4         51.72         52.24         2.50 o                         
  -2   9  -4          3.55          3.15         0.48 o                         
  -1   9  -4         50.73         51.23         1.63 o                         
   0   9  -4          2.97          3.38         0.43 o                         
   1   9  -4         31.03         29.47         0.82 o                         
   2   9  -4         62.30         62.59         1.46 o                         
   3   9  -4         10.23         10.14         0.73 o                         
  -2  10  -4         23.41         23.47         1.34 o                         
  -1  10  -4          3.67          4.93         0.37 o                         
   0  10  -4         48.54         48.58         1.09 o                         
   1  10  -4          7.57          7.49         0.78 o                         
  -1  -8  -3         62.97         59.71         2.20 o                         
   0  -8  -3         17.02         17.73         0.86 o                         
   1  -8  -3         39.37         44.64         1.20 o                         
   2  -8  -3          0.98          1.22         0.32 o                         
   3  -8  -3         15.93         20.02         1.03 o                         
  -2  -7  -3         47.08         47.40         4.28 o                         
  -1  -7  -3          1.23          1.49         0.33 o                         
   0  -7  -3         81.36         84.49         1.77 o                         
   1  -7  -3         45.54         44.38         1.55 o                         
   2  -7  -3         89.88         85.50         2.29 o                         
   3  -7  -3          5.68          5.74         0.61 o                         
   4  -7  -3         98.52        116.27         4.15 o                         
   5  -7  -3         39.24         36.68         1.46 o                         
  -3  -6  -3         19.24         19.96         1.42 o                         
  -2  -6  -3         23.04         21.75         0.99 o                         
  -1  -6  -3         36.75         37.64         1.06 o                         
   0  -6  -3         39.19         39.09         1.13 o                         
   1  -6  -3         15.97         16.82         0.71 o                         
   2  -6  -3        126.86        132.95         2.50 o                         
   3  -6  -3          1.33          1.04         0.27 o                         
   4  -6  -3         79.33         80.54         4.18 o                         
   5  -6  -3         22.54         22.48         0.88 o                         
  -4  -5  -3         41.14         42.09         1.23 o                         
  -3  -5  -3          6.87          7.28         0.59 o                         
  -2  -5  -3        124.66        126.57         2.07 o                         
  -1  -5  -3        245.71        247.02         2.24 o                         
   0  -5  -3         35.44         35.53         0.85 o                         
   1  -5  -3         50.58         51.85         0.98 o                         
   2  -5  -3         94.75         95.93         1.82 o                         
   3  -5  -3         82.16         84.53         1.37 o                         
   4  -5  -3          0.16          0.32         0.24 o                         
   5  -5  -3        102.53        115.72         2.29 o                         
   6  -5  -3         35.23         35.12         0.90 o                         
  -4  -4  -3         67.50         62.89         2.69 o                         
  -3  -4  -3         17.96         19.20         0.75 o                         
  -2  -4  -3        369.79        367.95         2.99 o                         
  -1  -4  -3         63.52         65.01         1.00 o                         
   0  -4  -3         15.75         18.66         0.48 o                         
   1  -4  -3        401.17        428.20         3.52 o                         
   2  -4  -3        291.23        302.34         2.12 o                         
   3  -4  -3         84.02         85.37         1.23 o                         
   4  -4  -3         40.85         40.59         1.12 o                         
   5  -4  -3        173.60        189.89         2.51 o                         
   6  -4  -3         69.48         75.57         1.44 o                         
  -5  -3  -3          8.31          5.44         0.57 o                         
  -4  -3  -3        271.80        269.51         3.38 o                         
  -3  -3  -3        139.87        137.36         2.62 o                         
  -2  -3  -3         70.51         65.62         1.21 o                         
  -1  -3  -3         23.87         22.15         0.53 o                         
   0  -3  -3         62.02         64.34         0.81 o                         
   1  -3  -3         89.71         93.74         1.06 o                         
   2  -3  -3         56.80         54.31         1.01 o                         
   3  -3  -3         14.67         12.88         0.45 o                         
   4  -3  -3         31.84         29.79         0.88 o                         
   5  -3  -3         79.73         80.58         1.67 o                         
   6  -3  -3         78.04         80.27         1.89 o                         
  -5  -2  -3         40.07         36.06         1.73 o                         
  -4  -2  -3        189.59        184.15         3.31 o                         
  -3  -2  -3        321.18        319.65         3.49 o                         
  -2  -2  -3         63.37         71.27         1.43 o                         
  -1  -2  -3        119.86        120.86         1.34 o                         
   0  -2  -3        300.95        295.64         2.21 o                         
   1  -2  -3        129.45        128.34         1.11 o                         
   2  -2  -3        263.36        269.67         1.60 o                         
   3  -2  -3        336.63        347.62         2.25 o                         
   4  -2  -3        257.74        263.69         1.87 o                         
   5  -2  -3         63.74         69.29         1.14 o                         
   6  -2  -3         47.54         45.96         1.48 o                         
  -5  -1  -3          3.88          3.10         0.76 o                         
  -4  -1  -3        144.28        133.10         5.05 o                         
  -3  -1  -3        155.93        148.19         2.56 o                         
  -2  -1  -3        444.31        459.56         3.75 o                         
  -1  -1  -3       2257.46       2341.61        13.38 o                         
   0  -1  -3        306.60        297.23         2.71 o                         
   1  -1  -3        214.17        212.61         1.43 o                         
   2  -1  -3        135.59        134.27         1.16 o                         
   3  -1  -3        323.48        335.41         3.34 o                         
   4  -1  -3        309.65        312.68         2.38 o                         
   5  -1  -3        124.92        131.48         1.69 o                         
   6  -1  -3         98.38        102.03         2.28 o                         
  -5   0  -3        253.92        253.21         6.79 o                         
  -4   0  -3        110.43        107.33         4.42 o                         
  -3   0  -3          1.59          1.54         0.21 o                         
  -2   0  -3        171.08        179.68         2.32 o                         
  -1   0  -3        114.00        110.90         1.57 o                         
   0   0  -3        520.37        546.78         3.22 o                         
   1   0  -3        100.56         99.04         0.81 o                         
   2   0  -3        370.04        366.27         3.39 o                         
   3   0  -3        287.01        294.27         3.18 o                         
   4   0  -3         11.50         13.14         0.43 o                         
   5   0  -3         41.59         42.60         1.31 o                         
   6   0  -3        232.46        245.63         3.59 o                         
  -5   1  -3        148.48        138.39         4.61 o                         
  -4   1  -3        145.98        132.57         4.70 o                         
  -3   1  -3        106.71         96.34         2.48 o                         
  -2   1  -3         68.58         62.95         1.23 o                         
  -1   1  -3         63.38         58.12         0.91 o                         
   0   1  -3        991.09        983.27         5.41 o                         
   1   1  -3         75.48         73.65         0.71 o                         
   2   1  -3        341.02        354.84         3.12 o                         
   3   1  -3         42.42         45.81         0.94 o                         
   4   1  -3         16.23         19.40         0.61 o                         
   5   1  -3          7.89          8.80         0.45 o                         
   6   1  -3        132.00        138.22         2.25 o                         
  -5   2  -3          0.04          0.23         0.25 o                         
  -4   2  -3        153.35        138.71         3.25 o                         
  -3   2  -3         59.99         60.32         1.86 o                         
  -2   2  -3         54.81         59.38         1.45 o                         
  -1   2  -3        711.67        679.00         2.56 o                         
   0   2  -3        649.51        631.60         6.12 o                         
   1   2  -3        454.76        439.91         2.06 o                         
   2   2  -3        185.51        181.41         1.54 o                         
   3   2  -3          4.62          4.68         0.32 o                         
   4   2  -3        260.73        268.51         2.38 o                         
   5   2  -3        111.59        116.89         1.62 o                         
   6   2  -3         52.73         54.30         1.51 o                         
  -4   3  -3         93.62         91.41         3.52 o                         
  -3   3  -3         10.47          9.22         0.69 o                         
  -2   3  -3        128.13        130.08         1.64 o                         
  -1   3  -3        419.56        421.36         4.68 o                         
   0   3  -3        492.02        459.29         7.92 o                         
   1   3  -3          9.53          7.97         0.27 o                         
   2   3  -3        160.09        167.54         1.53 o                         
   3   3  -3        121.03        125.07         1.27 o                         
   4   3  -3        414.89        413.86         3.03 o                         
   5   3  -3        131.08        138.95         2.08 o                         
   6   3  -3         51.85         52.38         2.25 o                         
  -3   4  -3         99.00         96.35         2.48 o                         
  -2   4  -3        399.02        396.92         5.47 o                         
  -1   4  -3        731.47        738.39         9.27 o                         
   0   4  -3        157.11        165.16         2.01 o                         
   1   4  -3        253.02        269.71         1.94 o                         
   2   4  -3         89.04         86.35         1.25 o                         
   3   4  -3        219.47        213.80         2.06 o                         
   4   4  -3         45.52         50.03         1.40 o                         
   5   4  -3         19.82         19.41         1.29 o                         
   6   4  -3         33.92         31.24         1.26 o                         
  -4   5  -3        160.09        150.14         5.34 o                         
  -3   5  -3        528.61        513.34         6.04 o                         
  -2   5  -3        297.15        291.80         3.43 o                         
  -1   5  -3        232.05        229.88         2.25 o                         
   0   5  -3         86.88         81.26         1.11 o                         
   1   5  -3        343.34        364.49         2.03 o                         
   2   5  -3        112.41        116.11         1.39 o                         
   3   5  -3         23.07         22.47         0.85 o                         
   4   5  -3          6.17          5.13         0.58 o                         
   5   5  -3         88.92         92.28         2.24 o                         
  -4   6  -3         48.51         50.60         3.12 o                         
  -3   6  -3        971.41        965.40         9.88 o                         
  -2   6  -3        395.92        388.07        10.63 o                         
  -1   6  -3         65.89         67.88         1.10 o                         
   0   6  -3        141.51        137.22         1.67 o                         
   1   6  -3         50.78         47.35         0.87 o                         
   2   6  -3         32.15         31.63         0.86 o                         
   3   6  -3        206.63        192.91         3.15 o                         
   4   6  -3        104.20        114.46         1.95 o                         
   5   6  -3         62.75         66.92         2.25 o                         
  -3   7  -3        174.62        166.28         2.76 o                         
  -2   7  -3        417.67        416.75         4.34 o                         
  -1   7  -3        259.33        258.12         2.71 o                         
   0   7  -3        187.86        186.14         1.72 o                         
   1   7  -3         86.61         82.30         1.24 o                         
   2   7  -3          3.18          3.45         0.28 o                         
   3   7  -3         15.70         14.90         0.59 o                         
   4   7  -3         10.52          9.75         0.85 o                         
  -3   8  -3         91.57         82.90         2.43 o                         
  -2   8  -3          0.05          0.32         0.20 o                         
  -1   8  -3         34.12         34.87         0.95 o                         
   0   8  -3        331.74        329.23         2.53 o                         
   1   8  -3        116.10        114.66         2.03 o                         
   2   8  -3          1.17          1.53         0.19 o                         
   3   8  -3         56.17         54.65         1.31 o                         
  -3   9  -3         12.68         11.49         0.76 o                         
  -2   9  -3         40.67         41.67         1.43 o                         
  -1   9  -3         30.50         30.44         0.89 o                         
   0   9  -3         49.74         48.75         1.24 o                         
   1   9  -3         28.03         28.10         0.80 o                         
   2   9  -3         43.80         43.66         1.20 o                         
   3   9  -3         15.28         13.16         0.78 o                         
  -2  10  -3          4.76          4.61         0.54 o                         
  -1  10  -3         31.05         31.10         0.83 o                         
   0  10  -3         10.68         10.81         0.56 o                         
   1  10  -3         15.78         17.46         1.10 o                         
   0  -9  -2         25.75         25.93         1.29 o                         
   1  -9  -2          2.46          1.79         0.38 o                         
   2  -9  -2          9.56         10.48         0.91 o                         
   3  -9  -2         16.27         14.75         0.90 o                         
  -2  -8  -2          6.91          7.78         0.72 o                         
  -1  -8  -2          6.56          7.06         0.52 o                         
   0  -8  -2         89.78         92.20         2.11 o                         
   1  -8  -2         40.91         46.45         2.14 o                         
   2  -8  -2         26.55         29.71         1.54 o                         
   3  -8  -2         93.81        100.13         2.21 o                         
   4  -8  -2         10.21         12.32         1.07 o                         
  -3  -7  -2         34.19         32.15         1.58 o                         
  -2  -7  -2          6.26          8.59         0.72 o                         
  -1  -7  -2        228.93        238.64         3.26 o                         
   0  -7  -2         87.06         92.44         1.79 o                         
   1  -7  -2         13.52         11.79         0.65 o                         
   2  -7  -2         80.52         79.49         2.85 o                         
   3  -7  -2         30.23         30.87         1.16 o                         
   4  -7  -2          6.37          5.94         0.56 o                         
   5  -7  -2          3.12          3.09         0.27 o                         
  -4  -6  -2         46.06         50.42         1.70 o                         
  -3  -6  -2         10.44          9.91         0.54 o                         
  -2  -6  -2         15.62         15.46         0.80 o                         
  -1  -6  -2         36.41         35.57         1.07 o                         
   0  -6  -2          2.02          3.06         0.27 o                         
   1  -6  -2        118.92        121.65         1.73 o                         
   2  -6  -2        156.34        156.35         2.24 o                         
   3  -6  -2        196.71        184.07         2.14 o                         
   4  -6  -2         46.66         50.12         1.41 o                         
   5  -6  -2          3.44          4.36         0.40 o                         
  -4  -5  -2         20.12         20.70         1.00 o                         
  -3  -5  -2        142.72        138.83         2.38 o                         
  -2  -5  -2         20.95         22.20         0.72 o                         
  -1  -5  -2        342.83        344.72         2.91 o                         
   0  -5  -2         76.46         71.20         1.07 o                         
   1  -5  -2          5.96          5.29         0.28 o                         
   2  -5  -2         48.94         50.97         1.09 o                         
   3  -5  -2         78.56         80.71         1.44 o                         
   4  -5  -2        125.60        115.10         1.93 o                         
   5  -5  -2         33.51         31.53         1.08 o                         
   6  -5  -2         94.13         99.13         2.19 o                         
  -5  -4  -2         87.40         79.76         2.26 o                         
  -4  -4  -2         91.67         86.59         2.89 o                         
  -3  -4  -2        302.68        302.98         3.78 o                         
  -2  -4  -2         73.11         71.45         1.15 o                         
  -1  -4  -2        148.19        139.29         1.58 o                         
   0  -4  -2        845.90        870.35         6.25 o                         
   1  -4  -2        150.98        158.15         1.87 o                         
   2  -4  -2         10.54         10.22         0.48 o                         
   3  -4  -2         53.44         51.05         1.18 o                         
   4  -4  -2        137.19        142.92         2.16 o                         
   5  -4  -2        136.86        142.22         2.48 o                         
   6  -4  -2          7.46          7.07         0.47 o                         
  -5  -3  -2         70.93         68.27         2.59 o                         
  -4  -3  -2          3.45          4.64         0.47 o                         
  -3  -3  -2        334.07        326.31         4.43 o                         
  -2  -3  -2        221.77        214.35         2.43 o                         
  -1  -3  -2         38.56         47.28         0.89 o                         
   0  -3  -2        465.52        470.31         2.37 o                         
   1  -3  -2        564.22        633.42         5.83 o                         
   2  -3  -2         51.34         59.06         0.95 o                         
   3  -3  -2        322.33        339.16         2.14 o                         
   4  -3  -2         50.48         50.65         0.93 o                         
   5  -3  -2        166.86        165.76         2.26 o                         
   6  -3  -2         31.76         32.50         1.10 o                         
  -5  -2  -2         12.44         14.71         1.93 o                         
  -4  -2  -2        144.94        144.02         3.68 o                         
  -3  -2  -2         51.37         57.13         3.03 o                         
  -2  -2  -2        430.29        420.69         6.27 o                         
  -1  -2  -2         72.09         67.91         1.05 o                         
   0  -2  -2        184.68        184.50         1.38 o                         
   1  -2  -2        399.28        398.57         1.81 o                         
   2  -2  -2        104.29        102.23         1.00 o                         
   3  -2  -2         34.37         32.38         0.93 o                         
   4  -2  -2        112.05        116.81         1.31 o                         
   5  -2  -2         12.04         12.66         0.50 o                         
   6  -2  -2         97.77         99.23         3.58 o                         
  -5  -1  -2         15.91         16.68         1.21 o                         
  -4  -1  -2        166.29        156.91         5.39 o                         
  -3  -1  -2        145.69        134.54         3.14 o                         
  -2  -1  -2        866.51        895.40         6.24 o                         
  -1  -1  -2        604.55        634.69         6.23 o                         
   0  -1  -2         87.21         87.72         1.17 o                         
   1  -1  -2        364.17        358.87         1.59 o                         
   2  -1  -2        119.02        113.48         1.12 o                         
   3  -1  -2         67.93         75.07         1.36 o                         
   4  -1  -2         70.53         72.31         0.98 o                         
   5  -1  -2        115.21        116.33         1.35 o                         
   6  -1  -2        103.11        106.74         1.82 o                         
  -5   0  -2        154.72        156.48         5.32 o                         
  -4   0  -2        105.49         96.68         3.42 o                         
  -3   0  -2        139.72        117.82         5.57 o                         
  -2   0  -2        119.61        116.38         3.16 o                         
  -1   0  -2       2010.85       1985.80         5.81 o                         
   0   0  -2        566.13        548.73         4.58 o                         
   1   0  -2        592.85        571.50         2.07 o                         
   2   0  -2        315.05        326.03         2.56 o                         
   3   0  -2        173.39        179.20         2.03 o                         
   4   0  -2        399.95        404.52         2.35 o                         
   5   0  -2        140.36        142.62         1.70 o                         
   6   0  -2         51.44         52.77         1.68 o                         
  -5   1  -2         70.28         59.87         3.20 o                         
  -4   1  -2        186.73        166.65         5.28 o                         
  -3   1  -2        206.01        194.51         7.37 o                         
  -2   1  -2         64.41         60.28         1.22 o                         
  -1   1  -2       2126.90       2076.38        13.80 o                         
   0   1  -2        271.25        252.50         1.55 o                         
   1   1  -2        325.22        307.26         1.71 o                         
   2   1  -2         89.95         99.24         1.22 o                         
   3   1  -2        122.56        133.17         1.72 o                         
   4   1  -2        284.07        287.72         2.40 o                         
   5   1  -2        171.71        167.77         2.05 o                         
   6   1  -2         26.72         23.57         1.02 o                         
  -5   2  -2         29.55         27.97         1.64 o                         
  -4   2  -2          1.78          1.34         0.48 o                         
  -3   2  -2        213.09        218.27         5.01 o                         
  -2   2  -2         49.35         48.73         1.84 o                         
  -1   2  -2       1821.47       1782.23        12.13 o                         
   0   2  -2       2755.82       2786.13         7.46 o                         
   1   2  -2        134.57        129.96         1.86 o                         
   2   2  -2        872.97        878.32         2.51 o                         
   3   2  -2        341.76        338.98         3.16 o                         
   4   2  -2          4.33          6.35         0.38 o                         
   5   2  -2         30.45         34.83         1.17 o                         
   6   2  -2          1.14          1.30         0.24 o                         
  -4   3  -2         51.54         46.28         2.62 o                         
  -3   3  -2         41.61         38.71         1.85 o                         
  -2   3  -2        767.80        778.41         9.01 o                         
  -1   3  -2         10.05         10.88         0.39 o                         
   0   3  -2        487.29        465.02         3.08 o                         
   1   3  -2        317.79        316.85         1.85 o                         
   2   3  -2        306.40        316.10         1.79 o                         
   3   3  -2         52.27         52.76         1.28 o                         
   4   3  -2        109.73        104.61         1.65 o                         
   5   3  -2        132.16        138.27         2.23 o                         
   6   3  -2         60.68         59.85         3.99 o                         
  -4   4  -2        172.03        163.88         5.15 o                         
  -3   4  -2          6.23          7.85         0.66 o                         
  -2   4  -2        513.28        502.60         3.84 o                         
  -1   4  -2         32.77         31.25         0.64 o                         
   0   4  -2        585.82        579.28         2.41 o                         
   1   4  -2         61.99         53.41         0.64 o                         
   2   4  -2         49.89         48.32         0.85 o                         
   3   4  -2         17.59         16.45         0.58 o                         
   4   4  -2         98.28         93.69         1.35 o                         
   5   4  -2         56.68         56.25         1.33 o                         
   6   4  -2         79.58         66.74         1.85 o                         
  -4   5  -2         47.60         44.90         1.99 o                         
  -3   5  -2         33.08         39.57         2.65 o                         
  -2   5  -2        430.29        435.85         4.96 o                         
  -1   5  -2        161.02        148.37         1.63 o                         
   0   5  -2         98.04         95.69         1.14 o                         
   1   5  -2        462.48        479.83         3.08 o                         
   2   5  -2         66.07         64.44         1.04 o                         
   3   5  -2          6.81          6.78         0.44 o                         
   4   5  -2         83.98         89.17         1.72 o                         
   5   5  -2         58.49         55.88         1.36 o                         
  -4   6  -2         21.71         21.87         2.01 o                         
  -3   6  -2         17.39         17.41         1.00 o                         
  -2   6  -2        538.91        529.60         4.00 o                         
  -1   6  -2         52.97         49.66         1.19 o                         
   0   6  -2         88.77         87.90         1.20 o                         
   1   6  -2        163.40        163.55         1.51 o                         
   2   6  -2         15.24         16.54         0.54 o                         
   3   6  -2        136.94        135.68         2.10 o                         
   4   6  -2         23.60         22.18         0.81 o                         
   5   6  -2         37.37         35.98         1.48 o                         
  -3   7  -2         78.51         79.85         1.89 o                         
  -2   7  -2         96.32         94.71         1.86 o                         
  -1   7  -2         66.82         61.59         1.26 o                         
   0   7  -2          8.49          9.05         0.38 o                         
   1   7  -2         12.35         12.93         0.49 o                         
   2   7  -2         68.61         66.59         1.12 o                         
   3   7  -2         13.59         15.23         0.83 o                         
   4   7  -2         89.74         92.46         2.98 o                         
  -3   8  -2          2.41          2.83         0.68 o                         
  -2   8  -2        195.51        191.38         2.90 o                         
  -1   8  -2         96.92         97.99         1.49 o                         
   0   8  -2        197.84        195.37         2.11 o                         
   1   8  -2        138.58        136.65         2.35 o                         
   2   8  -2         42.36         42.27         1.15 o                         
   3   8  -2         20.71         21.50         1.42 o                         
  -3   9  -2          6.57          7.74         0.93 o                         
  -2   9  -2          3.59          4.60         0.47 o                         
  -1   9  -2         10.28         10.85         0.48 o                         
   0   9  -2         57.66         58.26         1.20 o                         
   1   9  -2         40.28         41.89         1.17 o                         
   2   9  -2         10.86         12.90         1.05 o                         
  -3  10  -2         83.67         82.32         1.95 o                         
  -2  10  -2          3.85          3.87         0.53 o                         
  -1  10  -2          8.71          8.53         0.65 o                         
   0  10  -2         37.49         36.87         1.28 o                         
  -1  -9  -1         38.01         37.40         1.59 o                         
   0  -9  -1         47.49         46.77         2.24 o                         
   1  -9  -1         20.03         19.08         0.93 o                         
   2  -9  -1         26.87         30.14         1.06 o                         
   3  -9  -1         30.92         31.61         1.69 o                         
  -2  -8  -1          7.05          7.51         0.50 o                         
  -1  -8  -1         46.04         46.84         1.30 o                         
   0  -8  -1         60.21         59.36         1.60 o                         
   1  -8  -1          2.51          2.12         0.29 o                         
   2  -8  -1         12.80         14.93         0.71 o                         
   3  -8  -1          7.60          8.19         0.50 o                         
   4  -8  -1         39.53         40.88         1.70 o                         
  -3  -7  -1         18.61         17.70         0.85 o                         
  -2  -7  -1         73.22         76.67         1.55 o                         
  -1  -7  -1         44.66         49.20         1.53 o                         
   0  -7  -1        231.18        231.34         2.20 o                         
   1  -7  -1         76.08         79.07         2.45 o                         
   2  -7  -1         48.28         51.39         1.20 o                         
   3  -7  -1         68.65         67.07         1.35 o                         
   4  -7  -1         23.36         23.45         0.88 o                         
   5  -7  -1         10.99         11.26         0.61 o                         
  -4  -6  -1          1.97          2.94         0.37 o                         
  -3  -6  -1          7.64          6.90         0.50 o                         
  -2  -6  -1        388.20        394.28         3.45 o                         
  -1  -6  -1        237.79        236.22         2.34 o                         
   0  -6  -1         69.67         64.57         1.14 o                         
   1  -6  -1         82.35         83.43         1.36 o                         
   2  -6  -1         29.11         31.62         1.03 o                         
   3  -6  -1         66.08         57.61         1.33 o                         
   4  -6  -1         85.41         82.74         1.48 o                         
   5  -6  -1         18.68         19.76         0.80 o                         
   6  -6  -1         33.71         32.05         1.44 o                         
  -5  -5  -1         38.14         39.63         1.41 o                         
  -4  -5  -1         54.82         54.43         1.21 o                         
  -3  -5  -1         75.83         77.61         1.53 o                         
  -2  -5  -1        112.08        106.93         1.93 o                         
  -1  -5  -1        161.64        168.51         1.79 o                         
   0  -5  -1        163.27        170.41         1.73 o                         
   1  -5  -1        135.26        131.95         1.52 o                         
   2  -5  -1          1.98          2.94         0.25 o                         
   3  -5  -1        158.47        159.45         2.04 o                         
   4  -5  -1        255.01        242.66         2.22 o                         
   5  -5  -1         44.09         39.40         1.05 o                         
   6  -5  -1         68.57         75.45         2.82 o                         
  -5  -4  -1         31.16         31.96         0.90 o                         
  -4  -4  -1         10.94         12.68         0.71 o                         
  -3  -4  -1        150.22        153.02         2.22 o                         
  -2  -4  -1        266.74        265.37         2.74 o                         
  -1  -4  -1         51.65         44.90         0.85 o                         
   0  -4  -1        310.90        326.09         2.46 o                         
   1  -4  -1        648.05        675.20         4.08 o                         
   2  -4  -1        154.39        146.61         3.53 o                         
   3  -4  -1         14.92         16.68         0.62 o                         
   4  -4  -1         60.02         61.41         1.18 o                         
   5  -4  -1          5.40          5.60         0.41 o                         
   6  -4  -1         22.63         23.95         1.78 o                         
  -5  -3  -1         14.73         13.68         0.98 o                         
  -4  -3  -1         51.05         53.13         1.65 o                         
  -3  -3  -1        301.36        309.24         7.19 o                         
  -2  -3  -1         27.32         29.01         1.06 o                         
  -1  -3  -1         94.63         98.37         1.29 o                         
   0  -3  -1        131.06        121.12         1.00 o                         
   1  -3  -1       1288.05       1331.55         4.32 o                         
   2  -3  -1        103.45        118.02         1.39 o                         
   3  -3  -1         24.87         27.41         1.00 o                         
   4  -3  -1        226.77        232.20         1.83 o                         
   5  -3  -1         44.85         45.13         1.03 o                         
   6  -3  -1         70.62         73.09         2.16 o                         
  -6  -2  -1         19.44         16.35         0.96 o                         
  -5  -2  -1        114.31        100.05         4.40 o                         
  -4  -2  -1        173.73        173.69         3.90 o                         
  -3  -2  -1        129.45        134.22         3.19 o                         
  -2  -2  -1        218.01        240.16         2.27 o                         
  -1  -2  -1        362.49        379.47        10.64 o                         
   0  -2  -1        375.52        369.81         1.93 o                         
   1  -2  -1          2.90          3.38         0.15 o                         
   2  -2  -1         75.18         64.00         0.83 o                         
   3  -2  -1        175.49        181.03         2.80 o                         
   4  -2  -1         83.72         89.60         0.97 o                         
   5  -2  -1        214.30        214.60         1.96 o                         
   6  -2  -1         51.15         51.58         1.64 o                         
  -6  -1  -1         47.02         45.80         2.21 o                         
  -5  -1  -1         98.76         94.42         4.25 o                         
  -4  -1  -1         20.69         19.34         1.89 o                         
  -3  -1  -1          2.15          1.93         0.38 o                         
  -2  -1  -1        158.49        141.76         1.53 o                         
  -1  -1  -1       1903.62       1822.50         4.65 o                         
   0  -1  -1       1517.65       1521.07         4.48 o                         
   1  -1  -1        110.64        108.97         0.80 o                         
   2  -1  -1        210.53        201.76         2.25 o                         
   3  -1  -1         66.21         69.91         1.30 o                         
   4  -1  -1         68.25         65.02         0.90 o                         
   5  -1  -1         44.71         44.75         1.33 o                         
   6  -1  -1         36.20         36.75         2.04 o                         
  -6   0  -1         21.01         21.22         1.53 o                         
  -5   0  -1          9.15          8.77         0.96 o                         
  -4   0  -1         80.49         74.83         3.59 o                         
  -3   0  -1          5.31          5.47         0.60 o                         
  -2   0  -1        296.55        271.51         5.06 o                         
  -1   0  -1       1751.34       1684.94         8.72 o                         
   0   0  -1        561.72        542.24         3.21 o                         
   1   0  -1        976.36        941.59         3.23 o                         
   2   0  -1        813.62        815.98         4.42 o                         
   3   0  -1        446.22        477.77         5.24 o                         
   4   0  -1         11.77         12.10         0.48 o                         
   5   0  -1         81.23         86.25         1.66 o                         
   6   0  -1        190.59        198.27         2.68 o                         
  -5   1  -1         41.80         45.64         3.23 o                         
  -4   1  -1        262.58        249.20         6.45 o                         
  -3   1  -1        309.18        300.75         4.38 o                         
  -2   1  -1          3.44          3.81         0.17 o                         
  -1   1  -1        488.41        461.04         2.19 o                         
   0   1  -1        146.60        142.30         1.28 o                         
   1   1  -1        345.47        341.37         1.81 o                         
   2   1  -1        630.20        635.64         3.26 o                         
   3   1  -1        104.13        110.20         3.19 o                         
   4   1  -1         44.76         37.46         0.75 o                         
   5   1  -1        199.59        205.41         2.09 o                         
   6   1  -1         15.58         17.68         0.90 o                         
  -5   2  -1         19.19         21.02         2.06 o                         
  -4   2  -1        167.40        153.92         3.28 o                         
  -3   2  -1        882.41        870.74         7.67 o                         
  -2   2  -1        409.91        408.44         6.04 o                         
  -1   2  -1       3141.10       3282.86        13.12 o                         
   0   2  -1        273.34        266.86         2.50 o                         
   1   2  -1        495.55        458.96         1.95 o                         
   2   2  -1        307.74        324.96         1.92 o                         
   3   2  -1          2.52          3.59         0.31 o                         
   4   2  -1         43.56         43.13         0.83 o                         
   5   2  -1         24.10         24.23         1.04 o                         
   6   2  -1         20.24         19.87         0.71 o                         
  -5   3  -1         86.36         92.45         4.27 o                         
  -4   3  -1         75.40         65.77         3.26 o                         
  -3   3  -1         47.07         51.00         2.69 o                         
  -2   3  -1        123.67        118.68         2.07 o                         
  -1   3  -1       1366.29       1357.12         7.10 o                         
   0   3  -1         55.77         52.57         0.65 o                         
   1   3  -1         47.50         56.73         0.73 o                         
   2   3  -1        714.84        733.50         3.61 o                         
   3   3  -1         67.18         62.76         1.04 o                         
   4   3  -1         95.17         96.12         1.30 o                         
   5   3  -1         29.82         31.92         1.02 o                         
   6   3  -1          8.47          9.84         0.62 o                         
  -4   4  -1         40.94         44.27         1.87 o                         
  -3   4  -1        150.99        156.69         3.26 o                         
  -2   4  -1        265.95        257.44         2.32 o                         
  -1   4  -1        133.16        133.15         2.05 o                         
   0   4  -1         40.70         34.14         0.64 o                         
   1   4  -1        262.09        266.48         1.61 o                         
   2   4  -1         65.02         63.24         0.96 o                         
   3   4  -1        110.59        104.39         1.60 o                         
   4   4  -1         17.81         16.90         0.62 o                         
   5   4  -1         22.32         22.85         1.02 o                         
  -4   5  -1        221.82        217.94         6.13 o                         
  -3   5  -1         61.86         60.43         2.11 o                         
  -2   5  -1        169.01        158.72         2.46 o                         
  -1   5  -1         25.88         23.78         0.66 o                         
   0   5  -1        169.47        169.09         1.46 o                         
   1   5  -1        132.24        128.65         1.18 o                         
   2   5  -1         10.18          9.99         0.39 o                         
   3   5  -1         44.13         45.71         1.03 o                         
   4   5  -1         26.22         27.90         0.88 o                         
   5   5  -1         40.75         40.34         2.03 o                         
  -4   6  -1          6.94          6.39         1.07 o                         
  -3   6  -1         50.03         47.84         1.67 o                         
  -2   6  -1         31.79         32.25         1.34 o                         
  -1   6  -1        300.49        283.02         2.89 o                         
   0   6  -1        111.31        104.56         1.07 o                         
   1   6  -1        295.79        287.16         3.12 o                         
   2   6  -1        108.91        111.36         1.37 o                         
   3   6  -1         74.32         73.76         1.90 o                         
   4   6  -1        101.63        102.52         2.63 o                         
   5   6  -1         41.79         37.59         1.27 o                         
  -4   7  -1         55.71         52.42         2.74 o                         
  -3   7  -1         28.10         30.96         1.03 o                         
  -2   7  -1          6.80          7.77         0.57 o                         
  -1   7  -1        346.84        336.77         3.24 o                         
   0   7  -1         32.16         31.86         0.80 o                         
   1   7  -1         49.82         50.84         0.89 o                         
   2   7  -1         48.02         48.65         0.99 o                         
   3   7  -1         44.71         42.34         1.49 o                         
   4   7  -1         81.68         86.64         2.13 o                         
  -4   8  -1         18.83         18.23         1.42 o                         
  -3   8  -1         39.31         36.62         1.72 o                         
  -2   8  -1         32.00         32.77         0.97 o                         
  -1   8  -1         34.89         35.72         0.88 o                         
   0   8  -1         85.50         87.07         1.51 o                         
   1   8  -1        153.40        151.12         1.62 o                         
   2   8  -1         41.05         41.29         1.36 o                         
   3   8  -1         35.45         37.07         1.65 o                         
  -3   9  -1         50.59         52.41         4.55 o                         
  -2   9  -1         20.64         21.41         0.73 o                         
  -1   9  -1         30.95         31.24         0.85 o                         
   0   9  -1        220.73        228.42         2.45 o                         
   1   9  -1          2.13          2.28         0.36 o                         
   2   9  -1         72.92         57.90         1.62 o                         
  -2  10  -1         43.52         44.57         1.79 o                         
  -1  10  -1          2.64          3.10         0.33 o                         
   0  10  -1         80.24         77.86         2.17 o                         
   1 -10   0         80.23         72.01         2.10 o                         
  -1  -9   0        186.76        197.16         5.19 o                         
   0  -9   0         39.06         40.83         1.87 o                         
   1  -9   0         41.88         45.13         1.06 o                         
   2  -9   0         16.76         16.83         0.72 o                         
   3  -9   0         14.19         11.47         0.53 o                         
   4  -9   0         52.52         55.09         1.92 o                         
  -3  -8   0          0.55          0.49         0.14 o                         
  -2  -8   0          1.75          2.02         0.26 o                         
  -1  -8   0         88.22         91.49         1.69 o                         
   0  -8   0        224.05        240.10         3.16 o                         
   1  -8   0        100.35         98.43         1.79 o                         
   2  -8   0         85.51         86.53         1.65 o                         
   3  -8   0         20.99         20.77         0.70 o                         
   4  -8   0         14.42         15.60         0.85 o                         
   5  -8   0          4.57          6.04         0.44 o                         
  -4  -7   0         29.53         27.20         2.39 o                         
  -3  -7   0         34.77         37.77         1.52 o                         
  -2  -7   0         38.28         40.39         1.07 o                         
  -1  -7   0        206.36        217.23         2.62 o                         
   0  -7   0         27.94         24.87         0.95 o                         
   1  -7   0         95.71        102.50         1.81 o                         
   2  -7   0         94.49         93.94         1.82 o                         
   3  -7   0          3.65          3.73         0.34 o                         
   4  -7   0         39.36         36.99         0.98 o                         
   5  -7   0          7.87          7.34         0.43 o                         
  -4  -6   0         60.50         62.31         1.54 o                         
  -3  -6   0         54.43         59.40         1.31 o                         
  -2  -6   0        173.99        183.09         2.41 o                         
  -1  -6   0        190.82        189.00         2.02 o                         
   0  -6   0         43.98         46.23         1.66 o                         
   1  -6   0        135.75        133.17         1.56 o                         
   2  -6   0        249.43        245.58         2.06 o                         
   3  -6   0         44.82         49.44         1.08 o                         
   4  -6   0        106.58        102.31         1.48 o                         
   5  -6   0         83.67         82.93         1.43 o                         
   6  -6   0          1.44          1.39         0.34 o                         
  -5  -5   0         40.83         40.39         2.05 o                         
  -4  -5   0         67.68         64.94         1.40 o                         
  -3  -5   0         68.12         67.21         1.61 o                         
  -2  -5   0        324.31        330.64         3.05 o                         
  -1  -5   0         25.12         28.86         0.70 o                         
   0  -5   0         35.74         36.16         1.09 o                         
   1  -5   0         71.41         69.01         1.56 o                         
   2  -5   0          9.24          9.75         0.45 o                         
   3  -5   0        155.65        167.21         1.99 o                         
   4  -5   0         58.51         65.35         1.09 o                         
   5  -5   0        169.91        166.53         2.34 o                         
   6  -5   0         26.88         26.98         1.02 o                         
  -5  -4   0         54.84         49.92         1.59 o                         
  -4  -4   0        110.36        105.27         2.05 o                         
  -3  -4   0         21.43         24.37         1.01 o                         
  -2  -4   0         51.57         54.01         1.24 o                         
  -1  -4   0        194.39        192.93         1.89 o                         
   0  -4   0         73.65         72.75         1.24 o                         
   1  -4   0        283.69        310.77         5.28 o                         
   2  -4   0        144.93        139.76         4.44 o                         
   3  -4   0         52.29         51.25         0.86 o                         
   4  -4   0         23.08         22.99         0.60 o                         
   5  -4   0         17.51         18.18         0.57 o                         
   6  -4   0          4.51          5.34         0.61 o                         
  -6  -3   0         47.67         43.62         1.59 o                         
  -5  -3   0         84.72         77.94         1.98 o                         
  -4  -3   0         14.45         17.98         0.93 o                         
  -3  -3   0         77.32         80.90         1.80 o                         
  -2  -3   0        127.77        127.86         1.68 o                         
  -1  -3   0        547.49        538.94         3.46 o                         
   0  -3   0        243.68        251.78         2.19 o                         
   1  -3   0        661.24        678.32         5.37 o                         
   2  -3   0       1106.97       1201.51         5.76 o                         
   3  -3   0        261.20        276.90         3.14 o                         
   4  -3   0         78.13         82.34         0.99 o                         
   5  -3   0         24.60         26.53         0.82 o                         
   6  -3   0         41.20         43.89         1.19 o                         
  -6  -2   0         34.73         37.03         2.06 o                         
  -5  -2   0         30.34         29.43         2.37 o                         
  -4  -2   0         12.88         13.44         1.16 o                         
  -3  -2   0        491.32        498.28         5.63 o                         
  -2  -2   0        244.47        269.18         2.39 o                         
  -1  -2   0        168.43        162.00         8.05 o                         
   0  -2   0        203.78        198.59         1.49 o                         
   1  -2   0       1084.11       1060.01         3.13 o                         
   2  -2   0        964.21       1019.08        14.62 o                         
   3  -2   0         69.42         67.27         2.17 o                         
   4  -2   0         98.56        109.46         1.16 o                         
   5  -2   0         15.66         16.50         0.51 o                         
   6  -2   0         74.27         78.15         1.91 o                         
  -6  -1   0         73.48         72.46         2.87 o                         
  -5  -1   0         54.14         53.36         1.91 o                         
  -4  -1   0        149.38        151.54         5.24 o                         
  -3  -1   0        724.25        701.40        16.02 o                         
  -2  -1   0        263.33        271.00         7.77 o                         
  -1  -1   0       4961.85       4856.76        12.03 o                         
   0  -1   0       1137.88       1141.12         4.05 o                         
   1  -1   0        228.54        227.77         3.04 o                         
   2  -1   0        738.49        748.15         7.71 o                         
   3  -1   0         40.77         46.48         2.38 o                         
   4  -1   0        147.36        157.23         1.30 o                         
   5  -1   0        200.83        204.53         2.09 o                         
   6  -1   0         70.44         77.08         1.47 o                         
  -6   0   0          7.16          8.59         1.15 o                         
  -5   0   0          3.83          4.15         1.01 o                         
  -4   0   0         53.97         51.83         3.00 o                         
  -3   0   0        258.16        247.93         3.43 o                         
  -2   0   0        452.49        419.27        12.30 o                         
  -1   0   0        521.11        505.84         2.24 o                         
   1   0   0        477.71        473.58         4.12 o                         
   2   0   0        491.07        506.44         4.37 o                         
   3   0   0        270.63        286.77         2.98 o                         
   4   0   0         62.16         63.91         0.83 o                         
   5   0   0          7.06          7.17         0.49 o                         
   6   0   0          6.88          6.94         0.51 o                         
  -6   1   0         71.85         70.70         3.10 o                         
  -5   1   0        216.25        212.80         6.80 o                         
  -4   1   0        143.88        142.89         3.38 o                         
  -3   1   0         52.16         53.86         2.57 o                         
  -2   1   0        785.77        740.46        20.51 o                         
  -1   1   0        242.05        227.03         2.10 o                         
   0   1   0       1113.28       1088.66         5.04 o                         
   1   1   0       4850.63       4818.62         9.28 o                         
   2   1   0        292.01        309.59         2.96 o                         
   3   1   0        691.62        724.02         4.41 o                         
   4   1   0        146.16        147.04         1.71 o                         
   5   1   0         55.57         54.90         1.10 o                         
   6   1   0         72.56         74.83         2.02 o                         
  -5   2   0         13.72         11.95         1.51 o                         
  -4   2   0         96.11        105.23         4.09 o                         
  -3   2   0         55.93         50.29         1.21 o                         
  -2   2   0        982.03        955.84         6.26 o                         
  -1   2   0       1036.68       1006.51         4.22 o                         
   0   2   0        192.45        181.03         1.14 o                         
   1   2   0        166.56        152.44         1.21 o                         
   2   2   0        272.17        298.95         1.92 o                         
   3   2   0        485.16        504.96         4.41 o                         
   4   2   0          8.20          7.10         0.37 o                         
   5   2   0         29.57         29.70         0.85 o                         
   6   2   0         33.00         31.85         1.06 o                         
  -5   3   0         24.75         24.69         2.26 o                         
  -4   3   0         70.37         68.03         2.81 o                         
  -3   3   0        244.81        239.35         2.82 o                         
  -2   3   0       1155.38       1212.47        16.88 o                         
  -1   3   0        618.51        617.39         6.67 o                         
   0   3   0        216.74        229.11         2.30 o                         
   1   3   0        564.79        562.76         2.37 o                         
   2   3   0        140.37        137.78         1.38 o                         
   3   3   0         67.10         70.95         1.06 o                         
   4   3   0          9.29         11.26         0.54 o                         
   5   3   0         93.99         94.34         1.54 o                         
   6   3   0         47.89         46.48         1.71 o                         
  -5   4   0         18.95         16.66         1.72 o                         
  -4   4   0         29.26         26.46         1.45 o                         
  -3   4   0         52.23         47.90         1.26 o                         
  -2   4   0        130.33        124.22         2.07 o                         
  -1   4   0        256.36        276.56         2.72 o                         
   0   4   0         63.02         61.93         0.78 o                         
   1   4   0        214.32        212.44         1.38 o                         
   2   4   0         41.18         44.48         0.78 o                         
   3   4   0         18.05         20.58         0.60 o                         
   4   4   0        117.53        118.57         1.76 o                         
   5   4   0         58.71         55.81         2.13 o                         
  -5   5   0        179.81        158.87         4.91 o                         
  -4   5   0         61.01         67.78         3.32 o                         
  -3   5   0        142.47        145.08         2.51 o                         
  -2   5   0         14.73         14.21         0.61 o                         
  -1   5   0         86.06         81.64         1.06 o                         
   0   5   0         26.18         26.88         0.56 o                         
   1   5   0         26.42         28.24         0.53 o                         
   2   5   0        332.23        336.49         2.08 o                         
   3   5   0         56.77         55.05         1.07 o                         
   4   5   0         69.24         69.61         1.70 o                         
   5   5   0         43.59         44.90         1.44 o                         
  -5   6   0         75.81         72.27         3.07 o                         
  -4   6   0         95.25         86.73         3.81 o                         
  -3   6   0         36.16         37.39         1.71 o                         
  -2   6   0        250.64        237.85         3.82 o                         
  -1   6   0        142.39        138.49         1.50 o                         
   0   6   0         54.81         51.23         0.78 o                         
   1   6   0        201.79        198.02         1.72 o                         
   2   6   0        181.94        184.12         1.81 o                         
   3   6   0         45.91         49.47         1.10 o                         
   4   6   0         70.83         69.81         3.14 o                         
  -4   7   0         46.62         44.49         2.69 o                         
  -3   7   0          6.15          5.58         0.59 o                         
  -2   7   0        106.56        103.22         1.90 o                         
  -1   7   0         86.37         91.59         1.51 o                         
   0   7   0         24.09         22.03         0.57 o                         
   1   7   0        198.58        197.48         2.37 o                         
   2   7   0         35.55         35.44         0.97 o                         
   3   7   0         31.57         32.81         1.10 o                         
   4   7   0         31.72         26.79         1.12 o                         
  -4   8   0         14.94         14.38         1.29 o                         
  -3   8   0         21.67         20.11         1.69 o                         
  -2   8   0         82.16         80.05         1.61 o                         
  -1   8   0         95.45         88.17         1.57 o                         
   0   8   0        240.32        248.38         2.34 o                         
   1   8   0         85.05         86.85         1.81 o                         
   2   8   0          2.63          3.46         0.65 o                         
   3   8   0          1.28          1.36         0.31 o                         
  -3   9   0         14.72         12.57         0.77 o                         
  -2   9   0         13.68         13.68         0.63 o                         
  -1   9   0         49.73         52.96         1.27 o                         
   0   9   0         43.00         46.62         1.34 o                         
   1   9   0        176.11        178.47         3.77 o                         
  -1  10   0         81.33         73.19         1.30 o                         
   0 -10   1         82.92         82.69         2.44 o                         
   1 -10   1          3.83          3.99         0.50 o                         
   2 -10   1         47.42         49.95         1.82 o                         
  -2  -9   1         69.13         66.74         1.64 o                         
  -1  -9   1          1.99          2.03         0.29 o                         
   0  -9   1        224.66        234.53         2.58 o                         
   1  -9   1         25.24         25.82         0.90 o                         
   2  -9   1         23.85         25.10         0.77 o                         
   3  -9   1         46.63         52.92         1.44 o                         
   4  -9   1         27.20         30.95         1.08 o                         
  -3  -8   1         29.96         32.19         0.96 o                         
  -2  -8   1         47.84         48.91         1.53 o                         
  -1  -8   1        139.27        140.32         2.45 o                         
   0  -8   1         95.82         96.12         1.96 o                         
   1  -8   1         27.58         28.67         1.10 o                         
   2  -8   1         27.97         29.61         1.01 o                         
   3  -8   1         36.84         35.67         0.97 o                         
   4  -8   1         22.43         22.77         0.81 o                         
   5  -8   1         18.34         24.20         1.33 o                         
  -4  -7   1         78.89         80.70         1.88 o                         
  -3  -7   1         37.91         38.13         1.07 o                         
  -2  -7   1         58.15         61.18         1.68 o                         
  -1  -7   1         41.71         42.88         1.26 o                         
   0  -7   1         38.64         39.68         1.14 o                         
   1  -7   1        335.83        325.06         3.08 o                         
   2  -7   1          9.02         10.33         0.48 o                         
   3  -7   1         30.08         32.42         0.87 o                         
   4  -7   1         55.78         61.11         1.57 o                         
   5  -7   1         11.44         11.01         0.49 o                         
  -4  -6   1         96.96         96.93         1.60 o                         
  -3  -6   1         62.35         61.47         1.42 o                         
  -2  -6   1        124.39        132.10         2.25 o                         
  -1  -6   1        296.28        289.66         2.83 o                         
   0  -6   1        108.74        105.80         1.35 o                         
   1  -6   1        322.80        316.43         2.32 o                         
   2  -6   1         32.94         30.36         0.77 o                         
   3  -6   1         47.64         46.84         1.13 o                         
   4  -6   1          9.68          8.47         0.46 o                         
   5  -6   1          0.93          1.39         0.25 o                         
   6  -6   1         21.33         20.28         1.19 o                         
  -5  -5   1         46.37         47.32         1.21 o                         
  -4  -5   1         25.44         26.74         0.82 o                         
  -3  -5   1         48.41         53.19         1.40 o                         
  -2  -5   1         16.37         16.38         0.60 o                         
  -1  -5   1        116.53        116.67         1.32 o                         
   0  -5   1        149.55        153.06         2.10 o                         
   1  -5   1         29.00         27.39         1.46 o                         
   2  -5   1        162.28        163.01         1.83 o                         
   3  -5   1         58.27         58.34         1.04 o                         
   4  -5   1        231.95        241.59         2.11 o                         
   5  -5   1        130.09        129.23         2.25 o                         
   6  -5   1          9.16         10.55         0.74 o                         
  -5  -4   1         26.64         25.33         0.88 o                         
  -4  -4   1         17.44         17.33         0.89 o                         
  -3  -4   1        108.23         99.19         1.88 o                         
  -2  -4   1         66.26         62.09         1.20 o                         
  -1  -4   1        282.14        284.56         2.15 o                         
   0  -4   1         37.64         30.42         0.72 o                         
   1  -4   1        152.64        155.99         3.27 o                         
   2  -4   1        280.68        296.52         4.57 o                         
   3  -4   1        138.48        145.74         1.83 o                         
   4  -4   1         48.67         54.69         0.93 o                         
   5  -4   1         33.98         37.48         0.84 o                         
   6  -4   1        107.88        104.84         2.42 o                         
  -6  -3   1          7.37          8.47         0.81 o                         
  -5  -3   1         30.01         31.53         1.73 o                         
  -4  -3   1         81.77         85.70         3.06 o                         
  -3  -3   1         71.95         68.63         1.42 o                         
  -2  -3   1        747.63        775.83         5.50 o                         
  -1  -3   1         35.48         43.40         0.84 o                         
   0  -3   1         69.13         63.90         0.90 o                         
   1  -3   1       1372.27       1364.27        10.73 o                         
   2  -3   1        140.15        148.24         3.87 o                         
   3  -3   1         37.73         41.00         2.10 o                         
   4  -3   1         79.16         76.96         0.93 o                         
   5  -3   1         83.06         88.71         1.16 o                         
   6  -3   1         12.21         12.48         0.75 o                         
  -6  -2   1         15.28         14.66         0.92 o                         
  -5  -2   1         30.16         28.50         2.27 o                         
  -4  -2   1         53.76         51.32         1.90 o                         
  -3  -2   1          5.98          7.11         0.44 o                         
  -2  -2   1        303.42        315.53         2.18 o                         
  -1  -2   1        462.33        411.77         3.67 o                         
   0  -2   1        289.70        283.29         1.19 o                         
   1  -2   1       3095.07       3248.38        14.54 o                         
   2  -2   1        425.45        454.19         6.67 o                         
   3  -2   1        890.32        941.93         5.72 o                         
   4  -2   1        165.45        169.72         1.29 o                         
   5  -2   1         19.53         21.09         0.62 o                         
   6  -2   1         24.77         24.41         1.04 o                         
  -6  -1   1         15.04         14.53         1.02 o                         
  -5  -1   1        211.27        216.56         4.87 o                         
  -4  -1   1         48.12         40.54         1.25 o                         
  -3  -1   1        102.13        103.17         1.85 o                         
  -2  -1   1        646.53        641.39         3.12 o                         
  -1  -1   1        312.08        307.01         1.67 o                         
   0  -1   1        167.08        164.24         2.37 o                         
   1  -1   1        499.94        496.07         7.69 o                         
   2  -1   1          2.88          4.30         0.41 o                         
   3  -1   1        306.74        319.32         3.17 o                         
   4  -1   1        237.56        251.29         1.67 o                         
   5  -1   1         44.97         46.83         1.04 o                         
   6  -1   1          5.68          5.72         0.35 o                         
  -6   0   1        193.85        186.29         3.55 o                         
  -5   0   1         78.63         84.32         4.35 o                         
  -4   0   1         12.64         12.23         0.61 o                         
  -3   0   1        442.59        445.50         4.91 o                         
  -2   0   1        773.70        735.73         7.68 o                         
  -1   0   1       1032.48       1011.72         3.63 o                         
   0   0   1        599.47        584.37         5.24 o                         
   1   0   1       1712.33       1768.69        19.97 o                         
   2   0   1        291.74        286.48         3.35 o                         
   3   0   1          6.74          7.13         0.48 o                         
   4   0   1         66.65         68.51         0.96 o                         
   5   0   1         12.10         13.56         0.62 o                         
   6   0   1         23.07         26.52         1.22 o                         
  -5   1   1         35.70         29.73         2.45 o                         
  -4   1   1         75.81         66.56         1.49 o                         
  -3   1   1         54.91         53.68         1.06 o                         
  -2   1   1        189.61        175.77         1.30 o                         
  -1   1   1        111.97        111.49         1.08 o                         
   0   1   1       1449.27       1458.60         5.82 o                         
   1   1   1       1923.61       1976.31         7.95 o                         
   2   1   1        143.84        137.49         1.55 o                         
   3   1   1          2.66          3.76         0.65 o                         
   4   1   1         27.36         26.79         0.75 o                         
   5   1   1        109.96        116.05         1.97 o                         
   6   1   1         51.77         51.11         1.87 o                         
  -6   2   1         46.17         44.80         2.47 o                         
  -5   2   1        213.18        197.96         4.28 o                         
  -4   2   1         93.76         97.25         3.77 o                         
  -3   2   1        174.42        170.54         1.62 o                         
  -2   2   1         67.27         54.19         0.73 o                         
  -1   2   1          3.99          4.24         0.14 o                         
   0   2   1        415.60        405.45         2.33 o                         
   1   2   1        335.42        350.05         2.30 o                         
   2   2   1        194.34        224.91         2.09 o                         
   3   2   1        149.12        168.09         1.69 o                         
   4   2   1        163.01        171.95         1.65 o                         
   5   2   1        112.68        114.40         1.55 o                         
   6   2   1         20.15         19.59         1.21 o                         
  -5   3   1         46.79         44.23         1.61 o                         
  -4   3   1        221.38        213.50         5.54 o                         
  -3   3   1         17.57         18.34         0.60 o                         
  -2   3   1         88.98        102.89         1.11 o                         
  -1   3   1       1330.30       1334.48        15.48 o                         
   0   3   1        137.60        125.80         1.36 o                         
   1   3   1         77.88         81.42         0.99 o                         
   2   3   1         36.58         39.31         0.79 o                         
   3   3   1        317.68        328.92         2.29 o                         
   4   3   1         44.85         48.64         0.98 o                         
   5   3   1         20.13         21.73         0.76 o                         
  -5   4   1          3.32          2.66         0.49 o                         
  -4   4   1         49.26         50.44         2.19 o                         
  -3   4   1         13.54         15.37         0.77 o                         
  -2   4   1        155.23        144.53         1.78 o                         
  -1   4   1        665.82        649.58         5.04 o                         
   0   4   1        283.06        297.02         3.22 o                         
   1   4   1         52.33         45.99         0.78 o                         
   2   4   1        274.52        273.81         1.83 o                         
   3   4   1        166.86        170.08         1.70 o                         
   4   4   1          8.97          8.56         0.53 o                         
   5   4   1         32.81         38.30         1.90 o                         
  -5   5   1         37.27         29.90         2.17 o                         
  -4   5   1        268.94        240.86         4.52 o                         
  -3   5   1        172.71        165.91         2.55 o                         
  -2   5   1          2.09          3.07         0.27 o                         
  -1   5   1        146.24        145.70         1.69 o                         
   0   5   1        143.34        147.98         1.43 o                         
   1   5   1        177.48        183.95         1.42 o                         
   2   5   1        113.90        108.84         1.26 o                         
   3   5   1         70.15         70.52         1.34 o                         
   4   5   1         51.96         52.97         1.31 o                         
   5   5   1         35.78         37.95         1.38 o                         
  -5   6   1         13.92         13.32         1.37 o                         
  -4   6   1         94.04         83.43         3.61 o                         
  -3   6   1         60.85         50.21         1.30 o                         
  -2   6   1         27.31         28.68         0.98 o                         
  -1   6   1         76.12         76.46         1.16 o                         
   0   6   1         70.02         65.47         1.00 o                         
   1   6   1        260.67        258.92         2.12 o                         
   2   6   1        385.59        385.90         2.91 o                         
   3   6   1          5.76          5.69         0.47 o                         
   4   6   1          3.69          4.43         0.39 o                         
  -4   7   1         26.12         26.87         2.09 o                         
  -3   7   1         69.18         66.07         2.46 o                         
  -2   7   1         40.89         39.86         1.28 o                         
  -1   7   1         77.39         77.27         1.25 o                         
   0   7   1        249.13        247.24         2.45 o                         
   1   7   1         38.41         40.04         1.22 o                         
   2   7   1         69.05         70.63         1.69 o                         
   3   7   1         17.61         17.95         1.11 o                         
  -4   8   1         40.12         39.17         2.06 o                         
  -3   8   1          9.44         10.07         0.89 o                         
  -2   8   1         14.91         17.12         0.97 o                         
  -1   8   1          4.19          3.00         0.30 o                         
   0   8   1         51.85         49.79         1.24 o                         
   1   8   1         43.49         46.30         1.71 o                         
   2   8   1          6.12          5.68         0.70 o                         
  -3   9   1         31.28         31.65         1.34 o                         
  -2   9   1         28.05         29.37         1.50 o                         
  -1   9   1         17.62         17.60         0.64 o                         
   0   9   1         49.76         50.04         1.41 o                         
   1   9   1         44.37         44.75         3.30 o                         
  -1 -10   2         61.25         55.51         1.85 o                         
   0 -10   2         31.86         28.81         0.74 o                         
   1 -10   2          6.79          7.06         0.48 o                         
   2 -10   2          3.37          4.20         0.36 o                         
  -2  -9   2         14.97         15.08         0.69 o                         
  -1  -9   2         44.72         45.49         1.71 o                         
   0  -9   2         49.22         49.66         1.73 o                         
   1  -9   2         14.43         14.80         0.81 o                         
   2  -9   2          3.12          3.18         0.36 o                         
   3  -9   2          8.89         10.51         0.52 o                         
   4  -9   2         98.73        113.47         1.80 o                         
  -3  -8   2         16.10         18.15         0.81 o                         
  -2  -8   2         37.62         39.97         1.49 o                         
  -1  -8   2        139.08        141.38         2.64 o                         
   0  -8   2        179.66        178.96         2.08 o                         
   1  -8   2        105.69        108.98         1.67 o                         
   2  -8   2        206.86        205.47         2.40 o                         
   3  -8   2          4.44          4.72         0.40 o                         
   4  -8   2         14.30         13.62         0.74 o                         
   5  -8   2         48.76         49.73         1.12 o                         
  -4  -7   2         97.19         98.94         4.79 o                         
  -3  -7   2         14.51         16.28         0.73 o                         
  -2  -7   2         67.48         69.02         1.58 o                         
  -1  -7   2         13.09         12.42         0.59 o                         
   0  -7   2         10.11         11.51         0.57 o                         
   1  -7   2         80.00         76.25         1.17 o                         
   2  -7   2         84.66         84.23         1.41 o                         
   3  -7   2         73.14         79.58         1.59 o                         
   4  -7   2         78.72         80.99         1.94 o                         
   5  -7   2         71.35         74.15         2.93 o                         
  -5  -6   2         44.22         43.61         0.94 o                         
  -4  -6   2         19.52         18.18         0.74 o                         
  -3  -6   2        122.90        125.18         2.22 o                         
  -2  -6   2         10.42         10.52         0.53 o                         
  -1  -6   2        178.61        177.69         2.15 o                         
   0  -6   2         94.42         94.64         1.17 o                         
   1  -6   2         51.37         49.52         0.87 o                         
   2  -6   2        551.37        550.95         3.52 o                         
   3  -6   2         22.29         22.51         0.82 o                         
   4  -6   2         16.50         17.80         0.76 o                         
   5  -6   2         26.86         29.14         0.89 o                         
  -5  -5   2         50.02         49.68         1.22 o                         
  -4  -5   2         79.67         82.52         1.96 o                         
  -3  -5   2         10.33         10.68         0.53 o                         
  -2  -5   2         69.32         65.14         1.14 o                         
  -1  -5   2        485.90        494.73         9.28 o                         
   0  -5   2         82.67         84.43         1.76 o                         
   1  -5   2        173.44        160.95         2.79 o                         
   2  -5   2        427.15        439.12         3.59 o                         
   3  -5   2         27.76         29.03         0.67 o                         
   4  -5   2         53.87         53.17         0.97 o                         
   5  -5   2         81.51         86.55         1.61 o                         
  -6  -4   2         84.61         81.22         2.19 o                         
  -5  -4   2         46.90         44.24         1.27 o                         
  -4  -4   2        113.66        102.33         1.63 o                         
  -3  -4   2         21.24         18.95         0.70 o                         
  -2  -4   2         47.85         44.85         1.11 o                         
  -1  -4   2         63.86         55.54         0.82 o                         
   0  -4   2        554.22        565.77         5.12 o                         
   1  -4   2         42.31         44.47         1.33 o                         
   2  -4   2        501.29        480.61        16.03 o                         
   3  -4   2          6.25          8.38         0.34 o                         
   4  -4   2        169.99        176.36         1.65 o                         
   5  -4   2         94.03         95.25         1.50 o                         
   6  -4   2         13.98         16.54         1.29 o                         
  -6  -3   2         60.46         60.76         5.60 o                         
  -5  -3   2        122.80        123.39         2.28 o                         
  -4  -3   2        121.40        112.62         3.04 o                         
  -3  -3   2         63.84         62.64         1.46 o                         
  -2  -3   2        301.24        308.34         2.33 o                         
  -1  -3   2        315.54        316.93         2.12 o                         
   0  -3   2        526.33        497.44         3.12 o                         
   1  -3   2         16.29         17.21         0.61 o                         
   2  -3   2        735.21        764.12        10.76 o                         
   3  -3   2         32.29         31.55         0.80 o                         
   4  -3   2         58.58         61.43         0.93 o                         
   5  -3   2         40.17         42.33         0.81 o                         
   6  -3   2         10.24         10.88         0.81 o                         
  -6  -2   2          2.70          2.77         0.40 o                         
  -5  -2   2         22.92         26.35         1.12 o                         
  -4  -2   2          1.91          2.99         0.40 o                         
  -3  -2   2        339.04        322.04         3.40 o                         
  -2  -2   2        850.22        843.17         6.30 o                         
  -1  -2   2        118.65        111.59         1.48 o                         
   0  -2   2       2816.00       2948.45         6.81 o                         
   1  -2   2       1756.45       1739.31        10.60 o                         
   2  -2   2         44.98         45.65         1.00 o                         
   3  -2   2        240.07        262.94         4.54 o                         
   4  -2   2          2.17          2.30         0.16 o                         
   5  -2   2         25.04         26.41         0.72 o                         
   6  -2   2          1.41          2.18         0.41 o                         
  -6  -1   2         29.34         24.93         1.30 o                         
  -5  -1   2        185.78        170.00         3.32 o                         
  -4  -1   2        294.41        279.71         3.01 o                         
  -3  -1   2        140.55        145.10         1.62 o                         
  -2  -1   2         84.98         92.70         1.21 o                         
  -1  -1   2        297.74        274.34         4.64 o                         
   0  -1   2        241.93        221.97         2.77 o                         
   1  -1   2       2035.01       2031.07         8.47 o                         
   2  -1   2         53.99         53.87         1.41 o                         
   3  -1   2        207.85        210.69         2.59 o                         
   4  -1   2        186.87        193.60         1.56 o                         
   5  -1   2         67.77         70.38         1.07 o                         
   6  -1   2         77.04         79.20         2.45 o                         
  -6   0   2         57.00         56.10         2.80 o                         
  -5   0   2        136.13        128.68         3.61 o                         
  -4   0   2        382.88        366.27         4.93 o                         
  -3   0   2        167.45        162.44         2.08 o                         
  -2   0   2        302.19        306.03         3.41 o                         
  -1   0   2        574.74        554.75         5.52 o                         
   0   0   2        566.17        552.18         3.75 o                         
   1   0   2       2099.85       2158.12         5.26 o                         
   2   0   2        113.49        116.73         1.77 o                         
   3   0   2        161.07        155.94         2.23 o                         
   4   0   2        101.53        101.82         1.22 o                         
   5   0   2        138.18        144.12         2.12 o                         
   6   0   2         16.71         15.87         0.71 o                         
  -6   1   2         96.30         93.33         3.82 o                         
  -5   1   2        122.56        117.10         2.63 o                         
  -4   1   2         67.25         64.17         1.51 o                         
  -3   1   2         54.49         58.04         1.23 o                         
  -2   1   2        133.79        124.25         1.30 o                         
  -1   1   2        356.52        342.56         3.01 o                         
   0   1   2         80.25         78.27         1.06 o                         
   1   1   2        600.90        627.80         4.75 o                         
   2   1   2        841.64        890.17         9.80 o                         
   3   1   2        155.86        147.34         1.44 o                         
   4   1   2        164.38        170.21         1.66 o                         
   5   1   2         15.89         17.57         0.73 o                         
   6   1   2        127.99        135.14         3.23 o                         
  -6   2   2        110.12        110.12         3.75 o                         
  -5   2   2          9.86         10.41         0.79 o                         
  -4   2   2         97.51         96.81         2.21 o                         
  -3   2   2         41.80         38.78         0.77 o                         
  -2   2   2        101.76         95.25         1.37 o                         
  -1   2   2        368.28        354.69         4.38 o                         
   0   2   2        182.99        176.58         1.82 o                         
   1   2   2         87.17         82.44         1.15 o                         
   2   2   2        450.82        448.16         2.39 o                         
   3   2   2         40.94         44.93         0.87 o                         
   4   2   2        158.51        158.17         2.24 o                         
   5   2   2          7.93          9.42         0.58 o                         
   6   2   2         54.97         50.93         1.51 o                         
  -5   3   2        162.20        144.89         2.99 o                         
  -4   3   2         54.68         50.33         2.01 o                         
  -3   3   2        329.53        327.76         2.91 o                         
  -2   3   2         61.11         64.99         0.91 o                         
  -1   3   2        585.32        635.91         6.07 o                         
   0   3   2        484.67        480.05         3.33 o                         
   1   3   2         32.03         38.19         0.64 o                         
   2   3   2        242.97        236.68         1.66 o                         
   3   3   2        313.62        307.32         2.22 o                         
   4   3   2          5.64          6.57         0.47 o                         
   5   3   2         67.97         70.26         2.06 o                         
  -5   4   2        128.99        115.58         3.21 o                         
  -4   4   2        120.00        110.51         3.21 o                         
  -3   4   2         57.77         53.84         1.41 o                         
  -2   4   2          9.17          7.78         0.43 o                         
  -1   4   2        142.03        142.85         2.08 o                         
   0   4   2        868.47        874.17         5.67 o                         
   1   4   2        154.07        143.80         1.23 o                         
   2   4   2         85.53         83.93         1.10 o                         
   3   4   2        281.69        286.42         2.97 o                         
   4   4   2        104.53        106.09         1.96 o                         
   5   4   2         92.50         87.77         7.02 o                         
  -5   5   2         36.21         31.39         2.00 o                         
  -4   5   2        130.63        110.29         2.44 o                         
  -3   5   2         87.78         84.55         1.51 o                         
  -2   5   2         52.12         53.72         1.15 o                         
  -1   5   2          5.28          4.59         0.31 o                         
   0   5   2         76.04         69.48         1.14 o                         
   1   5   2        324.27        320.65         2.83 o                         
   2   5   2         15.36         16.14         0.60 o                         
   3   5   2        146.48        144.87         2.23 o                         
   4   5   2         23.85         26.23         0.74 o                         
  -5   6   2          3.32          3.78         0.73 o                         
  -4   6   2         43.53         42.75         1.86 o                         
  -3   6   2        201.86        174.89         2.27 o                         
  -2   6   2        163.00        152.38         2.99 o                         
  -1   6   2        120.38        122.55         1.70 o                         
   0   6   2          4.48          5.58         0.30 o                         
   1   6   2         38.71         37.90         1.02 o                         
   2   6   2         19.57         19.03         0.87 o                         
   3   6   2          9.78         10.06         0.48 o                         
   4   6   2         41.50         39.36         1.00 o                         
  -5   7   2          4.34          2.13         0.32 o                         
  -4   7   2          9.19          7.92         0.74 o                         
  -3   7   2         32.37         30.68         2.39 o                         
  -2   7   2         76.54         69.50         1.57 o                         
  -1   7   2          9.86          7.49         0.41 o                         
   0   7   2         78.40         82.96         1.38 o                         
   1   7   2        225.70        232.32         2.38 o                         
   2   7   2          7.19          8.93         0.55 o                         
   3   7   2         35.24         33.97         1.60 o                         
  -3   8   2         90.55         90.96         1.84 o                         
  -2   8   2         23.80         26.05         1.12 o                         
  -1   8   2         40.50         47.23         1.12 o                         
   0   8   2         92.21         92.39         1.72 o                         
   1   8   2          6.91          6.86         0.88 o                         
   2   8   2          9.01          8.21         0.47 o                         
  -2   9   2          6.71          6.47         0.63 o                         
  -1   9   2          4.09          3.94         0.37 o                         
   0   9   2         23.67         22.72         0.74 o                         
  -1 -10   3         12.86         13.61         1.02 o                         
   0 -10   3         11.24         12.08         0.65 o                         
   1 -10   3         31.02         33.91         1.15 o                         
   2 -10   3          4.67          4.88         0.53 o                         
   3 -10   3          3.89          4.35         0.35 o                         
  -3  -9   3         16.25         13.09         0.81 o                         
  -2  -9   3         36.30         35.70         1.15 o                         
  -1  -9   3         33.80         34.25         0.98 o                         
   0  -9   3         57.60         59.92         1.51 o                         
   1  -9   3         28.81         26.89         1.18 o                         
   2  -9   3         34.79         35.78         1.48 o                         
   3  -9   3         16.06         15.36         0.76 o                         
   4  -9   3         89.59         94.63         1.98 o                         
  -3  -8   3         51.32         50.57         1.45 o                         
  -2  -8   3          0.96          1.00         0.25 o                         
  -1  -8   3        129.73        136.56         2.28 o                         
   0  -8   3        334.01        342.54         3.12 o                         
   1  -8   3         27.68         27.01         0.95 o                         
   2  -8   3          0.77          1.13         0.20 o                         
   3  -8   3         97.81        102.04         2.42 o                         
   4  -8   3         22.91         23.01         1.07 o                         
   5  -8   3         32.89         34.42         1.10 o                         
  -4  -7   3          6.91          7.16         0.45 o                         
  -3  -7   3         19.67         19.52         0.93 o                         
  -2  -7   3          5.97          6.76         0.50 o                         
  -1  -7   3         82.74         79.87         1.54 o                         
   0  -7   3        181.28        179.79         1.91 o                         
   1  -7   3        238.53        237.74         3.25 o                         
   2  -7   3        443.93        434.45         5.75 o                         
   3  -7   3        178.23        178.76         3.10 o                         
   4  -7   3         14.04         16.34         0.82 o                         
   5  -7   3         42.92         45.77         1.36 o                         
  -5  -6   3         56.88         49.24         7.77 o                         
  -4  -6   3        104.21        111.70         1.75 o                         
  -3  -6   3        222.02        211.77         2.34 o                         
  -2  -6   3         31.54         31.40         0.89 o                         
  -1  -6   3         53.92         51.36         0.90 o                         
   0  -6   3        149.40        145.46         1.44 o                         
   1  -6   3         67.47         69.45         0.94 o                         
   2  -6   3        424.25        416.73         3.76 o                         
   3  -6   3        944.44        950.99         4.98 o                         
   4  -6   3         41.23         42.73         1.36 o                         
   5  -6   3         32.85         34.94         1.04 o                         
  -5  -5   3         93.61         95.02         1.69 o                         
  -4  -5   3          3.09          2.58         0.27 o                         
  -3  -5   3         22.14         21.09         0.74 o                         
  -2  -5   3        118.25        123.72         1.85 o                         
  -1  -5   3        320.32        336.91         2.86 o                         
   0  -5   3         91.35         85.76         1.81 o                         
   1  -5   3        244.99        253.67         3.19 o                         
   2  -5   3        296.40        296.16         2.16 o                         
   3  -5   3        517.81        523.63         3.70 o                         
   4  -5   3        164.54        166.56         1.99 o                         
   5  -5   3        111.47        115.41         1.84 o                         
  -6  -4   3         31.33         31.31         3.45 o                         
  -5  -4   3         26.08         26.02         0.91 o                         
  -4  -4   3         39.80         42.74         1.17 o                         
  -3  -4   3        226.66        217.57         2.23 o                         
  -2  -4   3         84.75         81.93         1.15 o                         
  -1  -4   3        237.96        243.57         2.00 o                         
   0  -4   3        181.57        194.09         1.63 o                         
   1  -4   3        734.77        728.59         4.26 o                         
   2  -4   3        366.42        381.86        19.74 o                         
   3  -4   3        105.35        105.27         1.08 o                         
   4  -4   3          6.05          7.23         0.34 o                         
   5  -4   3         24.38         24.29         0.73 o                         
  -6  -3   3         52.05         51.35         2.27 o                         
  -5  -3   3        147.25        147.89         2.44 o                         
  -4  -3   3        406.87        389.53         3.84 o                         
  -3  -3   3        113.80        113.56         1.58 o                         
  -2  -3   3        182.42        186.32         1.63 o                         
  -1  -3   3         15.78         12.59         0.37 o                         
   0  -3   3        448.77        422.31         5.08 o                         
   1  -3   3        432.78        455.32         3.20 o                         
   2  -3   3        110.46        118.52         2.65 o                         
   3  -3   3         10.18          9.99         0.35 o                         
   4  -3   3         82.84         89.91         1.29 o                         
   5  -3   3         38.05         39.26         1.41 o                         
   6  -3   3         44.24         44.67         1.25 o                         
  -6  -2   3         49.40         48.39         2.33 o                         
  -5  -2   3        108.57        108.74         2.28 o                         
  -4  -2   3        242.06        232.07         2.81 o                         
  -3  -2   3          5.96          6.19         0.39 o                         
  -2  -2   3        188.90        178.50         1.97 o                         
  -1  -2   3        434.68        417.93         4.20 o                         
   0  -2   3        658.18        644.50         5.44 o                         
   1  -2   3        753.16        745.78         3.11 o                         
   2  -2   3         45.24         47.89         1.04 o                         
   3  -2   3         48.27         53.12         0.73 o                         
   4  -2   3        169.50        168.17         1.55 o                         
   5  -2   3          0.48          0.71         0.16 o                         
   6  -2   3          0.88          0.90         0.20 o                         
  -6  -1   3        125.28        120.57         2.68 o                         
  -5  -1   3          7.24          7.68         0.53 o                         
  -4  -1   3         15.57         17.17         0.64 o                         
  -3  -1   3         35.37         36.92         0.75 o                         
  -2  -1   3        349.21        352.68         2.02 o                         
  -1  -1   3         70.37         68.40         0.77 o                         
   0  -1   3        937.55        921.66         5.72 o                         
   1  -1   3         73.25         68.52         0.77 o                         
   2  -1   3         67.38         63.00         2.65 o                         
   3  -1   3         95.15         91.72         1.18 o                         
   4  -1   3        165.36        166.83         1.59 o                         
   5  -1   3        148.63        157.32         1.97 o                         
   6  -1   3          3.65          3.97         0.45 o                         
  -6   0   3        219.99        217.99         5.59 o                         
  -5   0   3         49.91         47.25         1.27 o                         
  -4   0   3         16.08         16.86         0.72 o                         
  -3   0   3        298.18        297.11         2.35 o                         
  -2   0   3        374.93        370.21         2.10 o                         
  -1   0   3         83.51         82.93         0.64 o                         
   0   0   3        540.88        564.05         2.16 o                         
   1   0   3        106.94        104.33         1.19 o                         
   2   0   3        153.06        158.87         2.06 o                         
   3   0   3          3.87          3.68         0.20 o                         
   4   0   3        118.47        123.01         1.52 o                         
   5   0   3        248.71        258.23         3.03 o                         
   6   0   3         40.24         40.44         1.25 o                         
  -6   1   3         88.90         88.33         3.59 o                         
  -5   1   3        125.87        121.57         2.44 o                         
  -4   1   3        307.42        294.62         2.96 o                         
  -3   1   3        302.14        294.15         2.99 o                         
  -2   1   3        121.71        115.47         1.01 o                         
  -1   1   3        242.31        236.09         1.21 o                         
   0   1   3        317.96        312.34         2.06 o                         
   1   1   3       2262.94       2311.54        13.89 o                         
   2   1   3        471.73        514.24         5.91 o                         
   3   1   3        173.92        172.66         1.39 o                         
   4   1   3        137.08        140.13         1.84 o                         
   5   1   3          4.38          4.79         0.35 o                         
   6   1   3          4.95          3.88         0.46 o                         
  -6   2   3         39.60         41.14         2.17 o                         
  -5   2   3         71.37         70.92         1.96 o                         
  -4   2   3        268.58        255.97         3.22 o                         
  -3   2   3        311.92        306.43         2.38 o                         
  -2   2   3        283.79        282.83         3.54 o                         
  -1   2   3        139.73        134.20         1.10 o                         
   0   2   3        287.92        271.12         3.09 o                         
   1   2   3        116.77        113.29         1.05 o                         
   2   2   3         50.04         57.11         0.93 o                         
   3   2   3        335.11        343.76         2.20 o                         
   4   2   3        174.68        179.77         3.11 o                         
   5   2   3         45.02         46.47         1.16 o                         
  -5   3   3         87.48         80.45         2.09 o                         
  -4   3   3         39.08         36.82         1.06 o                         
  -3   3   3         15.20         13.89         0.60 o                         
  -2   3   3         61.13         55.91         0.82 o                         
  -1   3   3         91.37         91.84         1.39 o                         
   0   3   3         55.36         53.37         0.83 o                         
   1   3   3         16.54         14.12         0.39 o                         
   2   3   3         76.87         71.25         1.09 o                         
   3   3   3        146.98        145.93         1.65 o                         
   4   3   3        256.05        260.84         4.17 o                         
   5   3   3         11.42          9.41         0.73 o                         
  -5   4   3        166.52        165.24         3.61 o                         
  -4   4   3         35.92         34.32         1.33 o                         
  -3   4   3         77.67         74.68         1.50 o                         
  -2   4   3        291.15        291.07         2.63 o                         
  -1   4   3        421.53        445.92         3.57 o                         
   0   4   3          9.90         12.19         0.40 o                         
   1   4   3         74.22         76.40         1.03 o                         
   2   4   3        377.83        374.45         3.54 o                         
   3   4   3         15.76         15.39         0.64 o                         
   4   4   3         57.95         58.49         2.02 o                         
  -5   5   3         95.72         96.10         3.47 o                         
  -4   5   3          0.05          0.53         0.27 o                         
  -3   5   3         95.42         90.68         1.81 o                         
  -2   5   3         88.78         85.61         1.23 o                         
  -1   5   3         41.01         40.20         0.86 o                         
   0   5   3         34.59         32.82         0.76 o                         
   1   5   3        244.03        239.59         2.07 o                         
   2   5   3        114.43        112.23         1.80 o                         
   3   5   3          3.85          4.06         0.53 o                         
   4   5   3         38.14         38.77         1.00 o                         
  -5   6   3         25.13         20.32         1.11 o                         
  -4   6   3         84.00         77.15         2.45 o                         
  -3   6   3          2.07          1.46         0.25 o                         
  -2   6   3        122.25        119.46         1.84 o                         
  -1   6   3         16.65         17.49         0.60 o                         
   0   6   3         39.44         37.20         0.78 o                         
   1   6   3         32.32         33.47         1.02 o                         
   2   6   3         17.72         18.91         0.76 o                         
   3   6   3         23.09         21.65         1.16 o                         
  -4   7   3         95.74         99.59         3.37 o                         
  -3   7   3          4.08          3.69         0.41 o                         
  -2   7   3         93.13         87.73         1.82 o                         
  -1   7   3         40.75         39.95         0.89 o                         
   0   7   3         91.14         93.48         2.02 o                         
   1   7   3          0.89          1.27         0.20 o                         
   2   7   3         42.84         47.56         1.24 o                         
  -3   8   3         12.49         10.56         0.75 o                         
  -2   8   3          0.34          0.44         0.10 o                         
  -1   8   3         38.61         41.64         1.01 o                         
   0   8   3         13.56         14.99         0.60 o                         
   1   8   3         56.82         55.58         1.36 o                         
  -1 -10   4          8.16          8.10         0.57 o                         
   0 -10   4         49.99         50.42         2.41 o                         
   1 -10   4          2.07          2.90         0.37 o                         
   2 -10   4         23.17         21.49         1.40 o                         
   3 -10   4         38.59         36.59         1.41 o                         
  -3  -9   4         10.37         11.17         0.49 o                         
  -2  -9   4         71.28         71.93         1.45 o                         
  -1  -9   4         25.76         23.93         0.95 o                         
   0  -9   4          1.52          1.62         0.28 o                         
   1  -9   4         52.69         55.68         1.78 o                         
   2  -9   4          2.94          2.95         0.51 o                         
   3  -9   4         51.78         55.43         1.37 o                         
   4  -9   4         50.87         52.54         1.46 o                         
  -4  -8   4         16.08         15.50         0.66 o                         
  -3  -8   4         22.52         26.00         0.81 o                         
  -2  -8   4         41.56         44.07         1.10 o                         
  -1  -8   4         28.83         28.52         0.92 o                         
   0  -8   4        159.79        149.93         2.50 o                         
   1  -8   4        206.41        211.45         2.97 o                         
   2  -8   4          9.10          8.34         0.48 o                         
   3  -8   4         37.07         36.01         1.06 o                         
   4  -8   4         83.98         84.52         1.75 o                         
   5  -8   4         77.43         66.90         1.95 o                         
  -4  -7   4         20.15         24.02         0.96 o                         
  -3  -7   4          4.29          5.38         0.41 o                         
  -2  -7   4         79.12         81.71         1.48 o                         
  -1  -7   4         32.18         31.85         0.90 o                         
   0  -7   4         86.71         90.37         1.34 o                         
   1  -7   4        165.89        157.45         2.20 o                         
   2  -7   4         85.55         86.82         1.39 o                         
   3  -7   4         65.89         66.96         1.36 o                         
   4  -7   4         75.32         79.99         1.55 o                         
   5  -7   4         89.12         91.68         2.23 o                         
  -5  -6   4         46.10         48.88         1.15 o                         
  -4  -6   4        115.01        110.56         2.33 o                         
  -3  -6   4        156.45        161.68         1.97 o                         
  -2  -6   4        161.82        155.15         1.64 o                         
  -1  -6   4         10.50         10.85         0.54 o                         
   0  -6   4        156.85        162.29         2.21 o                         
   1  -6   4         62.30         61.88         1.20 o                         
   2  -6   4        116.40        110.03         1.87 o                         
   3  -6   4        162.61        166.40         1.81 o                         
   4  -6   4         96.48         99.10         1.95 o                         
   5  -6   4         18.00         19.42         1.33 o                         
  -5  -5   4         59.60         61.47         1.94 o                         
  -4  -5   4         82.75         85.80         1.79 o                         
  -3  -5   4        273.07        265.68         2.22 o                         
  -2  -5   4         30.47         30.46         0.75 o                         
  -1  -5   4        206.60        218.22         1.80 o                         
   0  -5   4         75.40         75.19         1.24 o                         
   1  -5   4         18.04         20.52         1.32 o                         
   2  -5   4        143.34        143.08         1.67 o                         
   3  -5   4         38.90         43.12         0.86 o                         
   4  -5   4        225.14        232.22         2.22 o                         
   5  -5   4         10.57          8.80         0.74 o                         
  -6  -4   4          4.29          5.25         0.43 o                         
  -5  -4   4         36.13         35.91         0.86 o                         
  -4  -4   4         12.50         12.82         0.59 o                         
  -3  -4   4          5.82          6.23         0.34 o                         
  -2  -4   4        399.92        396.55         3.21 o                         
  -1  -4   4        175.79        171.48         1.70 o                         
   0  -4   4        225.13        237.07         1.75 o                         
   1  -4   4        274.56        262.32         2.85 o                         
   2  -4   4        123.98        134.35         2.49 o                         
   3  -4   4         25.70         21.42         0.50 o                         
   4  -4   4         55.54         56.88         0.95 o                         
   5  -4   4          1.36          1.44         0.31 o                         
  -6  -3   4         64.50         56.91         1.85 o                         
  -5  -3   4         59.23         56.57         1.52 o                         
  -4  -3   4        245.49        235.10         2.47 o                         
  -3  -3   4         18.44         16.43         0.54 o                         
  -2  -3   4        107.30        107.93         1.26 o                         
  -1  -3   4         61.10         62.01         0.79 o                         
   0  -3   4         15.80         19.92         0.45 o                         
   1  -3   4        149.22        175.96         2.23 o                         
   2  -3   4        158.63        165.38         3.19 o                         
   3  -3   4        189.34        194.95         1.44 o                         
   4  -3   4         38.96         38.52         0.71 o                         
   5  -3   4         44.43         46.52         1.18 o                         
  -6  -2   4         49.19         49.40         2.15 o                         
  -5  -2   4         36.91         37.56         1.12 o                         
  -4  -2   4        169.63        163.91         1.83 o                         
  -3  -2   4        372.47        389.35         2.53 o                         
  -2  -2   4        421.35        424.60         2.47 o                         
  -1  -2   4         97.30         88.52         0.88 o                         
   0  -2   4        403.38        400.45         1.74 o                         
   1  -2   4        242.94        245.45         1.93 o                         
   2  -2   4        616.82        634.32         5.81 o                         
   3  -2   4         53.82         60.90         0.77 o                         
   4  -2   4         11.65         13.62         0.50 o                         
   5  -2   4         90.26         94.67         1.85 o                         
   6  -2   4         16.23         17.37         1.11 o                         
  -6  -1   4         62.76         68.12         3.17 o                         
  -5  -1   4        100.10         97.58         1.86 o                         
  -4  -1   4        190.34        177.42         2.00 o                         
  -3  -1   4        285.91        293.03         2.49 o                         
  -2  -1   4        736.16        804.79         3.41 o                         
  -1  -1   4        275.72        274.01         2.51 o                         
   0  -1   4        518.97        510.72         4.54 o                         
   1  -1   4        417.70        406.18         3.13 o                         
   2  -1   4        594.99        583.32         4.70 o                         
   3  -1   4          7.01          5.51         0.28 o                         
   4  -1   4        189.87        198.11         1.96 o                         
   5  -1   4         51.63         53.81         1.30 o                         
   6  -1   4         28.10         27.38         1.22 o                         
  -6   0   4         27.19         23.27         1.86 o                         
  -5   0   4        120.19        121.31         1.94 o                         
  -4   0   4         80.34         77.47         1.41 o                         
  -3   0   4        103.07         94.77         1.27 o                         
  -2   0   4        183.02        201.15         1.30 o                         
  -1   0   4       2199.08       2311.38        10.28 o                         
   0   0   4         84.83         86.10         0.96 o                         
   1   0   4         47.39         52.33         0.85 o                         
   2   0   4         71.41         70.32         3.07 o                         
   3   0   4         33.40         36.33         0.76 o                         
   4   0   4         74.23         76.80         1.45 o                         
   5   0   4        123.55        135.29         2.94 o                         
  -6   1   4          2.03          2.93         0.63 o                         
  -5   1   4        503.14        460.36         5.99 o                         
  -4   1   4         24.35         23.44         0.68 o                         
  -3   1   4        166.66        163.25         2.05 o                         
  -2   1   4          6.50          4.53         0.24 o                         
  -1   1   4        299.10        308.64         2.21 o                         
   0   1   4        105.78        107.44         0.93 o                         
   1   1   4         50.45         55.01         1.25 o                         
   2   1   4        159.65        158.66         1.79 o                         
   3   1   4        421.49        430.83         2.56 o                         
   4   1   4         12.95         12.13         0.87 o                         
   5   1   4         46.62         49.63         1.60 o                         
  -6   2   4         25.14         24.04         1.55 o                         
  -5   2   4         26.16         27.31         1.25 o                         
  -4   2   4        527.64        516.16         5.52 o                         
  -3   2   4        195.63        184.84         2.29 o                         
  -2   2   4        288.65        287.97         1.92 o                         
  -1   2   4        592.07        587.70         3.80 o                         
   0   2   4        274.26        288.65         1.97 o                         
   1   2   4        113.76        108.83         1.47 o                         
   2   2   4        378.76        387.30         2.71 o                         
   3   2   4         15.63         17.18         0.56 o                         
   4   2   4         13.01         13.89         0.76 o                         
   5   2   4         15.82         15.44         0.89 o                         
  -6   3   4          7.30          8.62         0.95 o                         
  -5   3   4         41.75         39.11         2.53 o                         
  -4   3   4         43.86         40.28         1.32 o                         
  -3   3   4        588.41        576.90         6.28 o                         
  -2   3   4        246.50        239.18         2.83 o                         
  -1   3   4        107.67        106.36         1.60 o                         
   0   3   4          3.84          5.10         0.33 o                         
   1   3   4        149.77        144.98         1.66 o                         
   2   3   4        193.75        190.80         2.10 o                         
   3   3   4         16.25         15.77         0.56 o                         
   4   3   4        127.57        131.93         2.10 o                         
   5   3   4         66.90         60.67         1.73 o                         
  -5   4   4         13.42         12.32         1.34 o                         
  -4   4   4        241.03        233.47         3.92 o                         
  -3   4   4        222.09        218.99         2.57 o                         
  -2   4   4         40.28         40.06         0.89 o                         
  -1   4   4        115.29        116.53         1.38 o                         
   0   4   4        187.20        191.65         1.58 o                         
   1   4   4         47.24         43.22         0.95 o                         
   2   4   4          4.62          4.89         0.32 o                         
   3   4   4          2.92          3.34         0.37 o                         
   4   4   4         80.57         85.24         1.62 o                         
  -5   5   4         59.42         63.35         2.69 o                         
  -4   5   4         39.26         41.44         1.50 o                         
  -3   5   4         55.50         51.38         1.05 o                         
  -2   5   4         10.09          9.51         0.45 o                         
  -1   5   4        144.92        143.66         1.58 o                         
   0   5   4         16.91         17.18         0.50 o                         
   1   5   4         70.64         66.59         1.44 o                         
   2   5   4         64.21         61.00         1.31 o                         
   3   5   4         60.85         63.95         1.34 o                         
  -5   6   4         16.78         13.28         0.83 o                         
  -4   6   4         43.26         40.16         2.26 o                         
  -3   6   4        137.08        124.49         2.60 o                         
  -2   6   4          5.28          4.10         0.41 o                         
  -1   6   4          9.58          9.89         0.40 o                         
   0   6   4         30.05         32.42         0.90 o                         
   1   6   4          7.12          7.02         0.47 o                         
   2   6   4          3.97          4.35         0.36 o                         
   3   6   4         51.34         53.43         1.66 o                         
  -4   7   4         17.71         17.60         1.09 o                         
  -3   7   4         64.07         60.92         1.12 o                         
  -2   7   4         42.01         40.33         0.82 o                         
  -1   7   4          0.05          0.16         0.08 o                         
   0   7   4         21.78         21.50         0.75 o                         
   1   7   4         46.48         44.20         0.91 o                         
   2   7   4         32.05         27.15         1.16 o                         
  -3   8   4         59.15         48.39         1.49 o                         
  -2   8   4         59.22         49.88         1.65 o                         
  -1   8   4         38.95         37.12         1.34 o                         
   0   8   4        145.03        130.07         8.96 o                         
  -1 -10   5         36.31         33.09         1.57 o                         
   0 -10   5         35.35         36.71         1.98 o                         
   1 -10   5        106.48        113.77         5.01 o                         
   2 -10   5         11.73         14.14         0.58 o                         
   3 -10   5          5.01          4.90         0.52 o                         
  -3  -9   5          6.70          7.93         0.53 o                         
  -2  -9   5         21.67         20.83         1.11 o                         
  -1  -9   5         83.96         81.77         1.96 o                         
   0  -9   5         10.70         10.15         0.75 o                         
   1  -9   5         41.93         44.40         1.29 o                         
   2  -9   5         10.19         11.86         0.61 o                         
   3  -9   5         65.68         64.06         1.62 o                         
   4  -9   5         45.95         48.50         1.32 o                         
  -4  -8   5         77.41         74.69         1.25 o                         
  -3  -8   5         42.21         43.60         2.34 o                         
  -2  -8   5         77.19         80.04         1.77 o                         
  -1  -8   5         65.95         65.89         1.53 o                         
   0  -8   5         15.41         18.53         0.71 o                         
   1  -8   5         49.45         53.90         1.42 o                         
   2  -8   5          4.85          5.42         0.41 o                         
   3  -8   5        107.99        110.33         1.83 o                         
   4  -8   5         59.64         60.83         2.04 o                         
  -4  -7   5        155.91        160.04         7.67 o                         
  -3  -7   5          6.32          5.56         0.44 o                         
  -2  -7   5         67.80         68.91         1.28 o                         
  -1  -7   5        119.11        127.97         1.78 o                         
   0  -7   5        141.23        131.56         1.88 o                         
   1  -7   5         31.55         33.57         0.96 o                         
   2  -7   5        172.63        174.80         2.00 o                         
   3  -7   5         87.96         96.57         1.58 o                         
   4  -7   5         77.31         80.35         2.57 o                         
   5  -7   5          7.26          7.10         0.80 o                         
  -5  -6   5         24.16         26.28         1.45 o                         
  -4  -6   5        166.93        166.50         1.92 o                         
  -3  -6   5        206.55        202.30         2.15 o                         
  -2  -6   5         72.38         70.13         1.24 o                         
  -1  -6   5        155.06        159.86         2.08 o                         
   0  -6   5          0.10          0.18         0.17 o                         
   1  -6   5         27.01         30.07         0.92 o                         
   2  -6   5         73.52         73.73         1.32 o                         
   3  -6   5         58.50         61.49         1.04 o                         
   4  -6   5         79.96         78.56         1.91 o                         
   5  -6   5         23.99         24.80         1.24 o                         
  -5  -5   5          8.47          9.27         0.51 o                         
  -4  -5   5        149.14        151.57         1.96 o                         
  -3  -5   5         26.44         28.28         0.75 o                         
  -2  -5   5         94.41         91.13         1.22 o                         
  -1  -5   5         84.97         78.78         1.04 o                         
   0  -5   5         21.34         22.01         0.72 o                         
   1  -5   5         16.83         18.87         0.66 o                         
   2  -5   5         77.80         78.93         1.10 o                         
   3  -5   5         93.40         99.48         1.20 o                         
   4  -5   5         55.42         57.14         1.33 o                         
   5  -5   5          8.18          6.85         1.02 o                         
  -6  -4   5         36.37         33.33         1.46 o                         
  -5  -4   5         80.47         76.91         1.48 o                         
  -4  -4   5        129.67        128.80         1.63 o                         
  -3  -4   5        128.76        126.61         1.40 o                         
  -2  -4   5         98.95         92.37         1.15 o                         
  -1  -4   5        210.99        209.18         1.79 o                         
   0  -4   5        212.72        223.28         2.02 o                         
   1  -4   5         28.98         25.12         1.15 o                         
   2  -4   5         76.80         75.06         1.06 o                         
   3  -4   5          8.14          9.37         0.33 o                         
   4  -4   5         54.49         58.70         1.37 o                         
   5  -4   5        118.23        126.53         3.29 o                         
  -6  -3   5        100.16         94.62         2.65 o                         
  -5  -3   5         10.42         11.49         0.59 o                         
  -4  -3   5         30.47         30.66         0.74 o                         
  -3  -3   5        303.63        297.76         2.25 o                         
  -2  -3   5        119.90        120.47         1.31 o                         
  -1  -3   5          2.65          3.51         0.19 o                         
   0  -3   5        372.85        368.12         2.34 o                         
   1  -3   5        359.69        378.17         4.45 o                         
   2  -3   5         59.51         60.81         1.03 o                         
   3  -3   5        251.40        251.73         2.01 o                         
   4  -3   5         18.84         19.91         0.72 o                         
   5  -3   5        241.05        258.54         2.87 o                         
  -6  -2   5         14.74         14.32         1.14 o                         
  -5  -2   5         50.05         45.98         1.41 o                         
  -4  -2   5         47.52         43.68         0.90 o                         
  -3  -2   5        502.47        497.82         2.82 o                         
  -2  -2   5        184.36        187.83         1.58 o                         
  -1  -2   5          2.23          4.27         0.21 o                         
   0  -2   5        308.04        291.76         1.91 o                         
   1  -2   5        322.29        329.17         2.99 o                         
   2  -2   5         13.22         15.99         0.56 o                         
   3  -2   5        203.56        207.95         2.88 o                         
   4  -2   5         32.61         34.84         1.00 o                         
   5  -2   5        100.41        111.17         2.08 o                         
  -6  -1   5        139.85        121.52         3.17 o                         
  -5  -1   5         14.50         14.81         0.97 o                         
  -4  -1   5         23.11         23.02         0.66 o                         
  -3  -1   5        164.36        156.46         1.63 o                         
  -2  -1   5        617.43        649.86         4.63 o                         
  -1  -1   5        123.88        149.60         1.77 o                         
   0  -1   5        607.80        634.98         4.29 o                         
   1  -1   5        368.92        387.42         3.45 o                         
   2  -1   5         42.36         40.22         0.89 o                         
   3  -1   5        210.68        218.24         2.04 o                         
   4  -1   5         55.83         58.83         1.27 o                         
   5  -1   5         12.42         11.86         0.73 o                         
  -6   0   5         44.87         44.70         2.39 o                         
  -5   0   5        151.78        140.23         2.41 o                         
  -4   0   5        220.00        205.64         2.13 o                         
  -3   0   5        132.69        132.54         1.63 o                         
  -2   0   5        117.51        126.39         1.24 o                         
  -1   0   5         28.42         29.58         0.55 o                         
   0   0   5        490.72        497.57         4.37 o                         
   1   0   5         89.01         92.41         1.54 o                         
   2   0   5        265.90        274.61         2.05 o                         
   3   0   5        165.06        167.97         1.82 o                         
   4   0   5         64.65         67.12         1.52 o                         
   5   0   5         17.96         17.53         0.97 o                         
  -6   1   5         12.94         16.06         1.35 o                         
  -5   1   5         94.82         86.51         2.24 o                         
  -4   1   5        259.93        234.26         3.06 o                         
  -3   1   5        176.88        170.52         1.55 o                         
  -2   1   5        168.34        163.43         1.27 o                         
  -1   1   5          8.41         10.80         0.31 o                         
   0   1   5        163.51        165.80         1.56 o                         
   1   1   5        211.23        207.36         1.64 o                         
   2   1   5         47.37         49.12         0.86 o                         
   3   1   5         21.21         21.89         0.70 o                         
   4   1   5         81.47         85.18         2.26 o                         
   5   1   5          6.28          7.23         0.83 o                         
  -6   2   5         11.55         13.11         1.21 o                         
  -5   2   5        132.45        128.22         2.56 o                         
  -4   2   5        368.50        349.66         3.25 o                         
  -3   2   5         78.14         72.56         1.16 o                         
  -2   2   5         32.58         33.19         0.59 o                         
  -1   2   5        247.65        248.78         2.23 o                         
   0   2   5        356.93        345.69         1.95 o                         
   1   2   5         10.13          8.28         0.38 o                         
   2   2   5          3.55          3.53         0.25 o                         
   3   2   5        214.62        221.99         2.43 o                         
   4   2   5         17.76         19.16         1.15 o                         
   5   2   5          3.26          2.95         0.40 o                         
  -5   3   5         63.46         62.41         2.02 o                         
  -4   3   5         45.02         42.98         1.03 o                         
  -3   3   5        130.38        123.16         1.69 o                         
  -2   3   5        274.63        265.37         2.15 o                         
  -1   3   5        197.66        192.68         1.68 o                         
   0   3   5        260.93        260.77         1.76 o                         
   1   3   5         47.58         49.07         1.09 o                         
   2   3   5         90.29         88.54         1.30 o                         
   3   3   5          7.16          8.31         0.52 o                         
   4   3   5          9.14         10.52         0.72 o                         
  -5   4   5          7.05          7.29         0.54 o                         
  -4   4   5        111.56        107.80         4.27 o                         
  -3   4   5         16.79         16.57         0.69 o                         
  -2   4   5        313.01        302.31         2.97 o                         
  -1   4   5         81.73         77.67         1.18 o                         
   0   4   5         43.38         45.82         0.79 o                         
   1   4   5         11.92         11.52         0.52 o                         
   2   4   5          6.47          5.83         0.40 o                         
   3   4   5          6.07          6.03         0.43 o                         
   4   4   5         36.28         30.94         1.26 o                         
  -5   5   5         19.84         18.33         1.10 o                         
  -4   5   5         70.06         68.54         1.76 o                         
  -3   5   5         35.58         33.98         1.54 o                         
  -2   5   5        175.73        165.78         2.02 o                         
  -1   5   5        188.81        175.78         1.74 o                         
   0   5   5         15.96         14.45         0.48 o                         
   1   5   5        181.67        180.09         3.01 o                         
   2   5   5         63.49         67.45         1.22 o                         
   3   5   5          0.44          0.51         0.17 o                         
  -4   6   5         37.61         37.23         1.74 o                         
  -3   6   5          6.76          7.70         0.60 o                         
  -2   6   5         64.19         66.27         1.20 o                         
  -1   6   5         34.85         35.63         0.80 o                         
   0   6   5         27.83         27.96         1.02 o                         
   1   6   5         93.11         92.92         1.45 o                         
   2   6   5         31.79         31.77         0.83 o                         
  -3   7   5         66.83         64.26         2.17 o                         
  -2   7   5         12.43         11.94         0.50 o                         
  -1   7   5         10.37          9.29         0.47 o                         
   0   7   5          1.32          1.42         0.21 o                         
   1   7   5          2.46          2.08         0.33 o                         
  -1 -10   6         28.08         25.62         1.07 o                         
   0 -10   6         57.48         54.60         1.21 o                         
   1 -10   6          8.50          8.73         0.37 o                         
   2 -10   6         48.37         53.46         2.04 o                         
  -3  -9   6          2.86          3.02         0.26 o                         
  -2  -9   6        126.04        134.15         2.91 o                         
  -1  -9   6        100.45        101.78         2.15 o                         
   0  -9   6         50.93         52.44         1.30 o                         
   1  -9   6         33.01         32.30         0.97 o                         
   2  -9   6         43.55         45.96         1.14 o                         
   3  -9   6          0.82          1.17         0.26 o                         
  -4  -8   6         55.58         53.29         1.25 o                         
  -3  -8   6         66.80         71.15         2.15 o                         
  -2  -8   6         78.44         84.78         1.85 o                         
  -1  -8   6        168.25        174.16         2.52 o                         
   0  -8   6         43.33         40.57         1.14 o                         
   1  -8   6         23.98         23.14         0.98 o                         
   2  -8   6         20.49         21.97         0.69 o                         
   3  -8   6          7.91          7.97         0.68 o                         
   4  -8   6         56.33         59.65         1.43 o                         
  -4  -7   6        100.64        103.18         2.38 o                         
  -3  -7   6        192.27        200.70         3.25 o                         
  -2  -7   6          9.73          9.95         0.61 o                         
  -1  -7   6          4.58          4.36         0.32 o                         
   0  -7   6         44.47         48.50         1.26 o                         
   1  -7   6         62.04         55.42         1.14 o                         
   2  -7   6          4.87          5.15         0.38 o                         
   3  -7   6         44.40         47.61         1.31 o                         
   4  -7   6         95.27        103.44         2.24 o                         
  -5  -6   6         16.98         15.97         0.80 o                         
  -4  -6   6         24.40         25.87         0.88 o                         
  -3  -6   6        256.57        264.11         2.59 o                         
  -2  -6   6         43.47         42.38         1.47 o                         
  -1  -6   6         83.16         83.18         1.30 o                         
   0  -6   6        114.07        114.09         1.72 o                         
   1  -6   6        116.55        115.04         1.95 o                         
   2  -6   6          8.82          7.88         0.43 o                         
   3  -6   6        113.61        118.89         2.00 o                         
   4  -6   6         17.74         16.54         1.39 o                         
   5  -6   6          6.66          6.26         0.78 o                         
  -5  -5   6         65.25         65.22         1.33 o                         
  -4  -5   6         57.00         57.16         1.28 o                         
  -3  -5   6         97.05         99.39         1.27 o                         
  -2  -5   6        322.84        309.65         2.33 o                         
  -1  -5   6         27.35         28.27         0.73 o                         
   0  -5   6         26.91         25.73         0.67 o                         
   1  -5   6         23.81         23.44         0.90 o                         
   2  -5   6         19.04         21.32         0.62 o                         
   3  -5   6         58.81         65.74         1.25 o                         
   4  -5   6        309.25        329.06         3.37 o                         
   5  -5   6         34.44         36.66         2.26 o                         
  -5  -4   6        126.93        124.80         2.02 o                         
  -4  -4   6         55.43         54.26         1.09 o                         
  -3  -4   6         15.01         15.84         0.53 o                         
  -2  -4   6        129.62        123.96         1.48 o                         
  -1  -4   6        393.06        364.90         2.00 o                         
   0  -4   6         12.62         15.29         0.39 o                         
   1  -4   6        371.85        381.66         2.18 o                         
   2  -4   6        179.65        188.93         2.46 o                         
   3  -4   6         78.79         85.54         1.24 o                         
   4  -4   6         14.67         15.75         0.82 o                         
   5  -4   6         46.08         49.77         1.77 o                         
  -6  -3   6         35.10         35.36         1.49 o                         
  -5  -3   6        225.99        221.37         3.35 o                         
  -4  -3   6        182.46        180.27         1.78 o                         
  -3  -3   6         92.81         83.33         1.25 o                         
  -2  -3   6        110.46        105.45         1.12 o                         
  -1  -3   6          9.93          9.09         0.39 o                         
   0  -3   6         99.63        106.73         1.19 o                         
   1  -3   6        420.72        428.86         3.12 o                         
   2  -3   6        114.36        121.49         1.44 o                         
   3  -3   6         32.17         34.13         1.09 o                         
   4  -3   6         83.10         84.73         1.68 o                         
   5  -3   6         20.49         22.01         0.85 o                         
  -6  -2   6         28.37         29.26         1.19 o                         
  -5  -2   6         54.45         51.15         1.41 o                         
  -4  -2   6         72.47         68.52         1.41 o                         
  -3  -2   6        323.42        300.47         2.08 o                         
  -2  -2   6         69.32         69.06         0.82 o                         
  -1  -2   6        419.50        426.17         2.66 o                         
   0  -2   6         70.32         68.71         1.01 o                         
   1  -2   6        166.13        167.22         2.39 o                         
   2  -2   6         95.65         99.58         1.50 o                         
   3  -2   6          1.90          1.69         0.22 o                         
   4  -2   6         33.11         35.76         1.13 o                         
   5  -2   6        100.40        104.25         2.03 o                         
  -6  -1   6          4.34          3.80         0.54 o                         
  -5  -1   6         65.17         66.27         2.70 o                         
  -4  -1   6         41.22         36.83         0.85 o                         
  -3  -1   6        147.00        139.04         1.55 o                         
  -2  -1   6        163.47        157.42         1.33 o                         
  -1  -1   6         17.15         13.89         0.37 o                         
   0  -1   6        149.27        161.91         1.84 o                         
   1  -1   6        256.56        247.67         2.89 o                         
   2  -1   6         31.32         31.58         0.92 o                         
   3  -1   6         25.90         26.81         0.84 o                         
   4  -1   6         89.24         92.38         1.85 o                         
   5  -1   6         32.22         34.46         1.33 o                         
  -6   0   6         37.37         39.34         2.04 o                         
  -5   0   6         20.54         20.25         1.04 o                         
  -4   0   6        102.97        101.32         1.39 o                         
  -3   0   6         11.22         10.84         0.39 o                         
  -2   0   6        262.12        256.95         1.75 o                         
  -1   0   6        351.65        346.46         2.20 o                         
   0   0   6         80.25         78.08         1.02 o                         
   1   0   6        170.89        175.00         1.42 o                         
   2   0   6         70.47         71.73         1.22 o                         
   3   0   6         35.60         38.93         1.29 o                         
   4   0   6         65.18         68.07         2.35 o                         
   5   0   6          1.05          1.76         0.37 o                         
  -6   1   6         50.10         53.08         2.36 o                         
  -5   1   6         56.67         55.75         1.71 o                         
  -4   1   6        208.78        198.88         1.96 o                         
  -3   1   6         20.17         20.61         0.55 o                         
  -2   1   6        138.36        127.40         1.21 o                         
  -1   1   6        234.05        236.90         1.38 o                         
   0   1   6         86.44         89.75         0.95 o                         
   1   1   6         97.96         97.46         1.14 o                         
   2   1   6        115.29        118.31         1.42 o                         
   3   1   6        142.55        139.49         2.58 o                         
   4   1   6         40.88         41.45         1.36 o                         
  -6   2   6         32.03         24.47         1.14 o                         
  -5   2   6         37.46         36.41         1.29 o                         
  -4   2   6         54.30         53.97         1.09 o                         
  -3   2   6       1129.11       1086.19         4.39 o                         
  -2   2   6         52.80         49.15         0.86 o                         
  -1   2   6        198.50        194.32         1.66 o                         
   0   2   6         31.39         33.69         0.70 o                         
   1   2   6         37.87         39.84         0.81 o                         
   2   2   6         42.76         43.52         0.85 o                         
   3   2   6         42.82         43.07         1.32 o                         
   4   2   6         25.50         22.76         1.28 o                         
  -5   3   6         17.40         16.24         0.80 o                         
  -4   3   6        113.46        111.27         2.86 o                         
  -3   3   6         87.49         83.11         1.33 o                         
  -2   3   6        542.72        529.29         3.61 o                         
  -1   3   6        358.96        348.05         2.40 o                         
   0   3   6        103.98         98.50         1.18 o                         
   1   3   6         64.02         66.46         1.24 o                         
   2   3   6        157.73        155.82         1.80 o                         
   3   3   6         13.52         13.19         0.71 o                         
   4   3   6         34.66         29.08         1.28 o                         
  -5   4   6         42.34         40.45         1.30 o                         
  -4   4   6         34.97         36.54         1.13 o                         
  -3   4   6          8.07          8.09         0.47 o                         
  -2   4   6         34.76         32.37         0.90 o                         
  -1   4   6        222.10        213.90         1.90 o                         
   0   4   6        193.27        190.48         2.76 o                         
   1   4   6          7.91          5.83         0.46 o                         
   2   4   6         13.87         12.94         0.55 o                         
   3   4   6          7.37          9.29         0.81 o                         
  -5   5   6         83.98         91.24         2.19 o                         
  -4   5   6         88.71         90.86         2.30 o                         
  -3   5   6         31.67         30.34         1.19 o                         
  -2   5   6         49.23         47.11         1.29 o                         
  -1   5   6         64.97         65.84         1.27 o                         
   0   5   6         74.74         75.53         1.93 o                         
   1   5   6         58.23         56.03         1.32 o                         
   2   5   6         75.72         74.05         1.40 o                         
  -4   6   6        105.99        100.08         9.87 o                         
  -3   6   6         57.99         59.38         1.41 o                         
  -2   6   6        130.61        128.89         1.69 o                         
  -1   6   6         10.15          9.59         0.46 o                         
   0   6   6         45.19         45.04         1.22 o                         
   1   6   6         11.55         12.35         1.40 o                         
  -2   7   6          2.89          3.70         0.42 o                         
  -1   7   6         65.67         57.94         1.66 o                         
  -1 -10   7         19.25         19.88         1.29 o                         
   0 -10   7          5.41          6.08         0.58 o                         
   1 -10   7         51.48         48.84         2.01 o                         
   2 -10   7          1.53          2.49         0.41 o                         
  -3  -9   7         26.85         24.39         1.19 o                         
  -2  -9   7          8.12          7.64         0.57 o                         
  -1  -9   7         62.25         64.32         1.75 o                         
   0  -9   7         81.90         85.20         1.81 o                         
   1  -9   7         48.54         49.60         1.59 o                         
   2  -9   7          7.07          7.47         0.50 o                         
   3  -9   7         13.16         15.10         1.12 o                         
  -3  -8   7         17.65         19.75         0.80 o                         
  -2  -8   7         28.69         29.01         1.05 o                         
  -1  -8   7        128.83        133.50         2.40 o                         
   0  -8   7        129.28        126.08         2.25 o                         
   1  -8   7         25.38         24.67         0.82 o                         
   2  -8   7         17.34         17.97         0.74 o                         
   3  -8   7          1.08          0.59         0.19 o                         
   4  -8   7         23.85         21.55         0.88 o                         
  -4  -7   7         14.66         16.63         0.94 o                         
  -3  -7   7         68.34         75.97         1.57 o                         
  -2  -7   7         14.15         15.67         0.85 o                         
  -1  -7   7        153.92        156.17         2.23 o                         
   0  -7   7        126.02        118.78         1.77 o                         
   1  -7   7         76.35         68.41         1.31 o                         
   2  -7   7         73.66         72.60         1.65 o                         
   3  -7   7         37.83         39.93         1.14 o                         
   4  -7   7          3.24          3.25         0.32 o                         
  -5  -6   7         59.76         62.67         2.09 o                         
  -4  -6   7         37.55         37.50         1.01 o                         
  -3  -6   7         57.29         57.28         1.42 o                         
  -2  -6   7          4.74          5.23         0.39 o                         
  -1  -6   7        137.25        134.70         1.72 o                         
   0  -6   7         47.64         48.46         1.08 o                         
   1  -6   7        105.94        102.72         2.06 o                         
   2  -6   7        323.34        309.09         4.24 o                         
   3  -6   7         23.65         24.25         0.94 o                         
   4  -6   7         36.42         38.49         1.78 o                         
  -5  -5   7         12.93         15.37         0.74 o                         
  -4  -5   7          2.76          3.05         0.31 o                         
  -3  -5   7        207.77        209.48         2.08 o                         
  -2  -5   7        680.84        676.93         5.89 o                         
  -1  -5   7          4.59          4.19         0.27 o                         
   0  -5   7         43.55         43.32         1.05 o                         
   1  -5   7         90.07         95.54         1.64 o                         
   2  -5   7        154.42        146.00         2.93 o                         
   3  -5   7         33.23         35.35         1.08 o                         
   4  -5   7         57.91         64.23         1.60 o                         
   5  -5   7          9.75          9.89         0.92 o                         
  -5  -4   7         74.21         71.71         1.50 o                         
  -4  -4   7        199.42        193.40         2.11 o                         
  -3  -4   7         72.24         66.86         1.10 o                         
  -2  -4   7        435.76        420.12         3.02 o                         
  -1  -4   7        172.98        176.65         1.51 o                         
   0  -4   7        268.69        265.58         2.05 o                         
   1  -4   7         10.00          9.05         0.39 o                         
   2  -4   7         36.83         37.14         1.30 o                         
   3  -4   7         28.55         31.05         1.01 o                         
   4  -4   7         34.47         38.21         1.44 o                         
   5  -4   7        110.82        117.67         3.34 o                         
  -6  -3   7         30.82         26.74         1.21 o                         
  -5  -3   7         17.13         17.75         0.69 o                         
  -4  -3   7        113.48        110.71         1.47 o                         
  -3  -3   7          2.26          3.00         0.20 o                         
  -2  -3   7         94.05         87.71         1.05 o                         
  -1  -3   7        144.14        137.74         1.56 o                         
   0  -3   7        544.07        550.94         3.11 o                         
   1  -3   7        372.50        379.74         2.51 o                         
   2  -3   7        182.60        186.54         2.16 o                         
   3  -3   7         53.84         56.93         1.62 o                         
   4  -3   7         27.13         28.42         1.26 o                         
   5  -3   7         13.97         15.21         1.06 o                         
  -6  -2   7         32.37         37.56         1.70 o                         
  -5  -2   7         30.08         29.15         0.92 o                         
  -4  -2   7        198.51        177.25         2.01 o                         
  -3  -2   7          7.81          8.05         0.35 o                         
  -2  -2   7         45.36         47.43         0.82 o                         
  -1  -2   7        284.74        278.33         1.80 o                         
   0  -2   7        121.80        119.87         1.17 o                         
   1  -2   7         64.23         66.24         1.05 o                         
   2  -2   7         58.00         57.87         1.47 o                         
   3  -2   7         47.88         51.61         1.26 o                         
   4  -2   7         63.40         68.13         1.88 o                         
   5  -2   7          1.08          1.40         0.32 o                         
  -6  -1   7         50.78         44.67         1.77 o                         
  -5  -1   7         60.12         55.69         1.42 o                         
  -4  -1   7         53.73         50.25         0.98 o                         
  -3  -1   7         61.46         65.96         1.06 o                         
  -2  -1   7        175.49        166.47         1.38 o                         
  -1  -1   7        327.62        330.10         2.48 o                         
   0  -1   7         11.22         11.37         0.39 o                         
   1  -1   7         18.37         17.84         0.67 o                         
   2  -1   7        120.14        115.76         1.86 o                         
   3  -1   7         12.42         12.66         0.99 o                         
   4  -1   7          7.98          7.22         1.12 o                         
  -6   0   7         27.97         28.37         1.46 o                         
  -5   0   7         18.07         15.99         0.85 o                         
  -4   0   7         51.38         48.39         0.87 o                         
  -3   0   7        220.84        208.37         1.89 o                         
  -2   0   7        149.23        145.07         1.31 o                         
  -1   0   7         19.07         23.74         0.47 o                         
   0   0   7        387.75        375.28         2.15 o                         
   1   0   7         42.98         41.13         0.97 o                         
   2   0   7         25.49         29.18         1.06 o                         
   3   0   7         55.44         54.83         1.32 o                         
   4   0   7          8.73          8.40         0.71 o                         
  -6   1   7          2.94          3.22         0.47 o                         
  -5   1   7         11.07         11.06         0.86 o                         
  -4   1   7         58.13         58.28         1.19 o                         
  -3   1   7         69.15         66.76         0.93 o                         
  -2   1   7         16.95         17.18         0.46 o                         
  -1   1   7          0.51          0.95         0.17 o                         
   0   1   7        567.98        563.66         5.07 o                         
   1   1   7         72.38         68.01         1.26 o                         
   2   1   7         62.19         63.72         1.40 o                         
   3   1   7          2.18          2.47         0.36 o                         
   4   1   7          6.21          6.84         0.68 o                         
  -6   2   7         45.89         39.43         1.37 o                         
  -5   2   7         28.57         28.68         1.30 o                         
  -4   2   7        147.25        134.66         2.26 o                         
  -3   2   7         74.58         76.57         1.20 o                         
  -2   2   7          5.74          5.21         0.31 o                         
  -1   2   7          4.71          4.63         0.27 o                         
   0   2   7        108.48        104.46         1.29 o                         
   1   2   7         85.13         87.71         1.65 o                         
   2   2   7         62.60         61.78         1.28 o                         
   3   2   7        131.67        129.32         2.27 o                         
  -5   3   7          5.11          5.32         0.34 o                         
  -4   3   7         24.43         22.31         0.96 o                         
  -3   3   7        266.54        252.50         2.84 o                         
  -2   3   7        169.54        164.92         1.88 o                         
  -1   3   7         94.78         91.10         1.30 o                         
   0   3   7         37.54         41.19         0.91 o                         
   1   3   7         50.82         52.28         1.13 o                         
   2   3   7        154.12        158.38         2.64 o                         
   3   3   7        133.33        133.81         3.25 o                         
  -5   4   7         21.34         22.06         1.12 o                         
  -4   4   7          3.46          2.99         0.28 o                         
  -3   4   7         29.11         29.39         1.97 o                         
  -2   4   7         87.23         86.33         1.79 o                         
  -1   4   7         77.85         76.27         1.39 o                         
   0   4   7         25.73         26.27         0.91 o                         
   1   4   7         73.28         75.19         1.46 o                         
   2   4   7         61.95         59.02         2.44 o                         
  -4   5   7         13.59         12.76         0.62 o                         
  -3   5   7         57.66         60.12         1.44 o                         
  -2   5   7         20.38         19.83         1.02 o                         
  -1   5   7          0.41          0.44         0.12 o                         
   0   5   7         24.81         26.48         1.02 o                         
   1   5   7        100.60         98.67         2.92 o                         
  -3   6   7         32.68         30.25         0.85 o                         
  -2   6   7         22.33         19.27         1.45 o                         
  -1   6   7         22.11         21.03         1.06 o                         
   0   6   7         44.91         39.71         1.39 o                         
  -1 -10   8          6.94          6.70         0.65 o                         
   0 -10   8          1.01          0.82         0.28 o                         
   1 -10   8          1.61          1.78         0.36 o                         
  -2  -9   8         67.71         62.55         2.28 o                         
  -1  -9   8         22.47         21.12         1.19 o                         
   0  -9   8        114.65        118.04         2.36 o                         
   1  -9   8         21.57         20.01         0.85 o                         
   2  -9   8         47.94         45.84         1.23 o                         
   3  -9   8         12.03         11.30         0.76 o                         
  -3  -8   8         12.21         12.03         0.94 o                         
  -2  -8   8         21.47         23.76         1.36 o                         
  -1  -8   8          3.82          4.71         0.40 o                         
   0  -8   8        269.39        252.75         4.37 o                         
   1  -8   8         14.17         13.32         0.59 o                         
   2  -8   8          4.88          5.54         0.41 o                         
   3  -8   8         49.46         49.62         2.19 o                         
  -4  -7   8         44.24         48.62         1.93 o                         
  -3  -7   8         17.46         18.04         0.92 o                         
  -2  -7   8         33.23         32.28         1.67 o                         
  -1  -7   8         23.02         22.54         0.93 o                         
   0  -7   8         77.27         74.74         2.09 o                         
   1  -7   8        107.89        101.90         2.27 o                         
   2  -7   8          1.76          1.38         0.27 o                         
   3  -7   8         42.02         39.39         1.21 o                         
   4  -7   8         55.98         53.56         1.64 o                         
  -4  -6   8        158.42        168.26         4.45 o                         
  -3  -6   8         91.12         93.92         1.78 o                         
  -2  -6   8        108.01        109.17         1.71 o                         
  -1  -6   8        344.81        337.11         3.49 o                         
   0  -6   8         28.66         31.05         1.08 o                         
   1  -6   8         55.99         57.13         2.00 o                         
   2  -6   8         40.98         40.87         1.54 o                         
   3  -6   8        143.65        144.99         2.36 o                         
   4  -6   8          1.27          2.10         0.53 o                         
  -5  -5   8         31.26         33.98         1.21 o                         
  -4  -5   8         13.47         13.63         1.00 o                         
  -3  -5   8         11.76         11.90         0.57 o                         
  -2  -5   8        328.64        327.95         2.93 o                         
  -1  -5   8        178.51        182.30         2.02 o                         
   0  -5   8         93.97         89.80         2.07 o                         
   1  -5   8        137.83        141.81         2.05 o                         
   2  -5   8         33.49         36.85         1.26 o                         
   3  -5   8         91.31         93.23         2.59 o                         
   4  -5   8         14.72         15.55         0.73 o                         
  -5  -4   8         17.45         19.70         1.11 o                         
  -4  -4   8          7.72          8.29         0.51 o                         
  -3  -4   8        173.93        170.28         1.67 o                         
  -2  -4   8         22.45         21.98         0.63 o                         
  -1  -4   8        375.48        369.11         2.66 o                         
   0  -4   8         31.19         29.37         0.81 o                         
   1  -4   8         22.88         23.36         0.75 o                         
   2  -4   8         22.33         23.57         1.15 o                         
   3  -4   8         59.61         62.66         1.50 o                         
   4  -4   8         15.17         16.89         1.16 o                         
  -5  -3   8         53.52         53.67         1.42 o                         
  -4  -3   8         67.71         68.48         1.40 o                         
  -3  -3   8        107.08        101.40         1.35 o                         
  -2  -3   8        260.06        260.90         2.18 o                         
  -1  -3   8         82.65         78.38         1.07 o                         
   0  -3   8         57.81         56.72         0.91 o                         
   1  -3   8        326.11        330.20         2.40 o                         
   2  -3   8         66.38         66.03         1.23 o                         
   3  -3   8         68.28         66.21         1.82 o                         
   4  -3   8         12.59         14.39         0.84 o                         
  -5  -2   8         42.08         41.76         1.15 o                         
  -4  -2   8          2.32          3.85         0.29 o                         
  -3  -2   8        166.03        154.83         1.61 o                         
  -2  -2   8         62.61         58.04         0.88 o                         
  -1  -2   8         37.15         33.19         0.70 o                         
   0  -2   8          0.66          0.91         0.16 o                         
   1  -2   8        327.08        326.62         3.64 o                         
   2  -2   8        145.03        150.02         2.16 o                         
   3  -2   8          6.55          7.69         0.62 o                         
   4  -2   8         11.96         12.47         0.87 o                         
  -6  -1   8         36.19         34.93         1.37 o                         
  -5  -1   8         32.97         32.73         0.91 o                         
  -4  -1   8         56.99         56.88         1.14 o                         
  -3  -1   8         57.49         47.54         0.98 o                         
  -2  -1   8         34.36         38.29         0.76 o                         
  -1  -1   8         59.59         60.56         1.26 o                         
   0  -1   8         27.76         27.17         0.77 o                         
   1  -1   8        289.40        289.23         2.30 o                         
   2  -1   8         22.49         24.17         0.96 o                         
   3  -1   8          3.33          4.04         0.44 o                         
   4  -1   8         38.05         39.01         1.43 o                         
  -5   0   8        124.05        118.87         2.10 o                         
  -4   0   8         21.07         23.25         0.73 o                         
  -3   0   8        159.60        144.48         1.33 o                         
  -2   0   8        146.99        137.17         1.24 o                         
  -1   0   8         67.39         63.67         0.94 o                         
   0   0   8         65.11         65.88         1.54 o                         
   1   0   8         55.84         53.70         1.28 o                         
   2   0   8         12.07         11.41         0.77 o                         
   3   0   8         24.77         26.05         1.43 o                         
   4   0   8         62.98         60.04         6.48 o                         
  -5   1   8          2.55          2.31         0.29 o                         
  -4   1   8          0.76          1.02         0.17 o                         
  -3   1   8         13.08         13.70         0.46 o                         
  -2   1   8        155.01        144.35         1.54 o                         
  -1   1   8        138.72        135.26         1.41 o                         
   0   1   8        213.01        205.85         2.17 o                         
   1   1   8         97.36        101.07         2.80 o                         
   2   1   8         56.48         57.01         2.23 o                         
   3   1   8         58.66         55.90         2.58 o                         
  -5   2   8         55.09         60.05         2.15 o                         
  -4   2   8          7.99          9.02         0.48 o                         
  -3   2   8         35.37         35.73         0.85 o                         
  -2   2   8        165.56        164.48         1.97 o                         
  -1   2   8        108.22        108.62         1.25 o                         
   0   2   8         41.34         41.86         1.05 o                         
   1   2   8         10.80         12.46         0.89 o                         
   2   2   8          5.76          6.61         0.68 o                         
   3   2   8         19.89         18.90         1.13 o                         
  -5   3   8         11.75         11.53         0.76 o                         
  -4   3   8         55.86         51.19         1.46 o                         
  -3   3   8         36.83         38.92         1.03 o                         
  -2   3   8          0.55          0.74         0.17 o                         
  -1   3   8         45.71         49.67         1.04 o                         
   0   3   8         60.88         63.04         1.57 o                         
   1   3   8         41.82         45.16         1.83 o                         
   2   3   8         27.20         26.83         1.04 o                         
  -4   4   8         40.99         43.47         1.19 o                         
  -3   4   8          4.39          4.79         0.42 o                         
  -2   4   8         69.92         69.47         1.67 o                         
  -1   4   8        126.57        125.21         1.56 o                         
   0   4   8          1.46          1.63         0.23 o                         
   1   4   8         66.46         69.92         2.55 o                         
  -3   5   8          8.91          7.60         0.37 o                         
  -2   5   8          7.55          7.73         0.76 o                         
  -1   5   8         65.93         57.82         6.51 o                         
   0   5   8         46.96         46.36         1.56 o                         
  -2  -9   9         53.27         52.00         1.27 o                         
  -1  -9   9         12.58         12.87         0.94 o                         
   0  -9   9         38.24         38.87         1.19 o                         
   1  -9   9          9.20          9.33         0.58 o                         
   2  -9   9          7.34          7.18         0.73 o                         
  -3  -8   9         36.21         34.02         1.50 o                         
  -2  -8   9         27.38         34.36         1.46 o                         
  -1  -8   9         78.67         79.82         2.68 o                         
   0  -8   9         63.99         67.73         1.31 o                         
   1  -8   9          5.58          5.44         0.37 o                         
   2  -8   9        108.03        107.46         1.61 o                         
   3  -8   9         33.66         33.10         1.06 o                         
  -4  -7   9          3.43          3.44         0.45 o                         
  -3  -7   9         14.92         15.88         0.80 o                         
  -2  -7   9         96.61         99.47         1.81 o                         
  -1  -7   9          5.53          6.25         0.54 o                         
   0  -7   9         36.87         36.47         1.32 o                         
   1  -7   9         81.59         78.27         1.87 o                         
   2  -7   9         27.26         30.45         1.01 o                         
   3  -7   9         14.00         16.02         0.92 o                         
  -4  -6   9         85.87         88.92         2.96 o                         
  -3  -6   9         73.21         75.67         1.46 o                         
  -2  -6   9         67.82         67.49         1.37 o                         
  -1  -6   9          1.76          1.55         0.37 o                         
   0  -6   9         42.72         43.51         1.48 o                         
   1  -6   9         40.44         40.92         2.01 o                         
   2  -6   9         30.66         30.56         1.43 o                         
   3  -6   9          5.63          6.81         0.58 o                         
   4  -6   9         54.85         42.29         1.49 o                         
  -5  -5   9         19.49         16.92         0.95 o                         
  -4  -5   9         38.72         39.39         1.59 o                         
  -3  -5   9         61.26         60.78         1.19 o                         
  -2  -5   9         71.03         70.00         1.35 o                         
  -1  -5   9        260.64        259.94         2.72 o                         
   0  -5   9         98.06         95.50         2.52 o                         
   1  -5   9        114.22        111.71         3.60 o                         
   2  -5   9         89.00         90.49         1.90 o                         
   3  -5   9          3.19          2.80         0.39 o                         
   4  -5   9         19.25         19.51         0.88 o                         
  -5  -4   9         35.04         36.07         1.19 o                         
  -4  -4   9         81.79         81.32         2.30 o                         
  -3  -4   9         31.04         31.25         0.81 o                         
  -2  -4   9         15.29         15.64         0.57 o                         
  -1  -4   9        294.68        290.17         2.23 o                         
   0  -4   9        321.54        319.97         4.17 o                         
   1  -4   9         62.63         60.49         1.40 o                         
   2  -4   9         52.41         54.61         1.50 o                         
   3  -4   9          1.82          2.36         0.32 o                         
   4  -4   9         38.32         36.45         1.23 o                         
  -5  -3   9         42.93         44.38         1.14 o                         
  -4  -3   9         46.08         47.93         1.23 o                         
  -3  -3   9         30.74         33.22         0.81 o                         
  -2  -3   9         37.09         34.33         0.80 o                         
  -1  -3   9        262.16        258.85         2.21 o                         
   0  -3   9        289.98        296.13         2.94 o                         
   1  -3   9        158.02        170.25         1.91 o                         
   2  -3   9        253.40        265.69         3.34 o                         
   3  -3   9          8.56          9.03         0.70 o                         
   4  -3   9         12.25         12.42         0.57 o                         
  -5  -2   9         86.28         82.14         1.62 o                         
  -4  -2   9         59.30         52.40         1.24 o                         
  -3  -2   9         38.22         36.40         0.89 o                         
  -2  -2   9        175.65        157.96         1.57 o                         
  -1  -2   9         54.51         52.14         1.06 o                         
   0  -2   9         29.26         30.96         0.78 o                         
   1  -2   9          1.39          1.97         0.20 o                         
   2  -2   9        161.73        171.65         2.36 o                         
   3  -2   9         37.70         39.07         1.37 o                         
   4  -2   9         34.10         28.04         1.18 o                         
  -5  -1   9         14.75         16.12         1.24 o                         
  -4  -1   9         23.63         26.47         0.71 o                         
  -3  -1   9          1.85          1.06         0.16 o                         
  -2  -1   9        117.91         99.28         1.39 o                         
  -1  -1   9         40.73         35.44         0.95 o                         
   0  -1   9        132.92        140.02         1.98 o                         
   1  -1   9         85.94         86.99         1.88 o                         
   2  -1   9         77.66         79.51         1.86 o                         
   3  -1   9         86.66         86.48         1.77 o                         
  -5   0   9         38.24         41.72         1.33 o                         
  -4   0   9         48.55         47.11         1.10 o                         
  -3   0   9         85.57         82.08         1.38 o                         
  -2   0   9         58.50         52.20         1.07 o                         
  -1   0   9         27.64         23.03         0.78 o                         
   0   0   9         82.87         79.58         1.69 o                         
   1   0   9        108.84        117.31         2.74 o                         
   2   0   9          8.69          9.36         0.62 o                         
   3   0   9         34.25         36.44         1.08 o                         
  -5   1   9         44.27         48.84         1.85 o                         
  -4   1   9         84.66         80.94         1.53 o                         
  -3   1   9         73.83         67.02         1.40 o                         
  -2   1   9          0.05          0.30         0.10 o                         
  -1   1   9         73.55         78.28         1.48 o                         
   0   1   9         96.51         99.22         2.11 o                         
   1   1   9         77.37         81.84         1.72 o                         
   2   1   9         16.18         17.72         0.93 o                         
   3   1   9         51.01         44.39         1.58 o                         
  -4   2   9         31.20         33.01         0.98 o                         
  -3   2   9         57.16         60.14         1.23 o                         
  -2   2   9         36.22         33.79         0.98 o                         
  -1   2   9        121.67        123.68         2.20 o                         
   0   2   9         10.32         11.56         0.78 o                         
   1   2   9         64.56         73.64         3.14 o                         
   2   2   9        133.68        130.21         3.38 o                         
  -4   3   9          8.55          8.55         0.51 o                         
  -3   3   9         34.86         35.24         1.03 o                         
  -2   3   9        194.99        197.35         3.32 o                         
  -1   3   9         46.21         47.62         1.53 o                         
   0   3   9         51.75         56.18         2.38 o                         
   1   3   9         18.92         20.80         0.94 o                         
  -3   4   9         63.48         55.92         1.53 o                         
  -2   4   9         29.32         30.57         1.05 o                         
  -1   4   9         27.81         24.14         1.31 o                         
   0   4   9         84.34         75.70         2.06 o                         
  -1  -9  10         38.26         35.61         1.50 o                         
   0  -9  10         11.96         10.71         0.58 o                         
   1  -9  10         39.98         36.19         1.06 o                         
  -2  -8  10          6.93          6.99         0.85 o                         
  -1  -8  10         72.34         81.57         2.19 o                         
   0  -8  10         15.27         15.25         0.60 o                         
   1  -8  10         61.69         62.19         2.06 o                         
   2  -8  10          6.29          6.61         0.80 o                         
  -3  -7  10          3.33          3.14         0.58 o                         
  -2  -7  10         10.89         10.20         0.74 o                         
  -1  -7  10         95.95        111.33         2.90 o                         
   0  -7  10         27.11         27.50         1.23 o                         
   1  -7  10         24.74         24.69         0.94 o                         
   2  -7  10         80.29         79.69         1.71 o                         
  -4  -6  10         99.50        109.01         7.25 o                         
  -3  -6  10         82.57         87.42         3.30 o                         
  -2  -6  10         34.35         37.17         1.35 o                         
  -1  -6  10         51.73         52.80         1.74 o                         
   0  -6  10         66.23         67.24         2.02 o                         
   1  -6  10         47.42         45.17         2.13 o                         
   2  -6  10         31.32         32.00         1.44 o                         
   3  -6  10         38.41         37.69         1.82 o                         
  -4  -5  10        109.50        118.43         2.37 o                         
  -3  -5  10         13.22         11.19         0.84 o                         
  -2  -5  10         39.70         41.82         1.53 o                         
  -1  -5  10         12.97         12.88         0.77 o                         
   0  -5  10         82.63         83.97         2.26 o                         
   1  -5  10          1.60          1.57         0.42 o                         
   2  -5  10        119.71        131.36         3.32 o                         
   3  -5  10        210.90        224.32         4.90 o                         
  -4  -4  10         27.33         28.63         1.81 o                         
  -3  -4  10         24.36         25.84         1.13 o                         
  -2  -4  10          7.23          7.60         0.44 o                         
  -1  -4  10        189.84        185.57         2.40 o                         
   0  -4  10         92.71         97.32         2.04 o                         
   1  -4  10         44.20         48.63         1.57 o                         
   2  -4  10         38.63         40.67         1.30 o                         
   3  -4  10         65.49         73.74         2.53 o                         
  -5  -3  10          6.89          6.73         0.59 o                         
  -4  -3  10         37.07         32.16         1.09 o                         
  -3  -3  10         53.30         54.04         1.18 o                         
  -2  -3  10          8.16          8.55         0.44 o                         
  -1  -3  10         45.44         46.13         1.28 o                         
   0  -3  10         22.68         25.79         0.99 o                         
   1  -3  10         90.43         98.54         1.78 o                         
   2  -3  10         41.54         46.33         1.71 o                         
   3  -3  10         12.81         14.45         1.24 o                         
  -5  -2  10         11.86         11.62         0.79 o                         
  -4  -2  10         26.89         29.14         1.06 o                         
  -3  -2  10         65.90         66.48         1.29 o                         
  -2  -2  10         49.52         51.87         1.14 o                         
  -1  -2  10          2.95          2.96         0.31 o                         
   0  -2  10         23.77         25.78         0.83 o                         
   1  -2  10        179.22        191.36         3.02 o                         
   2  -2  10         43.23         46.76         2.58 o                         
   3  -2  10         85.44         82.19         3.85 o                         
  -5  -1  10          2.12          2.17         0.23 o                         
  -4  -1  10         10.44         10.13         0.70 o                         
  -3  -1  10         67.12         66.28         1.38 o                         
  -2  -1  10          4.23          3.49         0.31 o                         
  -1  -1  10         15.86         15.48         0.74 o                         
   0  -1  10        222.24        225.13         2.68 o                         
   1  -1  10         55.30         59.40         1.45 o                         
   2  -1  10          4.69          4.67         0.47 o                         
   3  -1  10         28.67         27.01         1.38 o                         
  -4   0  10         20.87         21.90         0.82 o                         
  -3   0  10         33.55         35.30         1.09 o                         
  -2   0  10         65.23         63.30         1.59 o                         
  -1   0  10         71.04         69.11         1.74 o                         
   0   0  10         36.66         37.92         1.07 o                         
   1   0  10         10.21         10.14         0.55 o                         
   2   0  10         22.56         26.15         1.15 o                         
  -4   1  10         15.18         16.41         0.63 o                         
  -3   1  10         78.24         79.00         1.75 o                         
  -2   1  10         97.99         97.24         3.22 o                         
  -1   1  10         53.35         55.52         1.41 o                         
   0   1  10          7.73          8.37         0.61 o                         
   1   1  10         83.95         89.09         1.77 o                         
   2   1  10         34.00         28.51         1.09 o                         
  -3   2  10         57.94         59.56         1.54 o                         
  -2   2  10         72.25         70.89         2.64 o                         
  -1   2  10         16.27         15.56         0.92 o                         
   0   2  10          5.92          5.81         0.43 o                         
   1   2  10         95.59         98.57         2.42 o                         
  -2   3  10         19.34         19.70         0.78 o                         
  -1   3  10          8.79          8.21         0.53 o                         
  -1  -8  11          9.34          9.54         0.79 o                         
   0  -8  11          8.00          9.38         0.60 o                         
   1  -8  11         21.07         17.86         1.06 o                         
  -2  -7  11         17.00         16.23         2.10 o                         
  -1  -7  11         16.85         15.02         0.91 o                         
   0  -7  11         68.93         76.62         2.19 o                         
   1  -7  11         45.77         44.14         1.09 o                         
   2  -7  11          2.84          2.73         0.42 o                         
  -3  -6  11         19.70         19.66         1.94 o                         
  -2  -6  11         23.33         24.35         1.21 o                         
  -1  -6  11          0.54          0.60         0.24 o                         
   0  -6  11         62.83         66.51         3.17 o                         
   1  -6  11         22.53         21.41         1.37 o                         
   2  -6  11          3.28          2.57         0.27 o                         
  -3  -5  11        205.83        209.18         9.50 o                         
  -2  -5  11         21.46         24.24         1.92 o                         
  -1  -5  11         42.04         41.69         1.81 o                         
   0  -5  11         77.59         80.77         2.42 o                         
   1  -5  11         27.99         28.42         1.14 o                         
   2  -5  11         82.37         77.41         2.72 o                         
  -4  -4  11          3.14          3.47         0.33 o                         
  -3  -4  11         27.66         31.08         1.29 o                         
  -2  -4  11         13.32         13.52         0.83 o                         
  -1  -4  11         16.13         15.92         1.47 o                         
   0  -4  11         13.29         13.91         0.88 o                         
   1  -4  11         63.54         65.54         2.18 o                         
   2  -4  11         91.63         95.02         3.31 o                         
  -4  -3  11          4.13          4.19         0.45 o                         
  -3  -3  11          6.24          7.33         0.55 o                         
  -2  -3  11         19.43         17.01         0.81 o                         
  -1  -3  11         10.59         10.77         0.66 o                         
   0  -3  11         82.19         85.27         1.67 o                         
   1  -3  11         53.94         55.72         2.00 o                         
   2  -3  11         11.00         11.49         0.74 o                         
  -4  -2  11         18.30         16.44         1.03 o                         
  -3  -2  11         49.25         46.31         1.57 o                         
  -2  -2  11         70.88         72.36         1.57 o                         
  -1  -2  11         43.08         45.20         1.36 o                         
   0  -2  11          7.17          7.23         0.42 o                         
   1  -2  11          4.53          5.24         0.59 o                         
   2  -2  11         50.15         52.85         1.50 o                         
  -4  -1  11          8.22          7.38         0.48 o                         
  -3  -1  11          3.76          3.18         0.44 o                         
  -2  -1  11        116.07        121.53         2.54 o                         
  -1  -1  11         55.85         55.50         1.22 o                         
   0  -1  11         32.61         34.75         1.29 o                         
   1  -1  11         40.74         43.17         1.07 o                         
  -3   0  11         28.87         32.01         1.20 o                         
  -2   0  11         14.80         15.43         0.66 o                         
  -1   0  11         44.79         43.82         1.29 o                         
   0   0  11         36.44         38.02         1.95 o                         
   1   0  11         40.73         40.15         1.82 o                         
  -3   1  11        111.78        103.56         2.66 o                         
  -2   1  11         17.16         14.28         0.75 o                         
  -1   1  11         71.21         73.52         2.97 o                         
   0   1  11         32.45         32.35         1.10 o                         
  -1  -7  12         49.18         48.99         1.69 o                         
   0  -7  12         21.74         20.15         1.16 o                         
  -2  -6  12         36.83         39.49         1.57 o                         
  -1  -6  12         18.22         18.42         0.92 o                         
   0  -6  12          2.59          2.33         0.48 o                         
   1  -6  12         27.46         25.28         1.26 o                         
  -2  -5  12         70.48         79.21         5.56 o                         
  -1  -5  12         17.91         18.26         1.45 o                         
   0  -5  12          7.31          7.65         0.62 o                         
   1  -5  12         18.40         17.85         1.18 o                         
  -2  -4  12        104.05        123.04         3.62 o                         
  -1  -4  12         60.11         62.13         1.87 o                         
   0  -4  12         53.67         53.03         2.19 o                         
   1  -4  12         84.26         74.15         2.34 o                         
  -3  -3  12         20.39         17.22         1.09 o                         
  -2  -3  12         13.08         16.13         1.32 o                         
  -1  -3  12          4.40          4.75         0.42 o                         
   0  -3  12         71.39         78.94         2.86 o                         
   1  -3  12         78.65         78.01         2.48 o                         
  -3  -2  12         15.57         16.46         1.04 o                         
  -2  -2  12         34.53         35.93         1.02 o                         
  -1  -2  12         21.79         21.25         0.84 o                         
   0  -2  12         60.59         62.32         1.75 o                         
   1  -2  12         20.91         19.50         1.11 o                         
  -2  -1  12         58.17         57.34         1.44 o                         
  -1  -1  12         10.62          9.92         0.70 o                         
   0  -1  12         51.26         50.90         1.93 o                         
                                                                                
